# Supplementary material for: Strain-level characterization of broad host range mobile genetic elements transferring antibiotic resistance from the human microbiome
Source: Nat Commun. 2022 Mar 17;13:1445. doi: 10.1038/s41467-022-29096-9 (PMC8931123; doi:10.1038/s41467-022-29096-9)
Supplement: Supplementary file 5 — Dataset 2 [file 41467_2022_29096_MOESM5_ESM.xlsx]

## Sheet: Sheet1
Supplementary Table 2: List of 45403 Pathogens
Identifier	Name	Species
GCF_005039995.1	ASM503999v1	Escherichia coli
GCF_003730415.1	ASM373041v1	Escherichia coli
GCF_000316905.2	ASM31690v2	Escherichia coli
GCF_002467555.1	ASM246755v1	Escherichia coli
GCF_001420075.1	ASM142007v1	Escherichia coli
GCF_003291935.1	ASM329193v1	Escherichia coli
GCF_002302315.1	ASM230231v1	Escherichia coli
GCF_002319485.1	ASM231948v1	Escherichia coli
GCF_002459685.1	ASM245968v1	Escherichia coli
GCF_002475675.1	ASM247567v1	Escherichia coli
GCF_005396225.1	ASM539622v1	Escherichia coli
GCF_001267355.1	401091	Escherichia coli
GCF_002456745.1	ASM245674v1	Escherichia coli
GCF_003297485.1	ASM329748v1	Escherichia coli
GCF_002289425.1	ASM228942v1	Escherichia coli
GCF_900406615.1	Escherichia_coli_ST95_strain_KCRI-554	Escherichia coli
GCF_003318095.1	ASM331809v1	Escherichia coli
GCF_001749225.1	ASM174922v1	Escherichia coli
GCF_000459695.1	Esch_coli_KOEGE_43_105a_V1	Escherichia coli
GCF_000965565.1	ASM96556v1	Escherichia coli
GCF_000458575.1	Esch_coli_HVH_171_4-3191958_V1	Escherichia coli
GCF_002967875.1	ASM296787v1	Escherichia coli
GCF_002173215.1	ASM217321v1	Escherichia coli
GCF_900166845.1	Isolate_21	Escherichia coli
GCF_002468815.1	ASM246881v1	Escherichia coli
GCF_002517445.1	ASM251744v1	Escherichia coli
GCF_002442005.1	ASM244200v1	Escherichia coli
GCF_000249595.1	ASM24959v2	Escherichia coli
GCF_003304335.1	ASM330433v1	Escherichia coli
GCF_000235265.1	Esch_coli_C236-11_V2	Escherichia coli
GCF_900481045.1	17870_4_52	Escherichia coli
GCF_003146295.1	ASM314629v1	Escherichia coli
GCF_006350965.1	ASM635096v1	Escherichia coli
GCF_000302715.1	ASM30271v1	Escherichia coli
GCF_002462915.1	ASM246291v1	Escherichia coli
GCF_006265085.1	ASM626508v1	Escherichia coli
GCF_002175935.1	ASM217593v1	Escherichia coli
GCF_002768695.1	ASM276869v1	Escherichia coli
GCF_006151715.1	ASM615171v1	Escherichia coli
GCF_003008195.1	ASM300819v1	Escherichia coli
GCF_002511555.1	ASM251155v1	Escherichia coli
GCF_003938635.1	ASM393863v1	Escherichia coli
GCF_000618745.1	EcK5418	Escherichia coli
GCF_001575615.1	ASM157561v1	Escherichia coli
GCF_001440495.1	ASM144049v1	Escherichia coli
GCF_004101045.1	ASM410104v1	Escherichia coli
GCF_001282235.1	ASM128223v1	Escherichia coli
GCF_002770075.1	ASM277007v1	Escherichia coli
GCF_003123295.1	ASM312329v1	Escherichia coli
GCF_002911395.1	ASM291139v1	Escherichia coli
GCF_002971005.1	ASM297100v1	Escherichia coli
GCF_001901465.1	ASM190146v1	Escherichia coli
GCF_005398185.1	ASM539818v1	Escherichia coli
GCF_000753535.1	FHI54	Escherichia coli
GCF_000601215.1	ASM60121v1	Escherichia coli
GCF_000458375.1	Esch_coli_HVH_158_4-3224287_V1	Escherichia coli
GCF_900481815.1	17966_3_6	Escherichia coli
GCF_000938695.1	FHI83	Escherichia coli
GCF_003980805.1	ASM398080v1	Escherichia coli
GCF_000250435.1	ASM25043v2	Escherichia coli
GCF_900479215.1	17261_7_53	Escherichia coli
GCF_000354855.1	ASM35485v1	Escherichia coli
GCF_002152255.1	ASM215225v1	Escherichia coli
GCF_003185685.1	ASM318568v1	Escherichia coli
GCF_000617345.1	Ec06-3484	Escherichia coli
GCF_004171085.1	ASM417108v1	Escherichia coli
GCF_000354935.2	ASM35493v2	Escherichia coli
GCF_003323025.1	ASM332302v1	Escherichia coli
GCF_001077945.1	ASM107794v1	Escherichia coli
GCF_002232675.1	ASM223267v1	Escherichia coli
GCF_000601275.1	ASM60127v1	Escherichia coli
GCF_004170975.1	ASM417097v1	Escherichia coli
GCF_004025205.1	ASM402520v1	Escherichia coli
GCF_002545655.1	ASM254565v1	Escherichia coli
GCF_003009055.1	ASM300905v1	Escherichia coli
GCF_002247945.1	ASM224794v1	Escherichia coli
GCF_002229505.1	ASM222950v1	Escherichia coli
GCF_003328025.1	ASM332802v1	Escherichia coli
GCF_001892335.1	ASM189233v1	Escherichia coli
GCF_003027605.1	ASM302760v1	Escherichia coli
GCF_004170475.1	ASM417047v1	Escherichia coli
GCF_004172555.1	ASM417255v1	Escherichia coli
GCF_005221765.1	ASM522176v1	Escherichia coli
GCF_002514625.1	ASM251462v1	Escherichia coli
GCF_900481585.1	17870_6_65	Escherichia coli
GCF_000496345.2	O455v2	Escherichia coli
GCF_002943345.1	ASM294334v1	Escherichia coli
GCF_900636305.1	40415_B02	Escherichia coli
GCF_003357365.1	ASM335736v1	Escherichia coli
GCF_003018715.1	ASM301871v1	Escherichia coli
GCF_000797915.1	Escherichia_coli_CVM_N41498PS_v._1.0	Escherichia coli
GCF_003317275.1	ASM331727v1	Escherichia coli
GCF_002573315.1	ASM257331v1	Escherichia coli
GCF_005397805.1	ASM539780v1	Escherichia coli
GCF_002012265.1	ASM201226v1	Escherichia coli
GCF_006234895.1	ASM623489v1	Escherichia coli
GCF_003981045.1	ASM398104v1	Escherichia coli
GCF_002511595.1	ASM251159v1	Escherichia coli
GCF_002134685.1	ASM213468v1	Escherichia coli
GCF_000234315.1	ASM23431v2	Escherichia coli
GCF_008374035.1	ASM837403v1	Escherichia coli
GCF_000713675.1	ASM71367v1	Escherichia coli
GCF_002516025.1	ASM251602v1	Escherichia coli
GCF_001575935.1	ASM157593v1	Escherichia coli
GCF_002541755.1	ASM254175v1	Escherichia coli
GCF_008041115.1	ASM804111v1	Escherichia coli
GCF_002227725.1	ASM222772v1	Escherichia coli
GCF_000457405.1	Esch_coli_HVH_100_4-2850729_V1	Escherichia coli
GCF_004523185.1	ASM452318v1	Escherichia coli
GCF_005045235.1	ASM504523v1	Escherichia coli
GCF_005391265.1	ASM539126v1	Escherichia coli
GCF_900482295.1	17651_4_62	Escherichia coli
GCF_008122355.1	ASM812235v1	Escherichia coli
GCF_002231855.1	ASM223185v1	Escherichia coli
GCF_004567075.1	ASM456707v1	Escherichia coli
GCF_002512375.1	ASM251237v1	Escherichia coli
GCF_002461505.1	ASM246150v1	Escherichia coli
GCF_000458915.1	Esch_coli_HVH_193_4-3331423_V1	Escherichia coli
GCF_002463045.1	ASM246304v1	Escherichia coli
GCF_002547475.1	ASM254747v1	Escherichia coli
GCF_000456845.1	Esch_coli_HVH_56_4-2153033_V1	Escherichia coli
GCF_004567885.1	ASM456788v1	Escherichia coli
GCF_008065435.1	ASM806543v1	Escherichia coli
GCF_000827105.1	ASM82710v1	Escherichia coli
GCF_001576435.1	ASM157643v1	Escherichia coli
GCF_002837335.1	ASM283733v1	Escherichia coli
GCF_002770155.1	ASM277015v1	Escherichia coli
GCF_003318855.1	ASM331885v1	Escherichia coli
GCF_000778475.1	ASM77847v1	Escherichia coli
GCF_002461485.1	ASM246148v1	Escherichia coli
GCF_003293345.1	ASM329334v1	Escherichia coli
GCF_001912005.1	ASM191200v1	Escherichia coli
GCF_000752575.1	FHI81	Escherichia coli
GCF_003427625.1	ASM342762v1	Escherichia coli
GCF_002468365.1	ASM246836v1	Escherichia coli
GCF_000258025.1	ASM25802v1	Escherichia coli
GCF_000352105.1	Esch_coli_KTE9_V1	Escherichia coli
GCF_003290595.1	ASM329059v1	Escherichia coli
GCF_003318405.1	ASM331840v1	Escherichia coli
GCF_902162575.1	25964_2_22	Escherichia coli
GCF_006233795.1	ASM623379v1	Escherichia coli
GCF_002514685.1	ASM251468v1	Escherichia coli
GCF_900499945.1	892B	Escherichia coli
GCF_000457915.1	Esch_coli_HVH_132_4-6876862_V1	Escherichia coli
GCF_000403985.1	ASM40398v1	Escherichia coli
GCF_002134155.1	ASM213415v1	Escherichia coli
GCF_007558785.1	ASM755878v1	Escherichia coli
GCF_002227355.1	ASM222735v1	Escherichia coli
GCF_002484855.1	ASM248485v1	Escherichia coli
GCF_001277435.1	7748_7_2	Escherichia coli
GCF_005384205.1	ASM538420v1	Escherichia coli
GCF_005038525.1	ASM503852v1	Escherichia coli
GCF_005380605.1	ASM538060v1	Escherichia coli
GCF_000351005.1	Esch_coli_KTE191_V1	Escherichia coli
GCF_900481415.1	17870_4_70	Escherichia coli
GCF_001521475.1	ASM152147v1	Escherichia coli
GCF_006230725.1	ASM623072v1	Escherichia coli
GCF_002190865.1	ASM219086v1	Escherichia coli
GCF_002467245.1	ASM246724v1	Escherichia coli
GCF_003357885.1	ASM335788v1	Escherichia coli
GCF_001891215.1	ASM189121v1	Escherichia coli
GCF_000798595.1	Escherichia_coli_CVM_N33601PS_v._1.0	Escherichia coli
GCF_900481555.1	17870_6_14	Escherichia coli
GCF_006350465.1	ASM635046v1	Escherichia coli
GCF_003303855.1	ASM330385v1	Escherichia coli
GCF_002531105.1	ASM253110v1	Escherichia coli
GCF_002768595.1	ASM276859v1	Escherichia coli
GCF_005402105.1	ASM540210v1	Escherichia coli
GCF_005395985.1	ASM539598v1	Escherichia coli
GCF_002521055.1	ASM252105v1	Escherichia coli
GCF_002542545.1	ASM254254v1	Escherichia coli
GCF_008124345.1	ASM812434v1	Escherichia coli
GCF_900479695.1	17328_2_1	Escherichia coli
GCF_004797295.1	ASM479729v1	Escherichia coli
GCF_000507625.1	Esch_coli_HVH_83_4-2051087_V1	Escherichia coli
GCF_000614925.2	Ec2009EL1412	Escherichia coli
GCF_000798415.1	Escherichia_coli_CVM_N34557PS_v._1.0	Escherichia coli
GCF_900537045.1	Ecoli_2011_93	Escherichia coli
GCF_002109805.1	ASM210980v1	Escherichia coli
GCF_003123555.2	ASM312355v2	Escherichia coli
GCF_900195625.1	F1_403D	Escherichia coli
GCF_002513075.1	ASM251307v1	Escherichia coli
GCF_002520755.1	ASM252075v1	Escherichia coli
GCF_002835745.1	ASM283574v1	Escherichia coli
GCF_002530945.1	ASM253094v1	Escherichia coli
GCF_900449665.1	39220_F01	Escherichia coli
GCF_001283725.1	7748_7_9	Escherichia coli
GCF_001285245.1	8205_3_18	Escherichia coli
GCF_005398105.1	ASM539810v1	Escherichia coli
GCF_000776745.1	ASM77674v1	Escherichia coli
GCF_001542675.2	ASM154267v2	Escherichia coli
GCF_002176635.1	ASM217663v1	Escherichia coli
GCF_900481545.1	17870_6_50	Escherichia coli
GCF_002547155.1	ASM254715v1	Escherichia coli
GCF_002474445.1	ASM247444v1	Escherichia coli
GCF_000458725.1	Esch_coli_HVH_183_4-3205932_V1	Escherichia coli
GCF_006237925.1	ASM623792v1	Escherichia coli
GCF_000326625.1	Esch_coli_KTE88_V1	Escherichia coli
GCF_004054225.1	ASM405422v1	Escherichia coli
GCF_002516985.1	ASM251698v1	Escherichia coli
GCF_003721655.1	ASM372165v1	Escherichia coli
GCF_900196495.1	F2_80	Escherichia coli
GCF_900450275.1	44310_B01	Escherichia coli
GCF_000460615.1	Esch_coli_UMEA_3178-1_V1	Escherichia coli
GCF_001593565.1	ASM159356v1	Escherichia coli
GCF_002535915.1	ASM253591v1	Escherichia coli
GCF_001622045.1	ASM162204v1	Escherichia coli
GCF_000353145.1	Esch_coli_KTE227_V1	Escherichia coli
GCF_001891475.1	ASM189147v1	Escherichia coli
GCF_002766795.1	ASM276679v1	Escherichia coli
GCF_002545425.1	ASM254542v1	Escherichia coli
GCF_000017765.1	ASM1776v1	Escherichia coli
GCF_003300345.1	ASM330034v1	Escherichia coli
GCF_006230835.1	ASM623083v1	Escherichia coli
GCF_002474875.1	ASM247487v1	Escherichia coli
GCF_002765335.1	ASM276533v1	Escherichia coli
GCF_000948445.1	ASM94844v1	Escherichia coli
GCF_003984145.1	ASM398414v1	Escherichia coli
GCF_000456905.1	Esch_coli_HVH_61_4-2736020_V1	Escherichia coli
GCF_002468185.1	ASM246818v1	Escherichia coli
GCF_002277045.1	ASM227704v1	Escherichia coli
GCF_001575465.1	ASM157546v1	Escherichia coli
GCF_000614645.2	Ec2011EL-2113	Escherichia coli
GCF_000320015.1	Esch_coli_11-02033-1_V1	Escherichia coli
GCF_003322465.1	ASM332246v1	Escherichia coli
GCF_003795585.1	ASM379558v1	Escherichia coli
GCF_000223015.1	ASM22301v2	Escherichia coli
GCF_900499345.1	1185A	Escherichia coli
GCF_002512115.1	ASM251211v1	Escherichia coli
GCF_003146455.1	ASM314645v1	Escherichia coli
GCF_001285125.1	7553_7_72	Escherichia coli
GCF_005391185.1	ASM539118v1	Escherichia coli
GCF_002474025.1	ASM247402v1	Escherichia coli
GCF_005383505.1	ASM538350v1	Escherichia coli
GCF_002463275.1	ASM246327v1	Escherichia coli
GCF_002741175.1	ASM274117v1	Escherichia coli
GCF_003292635.1	ASM329263v1	Escherichia coli
GCF_001575945.1	ASM157594v1	Escherichia coli
GCF_001749295.1	ASM174929v1	Escherichia coli
GCF_000785325.1	ASM78532v1	Escherichia coli
GCF_003721675.1	ASM372167v1	Escherichia coli
GCF_001607715.1	ASM160771v1	Escherichia coli
GCF_000618065.2	EcF7384	Escherichia coli
GCF_005401165.1	ASM540116v1	Escherichia coli
GCF_002522885.1	ASM252288v1	Escherichia coli
GCF_002193415.1	ASM219341v1	Escherichia coli
GCF_003360415.1	ASM336041v1	Escherichia coli
GCF_002766475.1	ASM276647v1	Escherichia coli
GCF_003721905.1	ASM372190v1	Escherichia coli
GCF_003829765.1	ASM382976v1	Escherichia coli
GCF_003305115.1	ASM330511v1	Escherichia coli
GCF_000352725.1	Esch_coli_KTE154_V1	Escherichia coli
GCF_000797875.1	Escherichia_coli_CVM_N38833PS_v._1.0	Escherichia coli
GCF_002959275.1	ASM295927v1	Escherichia coli
GCF_004793235.1	ASM479323v1	Escherichia coli
GCF_002080555.1	ASM208055v1	Escherichia coli
GCF_002485115.1	ASM248511v1	Escherichia coli
GCF_902166175.1	26009_2_44	Escherichia coli
GCF_005042175.1	ASM504217v1	Escherichia coli
GCF_003333715.1	ASM333371v1	Escherichia coli
GCF_002015825.1	ASM201582v1	Escherichia coli
GCF_005889645.1	ASM588964v1	Escherichia coli
GCF_004767485.1	ASM476748v1	Escherichia coli
GCF_002134105.1	ASM213410v1	Escherichia coli
GCF_005397125.1	ASM539712v1	Escherichia coli
GCF_001059575.1	ASM105957v1	Escherichia coli
GCF_001984845.1	ASM198484v1	Escherichia coli
GCF_002319385.1	ASM231938v1	Escherichia coli
GCF_002465045.1	ASM246504v1	Escherichia coli
GCF_000352445.1	Esch_coli_KTE79_V1	Escherichia coli
GCF_003322675.1	ASM332267v1	Escherichia coli
GCF_004960195.1	ASM496019v1	Escherichia coli
GCF_002206405.2	ASM220640v2	Escherichia coli
GCF_001660195.1	ASM166019v1	Escherichia coli
GCF_900093875.1	scaffolds_C333	Escherichia coli
GCF_008365065.1	ASM836506v1	Escherichia coli
GCF_000461935.2	ASM46193v2	Escherichia coli
GCF_002290995.1	ASM229099v1	Escherichia coli
GCF_002465785.1	ASM246578v1	Escherichia coli
GCF_001268945.1	YE4	Escherichia coli
GCF_002226945.1	ASM222694v1	Escherichia coli
GCF_002462735.1	ASM246273v1	Escherichia coli
GCF_003956425.1	ASM395642v1	Escherichia coli
GCF_002511955.1	ASM251195v1	Escherichia coli
GCF_003306795.1	ASM330679v1	Escherichia coli
GCF_900479945.1	17328_2_4	Escherichia coli
GCF_002109815.1	ASM210981v1	Escherichia coli
GCF_900500415.1	982A	Escherichia coli
GCF_002484815.1	ASM248481v1	Escherichia coli
GCF_001893305.1	ASM189330v1	Escherichia coli
GCF_002456695.1	ASM245669v1	Escherichia coli
GCF_003298615.1	ASM329861v1	Escherichia coli
GCF_001262895.1	9916-1	Escherichia coli
GCF_001607955.1	ASM160795v1	Escherichia coli
GCF_002516565.1	ASM251656v1	Escherichia coli
GCF_004025955.1	ASM402595v1	Escherichia coli
GCF_003334225.1	ASM333422v1	Escherichia coli
GCF_000700105.1	ASM70010v1	Escherichia coli
GCF_000512625.1	E1777_2	Escherichia coli
GCF_000522245.1	Esch_coli_BIDMC_15_V2	Escherichia coli
GCF_003176375.1	ASM317637v1	Escherichia coli
GCF_000488295.1	ASM48829v1	Escherichia coli
GCF_000508385.1	Q460	Escherichia coli
GCF_000357965.2	ASM35796v2	Escherichia coli
GCF_001749385.1	ASM174938v1	Escherichia coli
GCF_900500445.1	172B	Escherichia coli
GCF_000460155.1	Esch_coli_UMEA_3108-1_V1	Escherichia coli
GCF_002514525.1	ASM251452v1	Escherichia coli
GCF_003570615.1	ASM357061v1	Escherichia coli
GCF_003113615.1	ASM311361v1	Escherichia coli
GCF_003859125.1	ASM385912v1	Escherichia coli
GCF_003357345.1	ASM335734v1	Escherichia coli
GCF_002475895.1	ASM247589v1	Escherichia coli
GCF_008041565.1	ASM804156v1	Escherichia coli
GCF_001413905.1	ASM141390v1	Escherichia coli
GCF_003291015.1	ASM329101v1	Escherichia coli
GCF_002514455.1	ASM251445v1	Escherichia coli
GCF_002244295.1	ASM224429v1	Escherichia coli
GCF_003892475.1	ASM389247v1	Escherichia coli
GCF_000025745.1	ASM2574v1	Escherichia coli
GCF_001911825.1	ASM191182v1	Escherichia coli
GCF_007844295.1	ASM784429v1	Escherichia coli
GCF_002207065.1	ASM220706v1	Escherichia coli
GCF_000617165.2	Ec02-3404	Escherichia coli
GCF_000931565.1	ASM93156v1	Escherichia coli
GCF_001677615.2	ASM167761v2	Escherichia coli
GCF_003303285.1	ASM330328v1	Escherichia coli
GCF_001521055.2	ASM152105v2	Escherichia coli
GCF_002943155.1	ASM294315v1	Escherichia coli
GCF_005400905.1	ASM540090v1	Escherichia coli
GCF_003297365.1	ASM329736v1	Escherichia coli
GCF_005389125.1	ASM538912v1	Escherichia coli
GCF_003864715.1	ASM386471v1	Escherichia coli
GCF_001616105.1	ASM161610v1	Escherichia coli
GCF_002886745.1	ASM288674v1	Escherichia coli
GCF_002764775.1	ASM276477v1	Escherichia coli
GCF_000776315.1	ASM77631v1	Escherichia coli
GCF_002216905.1	ASM221690v1	Escherichia coli
GCF_005222325.1	ASM522232v1	Escherichia coli
GCF_006230715.1	ASM623071v1	Escherichia coli
GCF_002769295.1	ASM276929v1	Escherichia coli
GCF_003591315.1	ASM359131v1	Escherichia coli
GCF_002225655.1	ASM222565v1	Escherichia coli
GCF_900480575.1	17328_2_77	Escherichia coli
GCF_000461915.2	ASM46191v2	Escherichia coli
GCF_003357915.1	ASM335791v1	Escherichia coli
GCF_006238755.1	ASM623875v1	Escherichia coli
GCF_004567065.1	ASM456706v1	Escherichia coli
GCF_000460775.1	Esch_coli_UMEA_3203-1_V1	Escherichia coli
GCF_008365085.1	ASM836508v1	Escherichia coli
GCF_003359795.1	ASM335979v1	Escherichia coli
GCF_000714915.1	UCD_JA17_pb	Escherichia coli
GCF_000407985.1	Esch_coli_KTE37_V1	Escherichia coli
GCF_900130185.1	ECG28	Escherichia coli
GCF_002465715.1	ASM246571v1	Escherichia coli
GCF_000225245.1	ASM22524v2	Escherichia coli
GCF_005386425.1	ASM538642v1	Escherichia coli
GCF_003357565.1	ASM335756v1	Escherichia coli
GCF_001616275.1	ASM161627v1	Escherichia coli
GCF_003983435.1	ASM398343v1	Escherichia coli
GCF_005397045.1	ASM539704v1	Escherichia coli
GCF_004523265.1	ASM452326v1	Escherichia coli
GCF_002232385.1	ASM223238v1	Escherichia coli
GCF_003018475.1	ASM301847v1	Escherichia coli
GCF_001562815.1	ASM156281v1	Escherichia coli
GCF_900499845.1	729A	Escherichia coli
GCF_004523615.1	ASM452361v1	Escherichia coli
GCF_001286605.1	8205_3_1	Escherichia coli
GCF_003018615.1	ASM301861v1	Escherichia coli
GCF_004793175.1	ASM479317v1	Escherichia coli
GCF_002918165.1	ASM291816v1	Escherichia coli
GCF_003018155.1	ASM301815v1	Escherichia coli
GCF_006237955.1	ASM623795v1	Escherichia coli
GCF_003333655.1	ASM333365v1	Escherichia coli
GCF_000503675.1	Ecoli38.52	Escherichia coli
GCF_002522085.1	ASM252208v1	Escherichia coli
GCF_002175395.1	ASM217539v1	Escherichia coli
GCF_004171455.1	ASM417145v1	Escherichia coli
GCF_900093965.1	scaffolds_20160014	Escherichia coli
GCF_002207185.1	ASM220718v1	Escherichia coli
GCF_002317955.1	ASM231795v1	Escherichia coli
GCF_004661545.1	ASM466154v1	Escherichia coli
GCF_002474895.1	ASM247489v1	Escherichia coli
GCF_006237875.1	ASM623787v1	Escherichia coli
GCF_001617115.1	ASM161711v1	Escherichia coli
GCF_004766745.1	ASM476674v1	Escherichia coli
GCF_003980905.1	ASM398090v1	Escherichia coli
GCF_002232595.1	ASM223259v1	Escherichia coli
GCF_900478675.1	17261_7_20	Escherichia coli
GCF_002541735.1	ASM254173v1	Escherichia coli
GCF_000249535.1	ASM24953v2	Escherichia coli
GCF_002099785.1	ASM209978v1	Escherichia coli
GCF_002537185.1	ASM253718v1	Escherichia coli
GCF_003831015.1	ASM383101v1	Escherichia coli
GCF_001283785.1	8205_3_70	Escherichia coli
GCF_001652345.1	ASM165234v1	Escherichia coli
GCF_001614905.1	ASM161490v1	Escherichia coli
GCF_002546275.1	ASM254627v1	Escherichia coli
GCF_002538345.1	ASM253834v1	Escherichia coli
GCF_900406585.1	Escherichia_coli_ST38_strain_KCRI-298	Escherichia coli
GCF_003956405.1	ASM395640v1	Escherichia coli
GCF_900448395.1	46338_C02	Escherichia coli
GCF_000619165.1	Ec2009EL1913	Escherichia coli
GCF_002474035.1	ASM247403v1	Escherichia coli
GCF_005385705.1	ASM538570v1	Escherichia coli
GCF_000355515.2	ASM35551v2	Escherichia coli
GCF_006233955.1	ASM623395v1	Escherichia coli
GCF_004282705.1	ASM428270v1	Escherichia coli
GCF_005390505.1	ASM539050v1	Escherichia coli
GCF_000780315.1	ASM78031v1	Escherichia coli
GCF_003886565.1	ASM388656v1	Escherichia coli
GCF_002548535.1	ASM254853v1	Escherichia coli
GCF_001284245.1	7790_1_93	Escherichia coli
GCF_002511935.1	ASM251193v1	Escherichia coli
GCF_000647795.1	ASM64779v2	Escherichia coli
GCF_003123115.1	ASM312311v1	Escherichia coli
GCF_001891625.1	ASM189162v1	Escherichia coli
GCF_001030425.1	Esch_coli_MGH121_V1	Escherichia coli
GCF_002216975.1	ASM221697v1	Escherichia coli
GCF_008124325.1	ASM812432v1	Escherichia coli
GCF_001615475.1	ASM161547v1	Escherichia coli
GCF_005040155.1	ASM504015v1	Escherichia coli
GCF_002134625.1	ASM213462v1	Escherichia coli
GCF_003721895.1	ASM372189v1	Escherichia coli
GCF_002459545.1	ASM245954v1	Escherichia coli
GCF_004153025.1	ASM415302v1	Escherichia coli
GCF_003302465.1	ASM330246v1	Escherichia coli
GCF_002166125.1	ASM216612v1	Escherichia coli
GCF_002545315.1	ASM254531v1	Escherichia coli
GCF_000713185.1	ASM71318v1	Escherichia coli
GCF_900482285.1	17651_4_57	Escherichia coli
GCF_001892245.1	ASM189224v1	Escherichia coli
GCF_003360535.1	ASM336053v1	Escherichia coli
GCF_000191015.1	ASM19101v1	Escherichia coli
GCF_003980635.1	ASM398063v1	Escherichia coli
GCF_003304205.1	ASM330420v1	Escherichia coli
GCF_000358955.2	ASM35895v2	Escherichia coli
GCF_001520595.1	ASM152059v1	Escherichia coli
GCF_003982645.1	ASM398264v1	Escherichia coli
GCF_003114735.1	No1_clc_PE_A1	Escherichia coli
GCF_900449905.1	39304_E01	Escherichia coli
GCF_900500385.1	868A	Escherichia coli
GCF_003688095.1	ASM368809v1	Escherichia coli
GCF_001191435.1	CFSAN026820_01-NGE.clc	Escherichia coli
GCF_900481805.1	17870_6_67	Escherichia coli
GCF_003338065.1	ASM333806v1	Escherichia coli
GCF_002520125.1	ASM252012v1	Escherichia coli
GCF_004796605.1	ASM479660v1	Escherichia coli
GCF_004960025.1	ASM496002v1	Escherichia coli
GCF_000781715.1	ASM78171v1	Escherichia coli
GCF_005044655.1	ASM504465v1	Escherichia coli
GCF_002229425.1	ASM222942v1	Escherichia coli
GCF_000782295.1	ASM78229v1	Escherichia coli
GCF_002461265.1	ASM246126v1	Escherichia coli
GCF_000488075.1	Esch_coli_UMEA_3426-1_V1	Escherichia coli
GCF_005384125.1	ASM538412v1	Escherichia coli
GCF_001911865.1	ASM191186v1	Escherichia coli
GCF_004568435.1	ASM456843v1	Escherichia coli
GCF_000408185.1	Esch_coli_KTE200_V1	Escherichia coli
GCF_000940115.1	FHI20	Escherichia coli
GCF_003388205.1	ASM338820v1	Escherichia coli
GCF_000461155.1	Esch_coli_UMEA_3298-1_V1	Escherichia coli
GCF_001575455.1	ASM157545v1	Escherichia coli
GCF_002015315.1	ASM201531v1	Escherichia coli
GCF_005930685.1	ASM593068v1	Escherichia coli
GCF_001191035.1	CFSAN026821_01-NGE.clc	Escherichia coli
GCF_003017975.1	ASM301797v1	Escherichia coli
GCF_001021595.1	ASM102159v1	Escherichia coli
GCF_003338115.1	ASM333811v1	Escherichia coli
GCF_000446155.2	ASM44615v2	Escherichia coli
GCF_000397565.1	Ec72_E1F3_TOP2396-3_120714	Escherichia coli
GCF_005396085.1	ASM539608v1	Escherichia coli
GCF_000781635.1	ASM78163v1	Escherichia coli
GCF_001575475.1	ASM157547v1	Escherichia coli
GCF_000779995.1	ASM77999v1	Escherichia coli
GCF_001413805.1	ASM141380v1	Escherichia coli
GCF_000316545.2	ASM31654v2	Escherichia coli
GCF_003885245.1	ASM388524v1	Escherichia coli
GCF_003009205.1	ASM300920v1	Escherichia coli
GCF_002133765.1	ASM213376v1	Escherichia coli
GCF_000749565.1	ASM74956v1	Escherichia coli
GCF_006237755.1	ASM623775v1	Escherichia coli
GCF_000357125.1	ASM35712v1	Escherichia coli
GCF_001576375.1	ASM157637v1	Escherichia coli
GCF_900480005.1	17261_8_3	Escherichia coli
GCF_001262805.1	15484-1	Escherichia coli
GCF_004172385.1	ASM417238v1	Escherichia coli
GCF_002486955.1	ASM248695v1	Escherichia coli
GCF_003014795.1	ASM301479v1	Escherichia coli
GCF_002018825.1	ASM201882v1	Escherichia coli
GCF_000781895.1	ASM78189v1	Escherichia coli
GCF_005396345.1	ASM539634v1	Escherichia coli
GCF_002114355.1	ASM211435v1	Escherichia coli
GCF_000703685.1	ASM70368v1	Escherichia coli
GCF_003359835.1	ASM335983v1	Escherichia coli
GCF_002761675.1	ASM276167v1	Escherichia coli
GCF_003293255.1	ASM329325v1	Escherichia coli
GCF_900478895.1	17261_8_35	Escherichia coli
GCF_004011015.1	ASM401101v1	Escherichia coli
GCF_003010265.1	ASM301026v1	Escherichia coli
GCF_002535765.1	ASM253576v1	Escherichia coli
GCF_007558435.1	ASM755843v1	Escherichia coli
GCF_004380535.1	ASM438053v1	Escherichia coli
GCF_002176335.1	ASM217633v1	Escherichia coli
GCF_001521025.1	ASM152102v1	Escherichia coli
GCF_003983995.1	ASM398399v1	Escherichia coli
GCF_900015885.1	ED729_contigs	Escherichia coli
GCF_002768675.1	ASM276867v1	Escherichia coli
GCF_002464615.1	ASM246461v1	Escherichia coli
GCF_002016475.1	ASM201647v1	Escherichia coli
GCF_900499485.1	1140C	Escherichia coli
GCF_003859325.1	ASM385932v1	Escherichia coli
GCF_000446665.2	ASM44666v2	Escherichia coli
GCF_005250655.1	ASM525065v1	Escherichia coli
GCF_003333645.1	ASM333364v1	Escherichia coli
GCF_003360675.1	ASM336067v1	Escherichia coli
GCF_002768755.1	ASM276875v1	Escherichia coli
GCF_002461625.1	ASM246162v1	Escherichia coli
GCF_001519855.1	ASM151985v1	Escherichia coli
GCF_000616505.2	Ec2011EL-2096	Escherichia coli
GCF_001614325.1	ASM161432v1	Escherichia coli
GCF_001912525.1	ASM191252v1	Escherichia coli
GCF_002462675.1	ASM246267v1	Escherichia coli
GCF_002460735.1	ASM246073v1	Escherichia coli
GCF_000779795.1	ASM77979v1	Escherichia coli
GCF_002741435.1	ASM274143v1	Escherichia coli
GCF_003731215.1	ASM373121v1	Escherichia coli
GCF_005380865.1	ASM538086v1	Escherichia coli
GCF_003334555.1	ASM333455v1	Escherichia coli
GCF_900499645.1	1189A	Escherichia coli
GCF_002941405.1	ASM294140v1	Escherichia coli
GCF_000488835.1	ASM48883v1	Escherichia coli
GCF_005671075.1	ASM567107v1	Escherichia coli
GCF_004171075.1	ASM417107v1	Escherichia coli
GCF_900195535.1	F1_366A	Escherichia coli
GCF_002155325.1	ASM215532v1	Escherichia coli
GCF_006236455.1	ASM623645v1	Escherichia coli
GCF_005380965.1	ASM538096v1	Escherichia coli
GCF_002223485.1	ASM222348v1	Escherichia coli
GCF_001282215.1	ASM128221v1	Escherichia coli
GCF_001277455.1	7553_7_63	Escherichia coli
GCF_900481175.1	17870_4_78	Escherichia coli
GCF_000465155.1	Esch_coli_HVH_102_4-6906788_V1	Escherichia coli
GCF_002458795.1	ASM245879v1	Escherichia coli
GCF_002486385.1	ASM248638v1	Escherichia coli
GCF_004026105.1	ASM402610v1	Escherichia coli
GCF_003651285.1	ASM365128v1	Escherichia coli
GCF_900449305.1	39081_A01	Escherichia coli
GCF_005388545.1	ASM538854v1	Escherichia coli
GCF_000713975.1	ASM71397v1	Escherichia coli
GCF_003317915.1	ASM331791v1	Escherichia coli
GCF_000358535.2	ASM35853v2	Escherichia coli
GCF_002885775.1	ASM288577v1	Escherichia coli
GCF_002537655.1	ASM253765v1	Escherichia coli
GCF_002531475.1	ASM253147v1	Escherichia coli
GCF_000750555.1	ASM75055v1	Escherichia coli
GCF_900481265.1	17870_6_44	Escherichia coli
GCF_006237855.1	ASM623785v1	Escherichia coli
GCF_900450305.1	42912_E02	Escherichia coli
GCF_000461015.1	Esch_coli_UMEA_3240-1_V1	Escherichia coli
GCF_002519245.1	ASM251924v1	Escherichia coli
GCF_004567995.1	ASM456799v1	Escherichia coli
GCF_000713775.1	ASM71377v1	Escherichia coli
GCF_002520825.1	ASM252082v1	Escherichia coli
GCF_000768465.1	ASM76846v1	Escherichia coli
GCF_003983805.1	ASM398380v1	Escherichia coli
GCF_002164115.1	ASM216411v1	Escherichia coli
GCF_900481765.1	17870_6_73	Escherichia coli
GCF_003146495.1	ASM314649v1	Escherichia coli
GCF_002284665.1	ASM228466v1	Escherichia coli
GCF_002134075.1	ASM213407v1	Escherichia coli
GCF_004282335.1	ASM428233v1	Escherichia coli
GCF_005042795.1	ASM504279v1	Escherichia coli
GCF_000462905.2	ASM46290v2	Escherichia coli
GCF_002535255.1	ASM253525v1	Escherichia coli
GCF_001563385.1	ASM156338v1	Escherichia coli
GCF_002263065.1	ASM226306v1	Escherichia coli
GCF_000333215.1	ASM33321v1	Escherichia coli
GCF_001606675.1	ASM160667v1	Escherichia coli
GCF_002512035.1	ASM251203v1	Escherichia coli
GCF_900239905.1	ASM90023990v1	Escherichia coli
GCF_002164635.4	ASM216463v4	Escherichia coli
GCF_001881165.1	ASM188116v1	Escherichia coli
GCF_006235905.1	ASM623590v1	Escherichia coli
GCF_900482445.1	17651_4_75	Escherichia coli
GCF_000356505.2	ASM35650v2	Escherichia coli
GCF_002887125.1	ASM288712v1	Escherichia coli
GCF_003322615.1	ASM332261v1	Escherichia coli
GCF_002466695.1	ASM246669v1	Escherichia coli
GCF_900008845.1	ED423_contigs	Escherichia coli
GCF_000617245.2	Ec03-3484	Escherichia coli
GCF_002484825.1	ASM248482v1	Escherichia coli
GCF_002522385.1	ASM252238v1	Escherichia coli
GCF_001309775.1	ASM130977v1	Escherichia coli
GCF_000488035.1	Esch_coli_HVH_98_4-5799287_V1	Escherichia coli
GCF_001562375.1	ASM156237v1	Escherichia coli
GCF_003355175.1	ASM335517v1	Escherichia coli
GCF_003984195.1	ASM398419v1	Escherichia coli
GCF_000671295.1	ASM67129v1	Escherichia coli
GCF_901669885.1	eco26E_assembly	Escherichia coli
GCF_000215185.1	ASM21518v2	Escherichia coli
GCF_005041095.1	ASM504109v1	Escherichia coli
GCF_000817425.1	Iso_15_A5	Escherichia coli
GCF_005398085.1	ASM539808v1	Escherichia coli
GCF_003173315.1	ASM317331v1	Escherichia coli
GCF_000615225.2	Ec2010C-3511	Escherichia coli
GCF_002487095.1	ASM248709v1	Escherichia coli
GCF_002164205.1	ASM216420v1	Escherichia coli
GCF_000267845.2	ASM26784v2	Escherichia coli
GCF_900481355.1	17870_4_79	Escherichia coli
GCF_001440045.1	ASM144004v1	Escherichia coli
GCF_000778585.1	ASM77858v1	Escherichia coli
GCF_008041585.1	ASM804158v1	Escherichia coli
GCF_000457595.1	Esch_coli_HVH_113_4-7535473_V1	Escherichia coli
GCF_002228855.1	ASM222885v1	Escherichia coli
GCF_003628255.1	ASM362825v1	Escherichia coli
GCF_000713435.1	ASM71343v1	Escherichia coli
GCF_002002195.1	ASM200219v1	Escherichia coli
GCF_002461555.1	ASM246155v1	Escherichia coli
GCF_000488755.1	ASM48875v1	Escherichia coli
GCF_002459985.1	ASM245998v1	Escherichia coli
GCF_002547505.1	ASM254750v1	Escherichia coli
GCF_000492255.1	Esch_coli_BIDMC_38_V1	Escherichia coli
GCF_003306975.1	ASM330697v1	Escherichia coli
GCF_001893785.1	ASM189378v1	Escherichia coli
GCF_005394505.1	ASM539450v1	Escherichia coli
GCF_001575515.1	ASM157551v1	Escherichia coli
GCF_004137365.1	ASM413736v1	Escherichia coli
GCF_000267225.2	ASM26722v2	Escherichia coli
GCF_001607355.1	ASM160735v1	Escherichia coli
GCF_002463565.1	ASM246356v1	Escherichia coli
GCF_001621165.1	ASM162116v1	Escherichia coli
GCF_002016165.1	ASM201616v1	Escherichia coli
GCF_001582905.1	ASM158290v1	Escherichia coli
GCF_900636215.1	39282_G02	Escherichia coli
GCF_004283395.1	ASM428339v1	Escherichia coli
GCF_002029115.1	ASM202911v1	Escherichia coli
GCF_004522145.1	ASM452214v1	Escherichia coli
GCF_002734205.1	ASM273420v1	Escherichia coli
GCF_003009175.1	ASM300917v1	Escherichia coli
GCF_001891785.1	ASM189178v1	Escherichia coli
GCF_003984495.1	ASM398449v1	Escherichia coli
GCF_003722195.1	ASM372219v1	Escherichia coli
GCF_005383965.1	ASM538396v1	Escherichia coli
GCF_002228025.1	ASM222802v1	Escherichia coli
GCF_005381725.1	ASM538172v1	Escherichia coli
GCF_002895325.1	ASM289532v1	Escherichia coli
GCF_002263945.1	ASM226394v1	Escherichia coli
GCF_002192295.1	ASM219229v1	Escherichia coli
GCF_000804365.1	ASM80436v1	Escherichia coli
GCF_003173415.1	ASM317341v1	Escherichia coli
GCF_002462275.1	ASM246227v1	Escherichia coli
GCF_002464745.1	ASM246474v1	Escherichia coli
GCF_003731105.1	ASM373110v1	Escherichia coli
GCF_002769655.1	ASM276965v1	Escherichia coli
GCF_005044015.1	ASM504401v1	Escherichia coli
GCF_005389425.1	ASM538942v1	Escherichia coli
GCF_001571925.1	ASM157192v1	Escherichia coli
GCF_002462995.1	ASM246299v1	Escherichia coli
GCF_003338075.1	ASM333807v1	Escherichia coli
GCF_008373295.1	ASM837329v1	Escherichia coli
GCF_900195325.1	F1_25A	Escherichia coli
GCF_000460935.1	Esch_coli_UMEA_3221-1_V1	Escherichia coli
GCF_001894235.1	ASM189423v1	Escherichia coli
GCF_002811725.1	ASM281172v1	Escherichia coli
GCF_900499355.1	370D	Escherichia coli
GCF_000215245.1	ASM21524v2	Escherichia coli
GCF_001518365.1	ASM151836v1	Escherichia coli
GCF_004568245.1	ASM456824v1	Escherichia coli
GCF_003114775.1	No3_clc_PE_A1	Escherichia coli
GCF_000782495.1	ASM78249v1	Escherichia coli
GCF_003305475.1	ASM330547v1	Escherichia coli
GCF_002228935.1	ASM222893v1	Escherichia coli
GCF_001268705.1	YE21	Escherichia coli
GCF_004960965.1	ASM496096v1	Escherichia coli
GCF_007844615.1	ASM784461v1	Escherichia coli
GCF_000819015.1	Escherichia_coli_CVM_N33978PS_v1.0	Escherichia coli
GCF_001642285.1	ASM164228v1	Escherichia coli
GCF_002545485.1	ASM254548v1	Escherichia coli
GCF_007632435.1	ASM763243v1	Escherichia coli
GCF_000258225.1	ASM25822v1	Escherichia coli
GCF_002461405.1	ASM246140v1	Escherichia coli
GCF_001576385.1	ASM157638v1	Escherichia coli
GCF_002923875.1	ASM292387v1	Escherichia coli
GCF_002513715.1	ASM251371v1	Escherichia coli
GCF_002155465.1	ASM215546v1	Escherichia coli
GCF_005045115.1	ASM504511v1	Escherichia coli
GCF_002075135.1	300757	Escherichia coli
GCF_002522785.1	ASM252278v1	Escherichia coli
GCF_003298835.1	ASM329883v1	Escherichia coli
GCF_003113635.1	ASM311363v1	Escherichia coli
GCF_001616895.1	ASM161689v1	Escherichia coli
GCF_003361695.1	ASM336169v1	Escherichia coli
GCF_004797975.1	ASM479797v1	Escherichia coli
GCF_002469055.1	ASM246905v1	Escherichia coli
GCF_002468765.1	ASM246876v1	Escherichia coli
GCF_004100705.1	ASM410070v1	Escherichia coli
GCF_005392975.1	ASM539297v1	Escherichia coli
GCF_001012095.1	CFSAN026810_01.0	Escherichia coli
GCF_000488775.1	ASM48877v1	Escherichia coli
GCF_002194915.1	ASM219491v1	Escherichia coli
GCF_900196255.1	F2_57	Escherichia coli
GCF_001413735.1	ASM141373v1	Escherichia coli
GCF_001076455.1	ASM107645v1	Escherichia coli
GCF_003956465.1	ASM395646v1	Escherichia coli
GCF_002466365.1	ASM246636v1	Escherichia coli
GCF_003018355.1	ASM301835v1	Escherichia coli
GCF_001900575.1	ASM190057v1	Escherichia coli
GCF_000459595.1	Esch_coli_KOEGE_10_25a_V1	Escherichia coli
GCF_002459845.1	ASM245984v1	Escherichia coli
GCF_900478585.1	17261_8_17	Escherichia coli
GCF_002486825.1	ASM248682v1	Escherichia coli
GCF_006229265.1	ASM622926v1	Escherichia coli
GCF_000812325.1	ASM81232v1	Escherichia coli
GCF_002512005.1	ASM251200v1	Escherichia coli
GCF_003024395.1	ASM302439v1	Escherichia coli
GCF_002176745.1	ASM217674v1	Escherichia coli
GCF_004103965.1	ASM410396v1	Escherichia coli
GCF_003305895.1	ASM330589v1	Escherichia coli
GCF_000267045.1	ASM26704v1	Escherichia coli
GCF_004792765.1	ASM479276v1	Escherichia coli
GCF_001059485.1	ASM105948v1	Escherichia coli
GCF_000503655.1	Ecoli1047	Escherichia coli
GCF_000351925.1	Esch_coli_KTE142_V1	Escherichia coli
GCF_002190285.1	ASM219028v1	Escherichia coli
GCF_006351195.1	ASM635119v1	Escherichia coli
GCF_003982105.1	ASM398210v1	Escherichia coli
GCF_003306075.1	ASM330607v1	Escherichia coli
GCF_000235185.1	Esch_coli_11-4404_V2	Escherichia coli
GCF_000952305.1	ASM95230v1	Escherichia coli
GCF_003427875.1	ASM342787v1	Escherichia coli
GCF_001692805.1	ASM169280v1	Escherichia coli
GCF_001982505.1	ASM198250v1	Escherichia coli
GCF_002521045.1	ASM252104v1	Escherichia coli
GCF_002231095.1	ASM223109v1	Escherichia coli
GCF_000305175.1	ASM30517v1	Escherichia coli
GCF_001884875.1	ASM188487v1	Escherichia coli
GCF_002284675.1	ASM228467v1	Escherichia coli
GCF_001893005.1	ASM189300v1	Escherichia coli
GCF_900500175.1	370A	Escherichia coli
GCF_003885875.1	ASM388587v1	Escherichia coli
GCF_003426985.1	ASM342698v1	Escherichia coli
GCF_002155595.1	ASM215559v1	Escherichia coli
GCF_003370585.2	ASM337058v2	Escherichia coli
GCF_004522925.1	ASM452292v1	Escherichia coli
GCF_000948715.1	ASM94871v1	Escherichia coli
GCF_002509785.1	ASM250978v1	Escherichia coli
GCF_002189715.1	ASM218971v1	Escherichia coli
GCF_007845015.1	ASM784501v1	Escherichia coli
GCF_900195455.1	F1_367D	Escherichia coli
GCF_005385065.1	ASM538506v1	Escherichia coli
GCF_003829845.1	ASM382984v1	Escherichia coli
GCF_002249065.1	ASM224906v1	Escherichia coli
GCF_000357405.2	ASM35740v2	Escherichia coli
GCF_000713895.1	ASM71389v1	Escherichia coli
GCF_900016075.1	ED361_contigs	Escherichia coli
GCF_002227945.1	ASM222794v1	Escherichia coli
GCF_002233375.1	ASM223337v1	Escherichia coli
GCF_003334675.1	ASM333467v1	Escherichia coli
GCF_006233665.1	ASM623366v1	Escherichia coli
GCF_006231775.1	ASM623177v1	Escherichia coli
GCF_003328255.1	ASM332825v1	Escherichia coli
GCF_004796905.1	ASM479690v1	Escherichia coli
GCF_002416875.1	ASM241687v1	Escherichia coli
GCF_002520175.1	ASM252017v1	Escherichia coli
GCF_001520115.1	ASM152011v1	Escherichia coli
GCF_001748625.1	ASM174862v1	Escherichia coli
GCF_003982135.1	ASM398213v1	Escherichia coli
GCF_000704745.1	ASM70474v1	Escherichia coli
GCF_001286345.2	8205_3_34	Escherichia coli
GCF_002899535.1	ASM289953v1	Escherichia coli
GCF_006230235.1	ASM623023v1	Escherichia coli
GCF_001651715.1	ASM165171v1	Escherichia coli
GCF_001902665.1	ASM190266v1	Escherichia coli
GCF_002133615.1	ASM213361v1	Escherichia coli
GCF_001894505.1	ASM189450v1	Escherichia coli
GCF_001660095.1	ASM166009v1	Escherichia coli
GCF_003172285.1	ASM317228v1	Escherichia coli
GCF_000249795.1	ASM24979v2	Escherichia coli
GCF_002217135.1	ASM221713v1	Escherichia coli
GCF_006238195.1	ASM623819v1	Escherichia coli
GCF_001901025.1	ASM190102v1	Escherichia coli
GCF_001748545.1	ASM174854v1	Escherichia coli
GCF_003829905.1	ASM382990v1	Escherichia coli
GCF_001284885.1	8205_3_19	Escherichia coli
GCF_002134585.1	ASM213458v1	Escherichia coli
GCF_000340235.1	O8	Escherichia coli
GCF_002917545.1	ASM291754v1	Escherichia coli
GCF_001891395.1	ASM189139v1	Escherichia coli
GCF_000619105.1	Ec2009C-4780	Escherichia coli
GCF_000456745.1	Esch_coli_HVH_46_4-2758776_V1	Escherichia coli
GCF_900482465.1	17651_3_83	Escherichia coli
GCF_003359755.1	ASM335975v1	Escherichia coli
GCF_002232475.1	ASM223247v1	Escherichia coli
GCF_002923945.1	ASM292394v1	Escherichia coli
GCF_002230395.1	ASM223039v1	Escherichia coli
GCF_002837435.1	ASM283743v1	Escherichia coli
GCF_003321795.1	ASM332179v1	Escherichia coli
GCF_002268375.1	ASM226837v1	Escherichia coli
GCF_002517165.1	ASM251716v1	Escherichia coli
GCF_002460005.1	ASM246000v1	Escherichia coli
GCF_002541625.1	ASM254162v1	Escherichia coli
GCF_002734745.1	ASM273474v1	Escherichia coli
GCF_004960405.1	ASM496040v1	Escherichia coli
GCF_003360735.1	ASM336073v1	Escherichia coli
GCF_000458255.1	Esch_coli_HVH_151_4-5755573_V1	Escherichia coli
GCF_002735165.1	ASM273516v1	Escherichia coli
GCF_000356345.2	ASM35634v2	Escherichia coli
GCF_900488915.1	ST410_CP-Ec5-Assembly	Escherichia coli
GCF_002463925.1	ASM246392v1	Escherichia coli
GCF_002231235.1	ASM223123v1	Escherichia coli
GCF_003984575.1	ASM398457v1	Escherichia coli
GCF_001607875.1	ASM160787v1	Escherichia coli
GCF_900448005.1	44087_D02	Escherichia coli
GCF_002109745.1	ASM210974v1	Escherichia coli
GCF_003317115.1	ASM331711v1	Escherichia coli
GCF_002517695.1	ASM251769v1	Escherichia coli
GCF_003686475.1	ASM368647v1	Escherichia coli
GCF_000778335.1	ASM77833v1	Escherichia coli
GCF_000326205.1	Esch_coli_KTE117_V1	Escherichia coli
GCF_001265815.1	302150	Escherichia coli
GCF_900479925.1	17261_7_78	Escherichia coli
GCF_003175335.1	ASM317533v1	Escherichia coli
GCF_006350195.1	ASM635019v1	Escherichia coli
GCF_900499405.1	929B	Escherichia coli
GCF_004523745.1	ASM452374v1	Escherichia coli
GCF_000974465.1	ASM97446v1	Escherichia coli
GCF_001911745.1	ASM191174v1	Escherichia coli
GCF_000321145.1	ASM32114v1	Escherichia coli
GCF_003333425.1	ASM333342v1	Escherichia coli
GCF_003317495.1	ASM331749v1	Escherichia coli
GCF_003292275.1	ASM329227v1	Escherichia coli
GCF_003298415.1	ASM329841v1	Escherichia coli
GCF_002917535.1	ASM291753v1	Escherichia coli
GCF_000616005.2	Ec2011EL-2109	Escherichia coli
GCF_005046315.1	ASM504631v1	Escherichia coli
GCF_001266355.1	401195	Escherichia coli
GCF_004100635.1	ASM410063v1	Escherichia coli
GCF_004523665.1	ASM452366v1	Escherichia coli
GCF_002310655.1	ASM231065v1	Escherichia coli
GCF_001283945.1	7790_1_87	Escherichia coli
GCF_000782715.1	ASM78271v1	Escherichia coli
GCF_001747365.1	ASM174736v2	Escherichia coli
GCF_002766675.1	ASM276667v1	Escherichia coli
GCF_004567565.1	ASM456756v1	Escherichia coli
GCF_000617765.2	Ec2010C-4557C2	Escherichia coli
GCF_002244965.1	ASM224496v1	Escherichia coli
GCF_000447045.2	ASM44704v2	Escherichia coli
GCF_006233905.1	ASM623390v1	Escherichia coli
GCF_003254685.1	ASM325468v1	Escherichia coli
GCF_002456705.1	ASM245670v1	Escherichia coli
GCF_003983285.1	ASM398328v1	Escherichia coli
GCF_004122425.1	ASM412242v1	Escherichia coli
GCF_002486425.1	ASM248642v1	Escherichia coli
GCF_000778765.1	ASM77876v1	Escherichia coli
GCF_001911505.1	ASM191150v1	Escherichia coli
GCF_002515075.1	ASM251507v1	Escherichia coli
GCF_001911585.1	ASM191158v1	Escherichia coli
GCF_004803975.1	ASM480397v1	Escherichia coli
GCF_002515145.1	ASM251514v1	Escherichia coli
GCF_000780675.1	ASM78067v1	Escherichia coli
GCF_000457145.1	Esch_coli_HVH_80_4-2428830_V1	Escherichia coli
GCF_001566655.1	ASM156665v1	Escherichia coli
GCF_006234955.1	ASM623495v1	Escherichia coli
GCF_001269305.1	1.ECAF83.1	Escherichia coli
GCF_003859185.1	ASM385918v1	Escherichia coli
GCF_002535205.1	ASM253520v1	Escherichia coli
GCF_003328075.1	ASM332807v1	Escherichia coli
GCF_001284025.1	7790_1_52	Escherichia coli
GCF_000148605.1	ASM14860v1	Escherichia coli
GCF_001280345.1	ASM128034v1	Escherichia coli
GCF_002001885.1	ASM200188v1	Escherichia coli
GCF_003328015.1	ASM332801v1	Escherichia coli
GCF_003830935.1	ASM383093v1	Escherichia coli
GCF_008373465.1	ASM837346v1	Escherichia coli
GCF_002803475.1	ASM280347v1	Escherichia coli
GCF_003010105.1	ASM301010v1	Escherichia coli
GCF_001266115.1	102535	Escherichia coli
GCF_002761615.1	ASM276161v1	Escherichia coli
GCF_002508205.1	ASM250820v1	Escherichia coli
GCF_003018275.1	ASM301827v1	Escherichia coli
GCF_002770255.1	ASM277025v1	Escherichia coli
GCF_000461655.1	Esch_coli_UMEA_3707-1_V1	Escherichia coli
GCF_003304345.1	ASM330434v1	Escherichia coli
GCF_000713315.1	ASM71331v1	Escherichia coli
GCF_900015745.1	ED654_contigs	Escherichia coli
GCF_003795565.1	ASM379556v1	Escherichia coli
GCF_005392765.1	ASM539276v1	Escherichia coli
GCF_004568605.1	ASM456860v1	Escherichia coli
GCF_004380645.1	ASM438064v1	Escherichia coli
GCF_003303495.1	ASM330349v1	Escherichia coli
GCF_001285805.1	7790_1_56	Escherichia coli
GCF_005045805.1	ASM504580v1	Escherichia coli
GCF_000353165.1	Esch_coli_KTE229_V1	Escherichia coli
GCF_000503415.1	Ecoli85B	Escherichia coli
GCF_001442595.1	ASM144259v1	Escherichia coli
GCF_002291085.1	ASM229108v1	Escherichia coli
GCF_003427725.1	ASM342772v1	Escherichia coli
GCF_900479025.1	17261_8_47	Escherichia coli
GCF_002993265.1	ASM299326v1	Escherichia coli
GCF_003361735.1	ASM336173v1	Escherichia coli
GCF_002511885.1	ASM251188v1	Escherichia coli
GCF_001615695.1	ASM161569v1	Escherichia coli
GCF_002971835.1	ASM297183v1	Escherichia coli
GCF_900488875.1	ST410_CP-Ec3-Assembly	Escherichia coli
GCF_002972915.1	ASM297291v1	Escherichia coli
GCF_003362415.1	ASM336241v1	Escherichia coli
GCF_002513495.1	ASM251349v1	Escherichia coli
GCF_002230925.1	ASM223092v1	Escherichia coli
GCF_002517335.1	ASM251733v1	Escherichia coli
GCF_002240935.1	ASM224093v1	Escherichia coli
GCF_000356325.2	ASM35632v2	Escherichia coli
GCF_000267665.2	ASM26766v2	Escherichia coli
GCF_005396745.1	ASM539674v1	Escherichia coli
GCF_002543805.1	ASM254380v1	Escherichia coli
GCF_004766925.1	ASM476692v1	Escherichia coli
GCF_006235235.1	ASM623523v1	Escherichia coli
GCF_000352805.1	Esch_coli_KTE194_V1	Escherichia coli
GCF_000777105.1	ASM77710v1	Escherichia coli
GCF_000356005.2	ASM35600v2	Escherichia coli
GCF_900450345.1	40295_F02	Escherichia coli
GCF_002225755.1	ASM222575v1	Escherichia coli
GCF_000352565.1	Esch_coli_KTE123_V1	Escherichia coli
GCF_002284785.1	ASM228478v1	Escherichia coli
GCF_002512585.1	ASM251258v1	Escherichia coli
GCF_000948815.1	ASM94881v1	Escherichia coli
GCF_001309985.1	ASM130998v1	Escherichia coli
GCF_004284095.1	ASM428409v1	Escherichia coli
GCF_003027335.1	ASM302733v1	Escherichia coli
GCF_002442085.1	ASM244208v1	Escherichia coli
GCF_002324845.1	ASM232484v1	Escherichia coli
GCF_003015065.1	ASM301506v1	Escherichia coli
GCF_000615145.1	Ec2010C-3509	Escherichia coli
GCF_900497095.1	ASM90049709v1	Escherichia coli
GCF_005383085.1	ASM538308v1	Escherichia coli
GCF_003427895.1	ASM342789v1	Escherichia coli
GCF_003318345.1	ASM331834v1	Escherichia coli
GCF_001575375.1	ASM157537v1	Escherichia coli
GCF_002941945.1	ASM294194v1	Escherichia coli
GCF_003338165.1	ASM333816v1	Escherichia coli
GCF_000713105.1	ASM71310v1	Escherichia coli
GCF_001575915.1	ASM157591v1	Escherichia coli
GCF_003207295.1	ASM320729v1	Escherichia coli
GCF_001607675.1	ASM160767v1	Escherichia coli
GCF_900482355.1	17651_4_63	Escherichia coli
GCF_002971045.1	ASM297104v1	Escherichia coli
GCF_006233025.1	ASM623302v1	Escherichia coli
GCF_001601605.1	ASM160160v1	Escherichia coli
GCF_003018935.1	ASM301893v1	Escherichia coli
GCF_005392705.1	ASM539270v1	Escherichia coli
GCF_000446605.2	ASM44660v2	Escherichia coli
GCF_003399815.1	ASM339981v1	Escherichia coli
GCF_001277635.1	7790_1_49	Escherichia coli
GCF_000459815.1	Esch_coli_KOEGE_68_182a_V1	Escherichia coli
GCF_002924105.1	ASM292410v1	Escherichia coli
GCF_000357285.2	ASM35728v2	Escherichia coli
GCF_002176195.1	ASM217619v1	Escherichia coli
GCF_002226775.1	ASM222677v1	Escherichia coli
GCF_002546095.1	ASM254609v1	Escherichia coli
GCF_001900295.1	ASM190029v1	Escherichia coli
GCF_002175785.1	ASM217578v1	Escherichia coli
GCF_006238885.1	ASM623888v1	Escherichia coli
GCF_001900455.1	ASM190045v1	Escherichia coli
GCF_900482485.1	17651_4_59	Escherichia coli
GCF_002734665.1	ASM273466v1	Escherichia coli
GCF_002535305.1	ASM253530v1	Escherichia coli
GCF_002463355.1	ASM246335v1	Escherichia coli
GCF_003981435.1	ASM398143v1	Escherichia coli
GCF_000954045.1	ASM95404v1	Escherichia coli
GCF_002190955.1	ASM219095v1	Escherichia coli
GCF_900480895.1	17870_6_79	Escherichia coli
GCF_002227405.1	ASM222740v1	Escherichia coli
GCF_003886095.1	ASM388609v1	Escherichia coli
GCF_004145775.1	ASM414577v1	Escherichia coli
GCF_900490655.1	De_novo_assembly_of_KCRI_isolate_RDK39_10	Escherichia coli
GCF_002229705.1	ASM222970v1	Escherichia coli
GCF_001283965.1	8205_3_5	Escherichia coli
GCF_000460395.1	Esch_coli_UMEA_3155-1_V1	Escherichia coli
GCF_003146255.1	ASM314625v1	Escherichia coli
GCF_003583465.1	E.coli_sp_strain_PS00212	Escherichia coli
GCF_000488575.1	ASM48857v1	Escherichia coli
GCF_004797315.1	ASM479731v1	Escherichia coli
GCF_900481445.1	17870_6_8	Escherichia coli
GCF_002766575.1	ASM276657v1	Escherichia coli
GCF_004283945.1	ASM428394v1	Escherichia coli
GCF_000704325.1	ASM70432v1	Escherichia coli
GCF_006233385.1	ASM623338v1	Escherichia coli
GCF_002465475.1	ASM246547v1	Escherichia coli
GCF_002291105.1	ASM229110v1	Escherichia coli
GCF_002769855.1	ASM276985v1	Escherichia coli
GCF_002537035.1	ASM253703v1	Escherichia coli
GCF_003297795.1	ASM329779v1	Escherichia coli
GCF_900478875.1	17261_7_27	Escherichia coli
GCF_002511785.1	ASM251178v1	Escherichia coli
GCF_001039205.2	ASM103920v2	Escherichia coli
GCF_000355215.2	ASM35521v2	Escherichia coli
GCF_002175865.1	ASM217586v1	Escherichia coli
GCF_000355415.2	ASM35541v2	Escherichia coli
GCF_000354435.2	ASM35443v2	Escherichia coli
GCF_005399685.1	ASM539968v1	Escherichia coli
GCF_008373365.1	ASM837336v1	Escherichia coli
GCF_001413515.1	ASM141351v1	Escherichia coli
GCF_900499475.1	1129A	Escherichia coli
GCF_001881105.1	ASM188110v1	Escherichia coli
GCF_002002225.1	ASM200222v1	Escherichia coli
GCF_000713455.1	ASM71345v1	Escherichia coli
GCF_001645235.2	ASM164523v2	Escherichia coli
GCF_002028665.1	ASM202866v1	Escherichia coli
GCF_900499905.1	787A	Escherichia coli
GCF_005382845.1	ASM538284v1	Escherichia coli
GCF_002230295.1	ASM223029v1	Escherichia coli
GCF_900196635.1	F2_15	Escherichia coli
GCF_005392625.1	ASM539262v1	Escherichia coli
GCF_000797585.1	Escherichia_coli_CVM_N37059PS_v._1.0	Escherichia coli
GCF_003252635.1	ASM325263v1	Escherichia coli
GCF_003303975.1	ASM330397v1	Escherichia coli
GCF_005039215.1	ASM503921v1	Escherichia coli
GCF_003361335.1	ASM336133v1	Escherichia coli
GCF_001893625.1	ASM189362v1	Escherichia coli
GCF_003300595.1	ASM330059v1	Escherichia coli
GCF_002324345.1	ASM232434v1	Escherichia coli
GCF_001890245.1	ASM189024v1	Escherichia coli
GCF_006229885.1	ASM622988v1	Escherichia coli
GCF_003248265.1	ASM324826v1	Escherichia coli
GCF_000703525.1	ASM70352v1	Escherichia coli
GCF_001284165.2	8205_3_33	Escherichia coli
GCF_003175575.1	ASM317557v1	Escherichia coli
GCF_000319855.1	Esch_coli_Ec_11-9450_V2	Escherichia coli
GCF_900499335.1	1253A	Escherichia coli
GCF_001615495.1	ASM161549v1	Escherichia coli
GCF_002016435.1	ASM201643v1	Escherichia coli
GCF_002228675.1	ASM222867v1	Escherichia coli
GCF_900478505.1	17261_8_15	Escherichia coli
GCF_900481155.1	17870_4_63	Escherichia coli
GCF_002991845.1	ASM299184v1	Escherichia coli
GCF_002460035.1	ASM246003v1	Escherichia coli
GCF_003300035.1	ASM330003v1	Escherichia coli
GCF_001894315.1	ASM189431v1	Escherichia coli
GCF_002945135.3	ASM294513v3	Escherichia coli
GCF_003268735.1	ASM326873v1	Escherichia coli
GCF_002467955.1	ASM246795v1	Escherichia coli
GCF_004566455.1	ASM456645v1	Escherichia coli
GCF_900448825.1	38490_D01	Escherichia coli
GCF_003122105.1	ASM312210v1	Escherichia coli
GCF_003938885.1	ASM393888v1	Escherichia coli
GCF_002530805.1	ASM253080v1	Escherichia coli
GCF_003145625.1	ASM314562v1	Escherichia coli
GCF_004170965.1	ASM417096v1	Escherichia coli
GCF_002207465.1	ASM220746v1	Escherichia coli
GCF_004522275.1	ASM452227v1	Escherichia coli
GCF_005383305.1	ASM538330v1	Escherichia coli
GCF_002521125.1	ASM252112v1	Escherichia coli
GCF_002475195.1	ASM247519v1	Escherichia coli
GCF_000334975.2	ASM33497v2	Escherichia coli
GCF_002248805.1	ASM224880v1	Escherichia coli
GCF_002291115.1	ASM229111v1	Escherichia coli
GCF_001742665.1	ASM174266v1	Escherichia coli
GCF_001440595.1	ASM144059v1	Escherichia coli
GCF_000619545.2	EcK6895	Escherichia coli
GCF_002466775.1	ASM246677v1	Escherichia coli
GCF_002283355.1	ASM228335v1	Escherichia coli
GCF_006238355.1	ASM623835v1	Escherichia coli
GCF_008373425.1	ASM837342v1	Escherichia coli
GCF_001607295.1	ASM160729v1	Escherichia coli
GCF_003304095.1	ASM330409v1	Escherichia coli
GCF_000780155.1	ASM78015v1	Escherichia coli
GCF_900016035.1	BCW5711_contigs	Escherichia coli
GCF_000522305.1	Esch_coli_BIDMC_2B_V2	Escherichia coli
GCF_002968935.1	ASM296893v1	Escherichia coli
GCF_000171975.1	ASM17197v1	Escherichia coli
GCF_002487295.1	ASM248729v1	Escherichia coli
GCF_900479575.1	19084_1_74	Escherichia coli
GCF_002466885.1	ASM246688v1	Escherichia coli
GCF_900196695.1	F2_93	Escherichia coli
GCF_002243745.1	ASM224374v1	Escherichia coli
GCF_000352305.1	Esch_coli_KTE48_V1	Escherichia coli
GCF_003306735.1	ASM330673v1	Escherichia coli
GCF_000250395.1	ASM25039v2	Escherichia coli
GCF_900015775.1	ED413_contigs	Escherichia coli
GCF_001455385.1	ASM145538v1	Escherichia coli
GCF_001054615.1	ASM105461v1	Escherichia coli
GCF_001285745.1	7748_7_35	Escherichia coli
GCF_003413565.1	ASM341356v1	Escherichia coli
GCF_000268125.1	ASM26812v1	Escherichia coli
GCF_003721775.1	ASM372177v1	Escherichia coli
GCF_003255355.1	ASM325535v1	Escherichia coli
GCF_003303045.1	ASM330304v1	Escherichia coli
GCF_003298305.1	ASM329830v1	Escherichia coli
GCF_003999795.1	ASM399979v1	Escherichia coli
GCF_002465265.1	ASM246526v1	Escherichia coli
GCF_002227175.1	ASM222717v1	Escherichia coli
GCF_000446135.2	ASM44613v2	Escherichia coli
GCF_002208025.1	ASM220802v1	Escherichia coli
GCF_000936245.1	FHI7	Escherichia coli
GCF_002535495.1	ASM253549v1	Escherichia coli
GCF_004122305.1	ASM412230v1	Escherichia coli
GCF_003304225.1	ASM330422v1	Escherichia coli
GCF_003721845.1	ASM372184v1	Escherichia coli
GCF_003859235.1	ASM385923v1	Escherichia coli
GCF_004792925.1	ASM479292v1	Escherichia coli
GCF_001616055.1	ASM161605v1	Escherichia coli
GCF_007990655.1	ASM799065v1	Escherichia coli
GCF_003981355.1	ASM398135v1	Escherichia coli
GCF_005391005.1	ASM539100v1	Escherichia coli
GCF_001285465.1	7790_1_63	Escherichia coli
GCF_900536485.1	E21	Escherichia coli
GCF_002463645.1	ASM246364v1	Escherichia coli
GCF_002231885.1	ASM223188v1	Escherichia coli
GCF_900481705.1	17870_6_71	Escherichia coli
GCF_007109425.1	ASM710942v1	Escherichia coli
GCF_004101025.1	ASM410102v1	Escherichia coli
GCF_002769535.1	ASM276953v1	Escherichia coli
GCF_900449435.1	38891_F02	Escherichia coli
GCF_003830765.1	ASM383076v1	Escherichia coli
GCF_001893765.1	ASM189376v1	Escherichia coli
GCF_005396185.1	ASM539618v1	Escherichia coli
GCF_002973315.1	ASM297331v1	Escherichia coli
GCF_002542115.1	ASM254211v1	Escherichia coli
GCF_001692785.1	ASM169278v1	Escherichia coli
GCF_001282155.1	ASM128215v1	Escherichia coli
GCF_002232715.1	ASM223271v1	Escherichia coli
GCF_002973115.1	ASM297311v1	Escherichia coli
GCF_000704985.1	ASM70498v1	Escherichia coli
GCF_003333385.1	ASM333338v1	Escherichia coli
GCF_000459775.1	Esch_coli_KOEGE_61_174a_V1	Escherichia coli
GCF_008124265.1	ASM812426v1	Escherichia coli
GCF_001519315.1	ASM151931v1	Escherichia coli
GCF_006546495.1	ASM654649v1	Escherichia coli
GCF_003290705.1	ASM329070v1	Escherichia coli
GCF_004766795.1	ASM476679v1	Escherichia coli
GCF_006238265.1	ASM623826v1	Escherichia coli
GCF_000316885.2	ASM31688v2	Escherichia coli
GCF_002770215.1	ASM277021v1	Escherichia coli
GCF_002464685.1	ASM246468v1	Escherichia coli
GCF_000358655.2	ASM35865v2	Escherichia coli
GCF_001283845.1	7790_1_73	Escherichia coli
GCF_002456565.1	ASM245656v1	Escherichia coli
GCF_900479185.1	17261_8_49	Escherichia coli
GCF_002467115.1	ASM246711v1	Escherichia coli
GCF_000618565.1	EcK2845	Escherichia coli
GCF_000352885.1	Esch_coli_KTE184_V1	Escherichia coli
GCF_005038425.1	ASM503842v1	Escherichia coli
GCF_000713495.1	ASM71349v1	Escherichia coli
GCF_003027315.1	ASM302731v1	Escherichia coli
GCF_005382325.1	ASM538232v1	Escherichia coli
GCF_004664585.1	ASM466458v1	Escherichia coli
GCF_004100725.1	ASM410072v1	Escherichia coli
GCF_005390605.1	ASM539060v1	Escherichia coli
GCF_003711045.1	ASM371104v1	Escherichia coli
GCF_003301715.1	ASM330171v1	Escherichia coli
GCF_003340665.1	ASM334066v1	Escherichia coli
GCF_002456505.1	ASM245650v1	Escherichia coli
GCF_004793065.1	ASM479306v1	Escherichia coli
GCF_900479765.1	17261_7_74	Escherichia coli
GCF_002152115.1	ASM215211v1	Escherichia coli
GCF_004380615.1	ASM438061v1	Escherichia coli
GCF_002248265.1	ASM224826v1	Escherichia coli
GCF_001519445.1	ASM151944v1	Escherichia coli
GCF_004526255.1	ASM452625v1	Escherichia coli
GCF_005043535.1	ASM504353v1	Escherichia coli
GCF_001621005.1	ASM162100v1	Escherichia coli
GCF_002078275.1	ASM207827v1	Escherichia coli
GCF_002522185.1	ASM252218v1	Escherichia coli
GCF_000506485.2	WGS_Escherichia_coli_EC9	Escherichia coli
GCF_003291435.1	ASM329143v1	Escherichia coli
GCF_001615035.1	ASM161503v1	Escherichia coli
GCF_006235245.1	ASM623524v1	Escherichia coli
GCF_900087705.1	RL465	Escherichia coli
GCF_002176095.1	ASM217609v1	Escherichia coli
GCF_002810105.1	ASM281010v1	Escherichia coli
GCF_001262785.1	1027-4	Escherichia coli
GCF_900448685.1	38344_B02	Escherichia coli
GCF_002486125.1	ASM248612v1	Escherichia coli
GCF_002459345.1	ASM245934v1	Escherichia coli
GCF_005670955.1	ASM567095v1	Escherichia coli
GCF_004768155.1	ASM476815v1	Escherichia coli
GCF_003305915.1	ASM330591v1	Escherichia coli
GCF_001617175.1	ASM161717v1	Escherichia coli
GCF_002464145.1	ASM246414v1	Escherichia coli
GCF_002467725.1	ASM246772v1	Escherichia coli
GCF_002077195.1	ASM207719v1	Escherichia coli
GCF_005041675.1	ASM504167v1	Escherichia coli
GCF_003308955.1	ASM330895v1	Escherichia coli
GCF_002460175.1	ASM246017v1	Escherichia coli
GCF_003028275.1	ASM302827v1	Escherichia coli
GCF_005222425.1	ASM522242v1	Escherichia coli
GCF_003333945.1	ASM333394v1	Escherichia coli
GCF_001621505.1	ASM162150v1	Escherichia coli
GCF_001309685.1	ASM130968v1	Escherichia coli
GCF_000267885.2	ASM26788v2	Escherichia coli
GCF_005386325.1	ASM538632v1	Escherichia coli
GCF_008373965.1	ASM837396v1	Escherichia coli
GCF_900489635.1	ST410_CP-Ec43-Assembly	Escherichia coli
GCF_900490215.1	17328_2_25	Escherichia coli
GCF_005396905.1	ASM539690v1	Escherichia coli
GCF_001268925.1	1.EC2732.1	Escherichia coli
GCF_002463255.1	ASM246325v1	Escherichia coli
GCF_003298215.1	ASM329821v1	Escherichia coli
GCF_000614345.2	Ec2011EL-2312	Escherichia coli
GCF_003305155.1	ASM330515v1	Escherichia coli
GCF_002464085.1	ASM246408v1	Escherichia coli
GCF_000210475.1	ASM21047v1	Escherichia coli
GCF_006350825.1	ASM635082v1	Escherichia coli
GCF_004568205.1	ASM456820v1	Escherichia coli
GCF_001440665.1	ASM144066v1	Escherichia coli
GCF_002207565.1	ASM220756v1	Escherichia coli
GCF_001616785.1	ASM161678v1	Escherichia coli
GCF_002510355.1	ASM251035v1	Escherichia coli
GCF_002474575.1	ASM247457v1	Escherichia coli
GCF_005043425.1	ASM504342v1	Escherichia coli
GCF_002765075.1	ASM276507v1	Escherichia coli
GCF_002263745.1	ASM226374v1	Escherichia coli
GCF_000617545.2	Ec2010C-4818	Escherichia coli
GCF_002232275.1	ASM223227v1	Escherichia coli
GCF_002206905.1	ASM220690v1	Escherichia coli
GCF_002474265.1	ASM247426v1	Escherichia coli
GCF_900479605.1	19084_1_75	Escherichia coli
GCF_003302935.1	ASM330293v1	Escherichia coli
GCF_002544515.1	ASM254451v1	Escherichia coli
GCF_004924275.1	ASM492427v1	Escherichia coli
GCF_000782435.1	ASM78243v1	Escherichia coli
GCF_001749585.1	ASM174958v1	Escherichia coli
GCF_002810875.1	ASM281087v1	Escherichia coli
GCF_900480615.1	17870_4_28	Escherichia coli
GCF_002475975.1	ASM247597v1	Escherichia coli
GCF_000798095.1	Escherichia_coli_CVM_N36312PS_v._1.0	Escherichia coli
GCF_000704545.1	ASM70454v1	Escherichia coli
GCF_005391905.1	ASM539190v1	Escherichia coli
GCF_002915085.1	ASM291508v1	Escherichia coli
GCF_002027685.1	ASM202768v1	Escherichia coli
GCF_005397505.1	ASM539750v1	Escherichia coli
GCF_000711485.1	ASM71148v1	Escherichia coli
GCF_004380515.1	ASM438051v1	Escherichia coli
GCF_001607185.1	ASM160718v1	Escherichia coli
GCF_003304105.1	ASM330410v1	Escherichia coli
GCF_900499225.1	791A	Escherichia coli
GCF_001269125.1	YE26	Escherichia coli
GCF_006231545.1	ASM623154v1	Escherichia coli
GCF_002459265.1	ASM245926v1	Escherichia coli
GCF_000457975.1	Esch_coli_HVH_135_4-4449320_V1	Escherichia coli
GCF_000457995.1	Esch_coli_HVH_137_4-2124971_V1	Escherichia coli
GCF_003303255.1	ASM330325v1	Escherichia coli
GCF_000777995.1	ASM77799v1	Escherichia coli
GCF_002511735.1	ASM251173v1	Escherichia coli
GCF_002466985.1	ASM246698v1	Escherichia coli
GCF_001277695.1	7748_7_33	Escherichia coli
GCF_002456305.1	ASM245630v1	Escherichia coli
GCF_003243655.1	ASM324365v1	Escherichia coli
GCF_001555635.1	ASM155563v1	Escherichia coli
GCF_000752755.1	FHI22	Escherichia coli
GCF_001749285.1	ASM174928v1	Escherichia coli
GCF_006238645.1	ASM623864v1	Escherichia coli
GCF_000459915.1	Esch_coli_KOEGE_118_317a_V1	Escherichia coli
GCF_003864835.1	ASM386483v1	Escherichia coli
GCF_002476015.1	ASM247601v1	Escherichia coli
GCF_002536675.1	ASM253667v1	Escherichia coli
GCF_001881345.1	ASM188134v1	Escherichia coli
GCF_003686645.1	ASM368664v1	Escherichia coli
GCF_000622535.2	Ec2010C-5028	Escherichia coli
GCF_900015805.1	ED287_contigs	Escherichia coli
GCF_002460335.1	ASM246033v1	Escherichia coli
GCF_002015355.1	ASM201535v1	Escherichia coli
GCF_000471605.1	E_coliWa2-1.0	Escherichia coli
GCF_003980875.1	ASM398087v1	Escherichia coli
GCF_005040005.1	ASM504000v1	Escherichia coli
GCF_002993685.1	ASM299368v1	Escherichia coli
GCF_003388435.1	ASM338843v1	Escherichia coli
GCF_004568835.1	ASM456883v1	Escherichia coli
GCF_001647325.1	ASM164732v1	Escherichia coli
GCF_003305495.1	ASM330549v1	Escherichia coli
GCF_000948535.1	ASM94853v1	Escherichia coli
GCF_002837305.1	ASM283730v1	Escherichia coli
GCF_003336995.1	ASM333699v1	Escherichia coli
GCF_004179475.1	ASM417947v1	Escherichia coli
GCF_004088295.1	ASM408829v1	Escherichia coli
GCF_001519215.1	ASM151921v1	Escherichia coli
GCF_002769875.1	ASM276987v1	Escherichia coli
GCF_001607975.1	ASM160797v1	Escherichia coli
GCF_003018535.1	ASM301853v1	Escherichia coli
GCF_002166415.1	ASM216641v1	Escherichia coli
GCF_006351495.1	ASM635149v1	Escherichia coli
GCF_006352105.1	ASM635210v1	Escherichia coli
GCF_000615385.1	Ec2010C-3521	Escherichia coli
GCF_002176345.1	ASM217634v1	Escherichia coli
GCF_000326425.1	Esch_coli_KTE163_V1	Escherichia coli
GCF_900449085.1	38656_E02	Escherichia coli
GCF_002460695.1	ASM246069v1	Escherichia coli
GCF_002796445.1	ASM279644v1	Escherichia coli
GCF_006234985.1	ASM623498v1	Escherichia coli
GCF_003322925.1	ASM332292v1	Escherichia coli
GCF_005380685.1	ASM538068v1	Escherichia coli
GCF_004380225.1	ASM438022v1	Escherichia coli
GCF_002207505.1	ASM220750v1	Escherichia coli
GCF_003008835.1	ASM300883v1	Escherichia coli
GCF_002244415.1	ASM224441v1	Escherichia coli
GCF_003305255.1	ASM330525v1	Escherichia coli
GCF_004170925.1	ASM417092v1	Escherichia coli
GCF_000779775.1	ASM77977v1	Escherichia coli
GCF_000357205.2	ASM35720v2	Escherichia coli
GCF_002207325.1	ASM220732v1	Escherichia coli
GCF_002545215.1	ASM254521v1	Escherichia coli
GCF_003439485.1	ASM343948v1	Escherichia coli
GCF_008124105.1	ASM812410v1	Escherichia coli
GCF_000943355.2	FHI42	Escherichia coli
GCF_002972815.1	ASM297281v1	Escherichia coli
GCF_003323295.1	ASM332329v1	Escherichia coli
GCF_006232095.1	ASM623209v1	Escherichia coli
GCF_001309825.1	ASM130982v1	Escherichia coli
GCF_002475795.1	ASM247579v1	Escherichia coli
GCF_003145045.1	ASM314504v1	Escherichia coli
GCF_002180135.1	ASM218013v1	Escherichia coli
GCF_001519485.1	ASM151948v1	Escherichia coli
GCF_005387025.1	ASM538702v1	Escherichia coli
GCF_001520055.1	ASM152005v1	Escherichia coli
GCF_003292385.1	ASM329238v1	Escherichia coli
GCF_000163175.1	ASM16317v1	Escherichia coli
GCF_002244875.1	ASM224487v1	Escherichia coli
GCF_000617625.2	Ec2010C-4622	Escherichia coli
GCF_001282035.1	ASM128203v1	Escherichia coli
GCF_004566395.1	ASM456639v1	Escherichia coli
GCF_002195015.1	ASM219501v1	Escherichia coli
GCF_003339345.1	ASM333934v1	Escherichia coli
GCF_000460435.1	Esch_coli_UMEA_3160-1_V1	Escherichia coli
GCF_008120475.1	ASM812047v1	Escherichia coli
GCF_005381525.1	ASM538152v1	Escherichia coli
GCF_000460875.1	Esch_coli_UMEA_3216-1_V1	Escherichia coli
GCF_002761695.1	ASM276169v1	Escherichia coli
GCF_001463345.1	ASM146334v1	Escherichia coli
GCF_001660325.1	ASM166032v1	Escherichia coli
GCF_002002105.1	ASM200210v1	Escherichia coli
GCF_003255415.1	ASM325541v1	Escherichia coli
GCF_001894585.1	ASM189458v1	Escherichia coli
GCF_006337025.1	ASM633702v1	Escherichia coli
GCF_003317535.1	ASM331753v1	Escherichia coli
GCF_006231125.1	ASM623112v1	Escherichia coli
GCF_006088875.1	ASM608887v1	Escherichia coli
GCF_000319875.1	Esch_coli_Ec_11-9990_V2	Escherichia coli
GCF_002463335.1	ASM246333v1	Escherichia coli
GCF_000779475.1	ASM77947v1	Escherichia coli
GCF_005384725.1	ASM538472v1	Escherichia coli
GCF_003145395.1	ASM314539v1	Escherichia coli
GCF_900481015.1	17870_4_65	Escherichia coli
GCF_002233195.1	ASM223319v1	Escherichia coli
GCF_002324625.1	ASM232462v1	Escherichia coli
GCF_004767775.1	ASM476777v1	Escherichia coli
GCF_000496995.1	CE516_1	Escherichia coli
GCF_003017765.1	ASM301776v1	Escherichia coli
GCF_006234255.1	ASM623425v1	Escherichia coli
GCF_000408665.1	Esch_coli_KTE121_V1	Escherichia coli
GCF_003306195.1	ASM330619v1	Escherichia coli
GCF_002087615.1	ASM208761v1	Escherichia coli
GCF_000619265.2	Ec2009C-3686	Escherichia coli
GCF_900015195.1	ED666_contigs	Escherichia coli
GCF_000459115.1	Esch_coli_HVH_203_4-3126218_V1	Escherichia coli
GCF_001520975.1	ASM152097v1	Escherichia coli
GCF_006351505.1	ASM635150v1	Escherichia coli
GCF_005386845.1	ASM538684v1	Escherichia coli
GCF_001286445.1	8205_3_60	Escherichia coli
GCF_001283365.1	7790_1_96	Escherichia coli
GCF_006540885.2	ASM654088v2	Escherichia coli
GCF_004377885.1	ASM437788v1	Escherichia coli
GCF_004766625.1	ASM476662v1	Escherichia coli
GCF_900166745.1	Isolate_14	Escherichia coli
GCF_002521365.1	ASM252136v1	Escherichia coli
GCF_002232195.1	ASM223219v1	Escherichia coli
GCF_002467985.1	ASM246798v1	Escherichia coli
GCF_005387105.1	ASM538710v1	Escherichia coli
GCF_000503535.1	Ecoli1A	Escherichia coli
GCF_002176355.1	ASM217635v1	Escherichia coli
GCF_003362335.1	ASM336233v1	Escherichia coli
GCF_001484475.1	ASM148447v1	Escherichia coli
GCF_900500205.1	348A	Escherichia coli
GCF_002520895.1	ASM252089v1	Escherichia coli
GCF_000303275.2	ASM30327v2	Escherichia coli
GCF_002193325.1	ASM219332v1	Escherichia coli
GCF_900119685.1	26578_F01	Escherichia coli
GCF_001704835.1	ASM170483v1	Escherichia coli
GCF_000335255.2	ASM33525v2	Escherichia coli
GCF_002545805.1	ASM254580v1	Escherichia coli
GCF_002512485.1	ASM251248v1	Escherichia coli
GCF_004567975.1	ASM456797v1	Escherichia coli
GCF_000459155.1	Esch_coli_HVH_205_4-3094677_V1	Escherichia coli
GCF_000780415.1	ASM78041v1	Escherichia coli
GCF_000798555.1	Escherichia_coli_CVM_N36903PS_v._1.0	Escherichia coli
GCF_002153015.1	ASM215301v1	Escherichia coli
GCF_000700205.1	ASM70020v1	Escherichia coli
GCF_006232615.1	ASM623261v1	Escherichia coli
GCF_003627195.1	ASM362719v1	Escherichia coli
GCF_000267085.1	ASM26708v1	Escherichia coli
GCF_001520775.2	ASM152077v2	Escherichia coli
GCF_000194415.1	ASM19441v2	Escherichia coli
GCF_002358075.1	ASM235807v1	Escherichia coli
GCF_902387885.1	UHGG_MGYG-HGUT-02506	Escherichia coli
GCF_003144955.1	ASM314495v1	Escherichia coli
GCF_002175725.1	ASM217572v1	Escherichia coli
GCF_900015825.1	ED415_contigs	Escherichia coli
GCF_003176415.1	ASM317641v1	Escherichia coli
GCF_002768615.1	ASM276861v1	Escherichia coli
GCF_004566955.1	ASM456695v1	Escherichia coli
GCF_900448485.1	32473_E01	Escherichia coli
GCF_002513685.1	ASM251368v1	Escherichia coli
GCF_002442105.1	ASM244210v1	Escherichia coli
GCF_001524895.1	ASM152489v1	Escherichia coli
GCF_003686775.1	ASM368677v1	Escherichia coli
GCF_001286305.1	8205_3_81	Escherichia coli
GCF_002233175.1	ASM223317v1	Escherichia coli
GCF_000172055.1	ASM17205v1	Escherichia coli
GCF_008152105.1	ASM815210v1	Escherichia coli
GCF_002510505.1	ASM251050v1	Escherichia coli
GCF_900015955.1	JF733	Escherichia coli
GCF_001277395.1	7790_1_92	Escherichia coli
GCF_002521845.1	ASM252184v1	Escherichia coli
GCF_004026055.1	ASM402605v1	Escherichia coli
GCF_003470965.1	ASM347096v1	Escherichia coli
GCF_002015515.1	ASM201551v1	Escherichia coli
GCF_002324835.1	ASM232483v1	Escherichia coli
GCF_002514245.1	ASM251424v1	Escherichia coli
GCF_000618045.1	EcF6749	Escherichia coli
GCF_000614685.2	Ec2011EL-2289	Escherichia coli
GCF_005389645.1	ASM538964v1	Escherichia coli
GCF_001891885.1	ASM189188v1	Escherichia coli
GCF_003298645.1	ASM329864v1	Escherichia coli
GCF_004100395.1	ASM410039v1	Escherichia coli
GCF_005046755.1	ASM504675v1	Escherichia coli
GCF_002516825.1	ASM251682v1	Escherichia coli
GCF_001621665.2	ASM162166v2	Escherichia coli
GCF_004568085.1	ASM456808v1	Escherichia coli
GCF_001911855.1	ASM191185v1	Escherichia coli
GCF_001675145.1	ASM167514v1	Escherichia coli
GCF_002517375.1	ASM251737v1	Escherichia coli
GCF_001900335.1	ASM190033v1	Escherichia coli
GCF_003290915.1	ASM329091v1	Escherichia coli
GCF_001191265.1	CFSAN026840_01-NGE.clc	Escherichia coli
GCF_900480775.1	17870_4_47	Escherichia coli
GCF_000355095.2	ASM35509v2	Escherichia coli
GCF_000267625.2	ASM26762v2	Escherichia coli
GCF_005396645.1	ASM539664v1	Escherichia coli
GCF_001463115.1	ASM146311v1	Escherichia coli
GCF_001413685.1	ASM141368v1	Escherichia coli
GCF_003146415.1	ASM314641v1	Escherichia coli
GCF_002512605.1	ASM251260v1	Escherichia coli
GCF_002520685.1	ASM252068v1	Escherichia coli
GCF_005396425.1	ASM539642v1	Escherichia coli
GCF_002459305.1	ASM245930v1	Escherichia coli
GCF_000267005.2	ASM26700v2	Escherichia coli
GCF_000351365.1	Esch_coli_KTE235_V1	Escherichia coli
GCF_003864855.1	ASM386485v1	Escherichia coli
GCF_003076735.1	ASM307673v1	Escherichia coli
GCF_003186665.1	ASM318666v1	Escherichia coli
GCF_003628365.1	ASM362836v1	Escherichia coli
GCF_000777415.1	ASM77741v1	Escherichia coli
GCF_000500855.1	GSK2023	Escherichia coli
GCF_002319475.1	ASM231947v1	Escherichia coli
GCF_001607265.1	ASM160726v1	Escherichia coli
GCF_005043185.1	ASM504318v1	Escherichia coli
GCF_002156825.1	ASM215682v1	Escherichia coli
GCF_001894545.1	ASM189454v1	Escherichia coli
GCF_001012355.1	CFSAN026812_01.0	Escherichia coli
GCF_002516745.1	ASM251674v1	Escherichia coli
GCF_001309715.1	ASM130971v1	Escherichia coli
GCF_900481995.1	17651_3_70	Escherichia coli
GCF_001266225.1	302137	Escherichia coli
GCF_002227785.1	ASM222778v1	Escherichia coli
GCF_001012085.1	CFSAN026834_01.0	Escherichia coli
GCF_003981575.1	ASM398157v1	Escherichia coli
GCF_002536105.1	ASM253610v1	Escherichia coli
GCF_002508115.1	ASM250811v1	Escherichia coli
GCF_004153135.1	ASM415313v1	Escherichia coli
GCF_007844365.1	ASM784436v1	Escherichia coli
GCF_002134515.1	ASM213451v1	Escherichia coli
GCF_003069365.1	ASM306936v1	Escherichia coli
GCF_006350435.1	ASM635043v1	Escherichia coli
GCF_000700445.1	ASM70044v1	Escherichia coli
GCF_000614305.2	Ec2011EL-2286	Escherichia coli
GCF_005386545.1	ASM538654v1	Escherichia coli
GCF_002379315.1	ASM237931v1	Escherichia coli
GCF_004171715.1	ASM417171v1	Escherichia coli
GCF_002547665.1	ASM254766v1	Escherichia coli
GCF_004804185.1	ASM480418v1	Escherichia coli
GCF_002133755.1	ASM213375v1	Escherichia coli
GCF_007844645.1	ASM784464v1	Escherichia coli
GCF_002196475.1	ASM219647v1	Escherichia coli
GCF_000777155.1	ASM77715v1	Escherichia coli
GCF_000619145.1	Ec2009EL1449	Escherichia coli
GCF_006350385.1	ASM635038v1	Escherichia coli
GCF_004171815.1	ASM417181v1	Escherichia coli
GCF_002943325.1	ASM294332v1	Escherichia coli
GCF_002212055.1	ASM221205v1	Escherichia coli
GCF_002514615.1	ASM251461v1	Escherichia coli
GCF_002872125.1	ASM287212v1	Escherichia coli
GCF_001056975.1	ASM105697v1	Escherichia coli
GCF_002197975.1	ASM219797v1	Escherichia coli
GCF_000326145.1	Esch_coli_KTE105_V1	Escherichia coli
GCF_002227505.1	ASM222750v1	Escherichia coli
GCF_004172575.1	ASM417257v1	Escherichia coli
GCF_000352345.1	Esch_coli_KTE54_V1	Escherichia coli
GCF_003304175.1	ASM330417v1	Escherichia coli
GCF_005042135.1	ASM504213v1	Escherichia coli
GCF_002326825.1	ASM232682v1	Escherichia coli
GCF_003291995.1	ASM329199v1	Escherichia coli
GCF_002766455.1	ASM276645v1	Escherichia coli
GCF_003981635.1	ASM398163v1	Escherichia coli
GCF_005389905.1	ASM538990v1	Escherichia coli
GCF_006351225.1	ASM635122v1	Escherichia coli
GCF_002465705.1	ASM246570v1	Escherichia coli
GCF_002176665.1	ASM217666v1	Escherichia coli
GCF_006238535.1	ASM623853v1	Escherichia coli
GCF_005396865.1	ASM539686v1	Escherichia coli
GCF_002379285.1	ASM237928v1	Escherichia coli
GCF_900482125.1	17651_3_87	Escherichia coli
GCF_006236375.1	ASM623637v1	Escherichia coli
GCF_001608165.1	ASM160816v1	Escherichia coli
GCF_005045365.1	ASM504536v1	Escherichia coli
GCF_000692635.1	Esch_coli_BIDMC_77_V1	Escherichia coli
GCF_002180815.1	ASM218081v1	Escherichia coli
GCF_900448735.1	38344_D02	Escherichia coli
GCF_900480685.1	17328_1_1	Escherichia coli
GCF_002511505.1	ASM251150v1	Escherichia coli
GCF_000351565.1	Esch_coli_KTE58_V1	Escherichia coli
GCF_002464015.1	ASM246401v1	Escherichia coli
GCF_001641435.1	ASM164143v1	Escherichia coli
GCF_004566475.1	ASM456647v1	Escherichia coli
GCF_003321995.1	ASM332199v1	Escherichia coli
GCF_008373705.1	ASM837370v1	Escherichia coli
GCF_002517885.1	ASM251788v1	Escherichia coli
GCF_005386225.1	ASM538622v1	Escherichia coli
GCF_002465505.1	ASM246550v1	Escherichia coli
GCF_001994955.1	ASM199495v1	Escherichia coli
GCF_006230505.1	ASM623050v1	Escherichia coli
GCF_002244015.1	ASM224401v1	Escherichia coli
GCF_000617285.2	Ec06-3003	Escherichia coli
GCF_002515885.1	ASM251588v1	Escherichia coli
GCF_005399025.1	ASM539902v1	Escherichia coli
GCF_005396985.1	ASM539698v1	Escherichia coli
GCF_002324595.1	ASM232459v1	Escherichia coli
GCF_002228355.1	ASM222835v1	Escherichia coli
GCF_002080725.1	ASM208072v1	Escherichia coli
GCF_000326305.1	Esch_coli_KTE133_V1	Escherichia coli
GCF_002971195.1	ASM297119v1	Escherichia coli
GCF_002953455.1	ASM295345v1	Escherichia coli
GCF_004380845.1	ASM438084v1	Escherichia coli
GCF_002227425.1	ASM222742v1	Escherichia coli
GCF_001413425.1	ASM141342v1	Escherichia coli
GCF_002194605.1	ASM219460v1	Escherichia coli
GCF_002006965.1	ASM200696v1	Escherichia coli
GCF_003009015.1	ASM300901v1	Escherichia coli
GCF_001901545.1	ASM190154v1	Escherichia coli
GCF_005387605.1	ASM538760v1	Escherichia coli
GCF_003255085.1	ASM325508v1	Escherichia coli
GCF_006237685.1	ASM623768v1	Escherichia coli
GCF_003302995.1	ASM330299v1	Escherichia coli
GCF_004181975.1	ASM418197v1	Escherichia coli
GCF_000753195.1	FHI17	Escherichia coli
GCF_007107705.1	ASM710770v1	Escherichia coli
GCF_002459595.1	ASM245959v1	Escherichia coli
GCF_005042555.1	ASM504255v1	Escherichia coli
GCF_001890305.1	ASM189030v1	Escherichia coli
GCF_002764215.1	ASM276421v1	Escherichia coli
GCF_000782135.1	ASM78213v1	Escherichia coli
GCF_002521905.1	ASM252190v1	Escherichia coli
GCF_001463325.1	ASM146332v1	Escherichia coli
GCF_000942815.1	Ec138B_L2_MIRA_assembly	Escherichia coli
GCF_003983375.1	ASM398337v1	Escherichia coli
GCF_003317675.1	ASM331767v1	Escherichia coli
GCF_900482455.1	17651_4_82	Escherichia coli
GCF_000704945.1	ASM70494v1	Escherichia coli
GCF_001900415.1	ASM190041v1	Escherichia coli
GCF_003357845.1	ASM335784v1	Escherichia coli
GCF_000779675.1	ASM77967v1	Escherichia coli
GCF_000780455.1	ASM78045v1	Escherichia coli
GCF_001440725.1	ASM144072v1	Escherichia coli
GCF_000225205.1	ASM22520v2	Escherichia coli
GCF_900196365.1	F2_70	Escherichia coli
GCF_000355615.2	ASM35561v2	Escherichia coli
GCF_003297695.1	ASM329769v1	Escherichia coli
GCF_001520915.1	ASM152091v1	Escherichia coli
GCF_003885195.1	ASM388519v1	Escherichia coli
GCF_000814145.2	ASM81414v2	Escherichia coli
GCF_003886615.1	ASM388661v1	Escherichia coli
GCF_001683585.1	NGF3	Escherichia coli
GCF_002002255.1	ASM200225v1	Escherichia coli
GCF_003886675.1	ASM388667v1	Escherichia coli
GCF_002463005.1	ASM246300v1	Escherichia coli
GCF_002233385.1	ASM223338v1	Escherichia coli
GCF_004284035.1	ASM428403v1	Escherichia coli
GCF_004567585.1	ASM456758v1	Escherichia coli
GCF_002520655.1	ASM252065v1	Escherichia coli
GCF_007845005.1	ASM784500v1	Escherichia coli
GCF_004766835.1	ASM476683v1	Escherichia coli
GCF_001621355.1	ASM162135v1	Escherichia coli
GCF_002766875.1	ASM276687v1	Escherichia coli
GCF_006232855.1	ASM623285v1	Escherichia coli
GCF_002972885.1	ASM297288v1	Escherichia coli
GCF_008082055.1	ASM808205v1	Escherichia coli
GCF_000617805.2	Ec2010C-4592	Escherichia coli
GCF_001606695.1	ASM160669v1	Escherichia coli
GCF_001277575.1	7553_7_61	Escherichia coli
GCF_006234165.1	ASM623416v1	Escherichia coli
GCF_003176555.1	ASM317655v1	Escherichia coli
GCF_002231805.1	ASM223180v1	Escherichia coli
GCF_002475125.1	ASM247512v1	Escherichia coli
GCF_005385245.1	ASM538524v1	Escherichia coli
GCF_001606865.1	ASM160686v1	Escherichia coli
GCF_004566715.1	ASM456671v1	Escherichia coli
GCF_002835095.1	ASM283509v1	Escherichia coli
GCF_001030305.1	Esch_coli_BWH60_V1	Escherichia coli
GCF_000622595.2	Ec2009C-3996	Escherichia coli
GCF_900499255.1	933A	Escherichia coli
GCF_001893135.1	ASM189313v1	Escherichia coli
GCF_000215285.1	ASM21528v2	Escherichia coli
GCF_005398005.1	ASM539800v1	Escherichia coli
GCF_002515175.1	ASM251517v1	Escherichia coli
GCF_000176595.2	ASM17659v2	Escherichia coli
GCF_002546975.1	ASM254697v1	Escherichia coli
GCF_002810265.1	1724	Escherichia coli
GCF_900480295.1	17328_2_36	Escherichia coli
GCF_000217695.1	ASM21769v2	Escherichia coli
GCF_004283935.1	ASM428393v1	Escherichia coli
GCF_001607605.1	ASM160760v1	Escherichia coli
GCF_003172725.1	ASM317272v1	Escherichia coli
GCF_003664545.1	ASM366454v1	Escherichia coli
GCF_002770455.1	ASM277045v1	Escherichia coli
GCF_002521515.1	ASM252151v1	Escherichia coli
GCF_004745675.1	ASM474567v1	Escherichia coli
GCF_002283445.1	ASM228344v1	Escherichia coli
GCF_001892745.1	ASM189274v1	Escherichia coli
GCF_001268325.1	YE23	Escherichia coli
GCF_002467125.1	ASM246712v1	Escherichia coli
GCF_900490585.1	De_novo_assembly_of_KCRI_isolate_RDK39_22	Escherichia coli
GCF_002232215.1	ASM223221v1	Escherichia coli
GCF_003027915.1	ASM302791v1	Escherichia coli
GCF_002513305.1	ASM251330v1	Escherichia coli
GCF_003321725.1	ASM332172v1	Escherichia coli
GCF_900482105.1	17651_3_86	Escherichia coli
GCF_900479795.1	19084_1_80	Escherichia coli
GCF_002991885.1	ASM299188v1	Escherichia coli
GCF_003291035.1	ASM329103v1	Escherichia coli
GCF_002972395.1	ASM297239v1	Escherichia coli
GCF_003982805.1	ASM398280v1	Escherichia coli
GCF_003292305.1	ASM329230v1	Escherichia coli
GCF_005045685.1	ASM504568v1	Escherichia coli
GCF_000939135.1	46A_L1_assembly	Escherichia coli
GCF_000619125.2	Ec2009EL1302	Escherichia coli
GCF_002535275.1	ASM253527v1	Escherichia coli
GCF_002154925.1	ASM215492v1	Escherichia coli
GCF_000316425.2	ASM31642v2	Escherichia coli
GCF_004004915.1	ASM400491v1	Escherichia coli
GCF_001032735.1	Esch_coli_CHS199_V1	Escherichia coli
GCF_004116795.1	ASM411679v1	Escherichia coli
GCF_900482145.1	17651_3_78	Escherichia coli
GCF_001268885.1	1.EC2731.1	Escherichia coli
GCF_001269145.1	YE20	Escherichia coli
GCF_003591595.1	ASM359159v1	Escherichia coli
GCF_002734805.1	ASM273480v1	Escherichia coli
GCF_004282325.1	ASM428232v1	Escherichia coli
GCF_002510885.1	ASM251088v1	Escherichia coli
GCF_003981155.1	ASM398115v1	Escherichia coli
GCF_004568775.1	ASM456877v1	Escherichia coli
GCF_003317755.1	ASM331775v1	Escherichia coli
GCF_002993615.1	ASM299361v1	Escherichia coli
GCF_006238495.1	ASM623849v1	Escherichia coli
GCF_002324775.1	ASM232477v1	Escherichia coli
GCF_001606725.1	ASM160672v1	Escherichia coli
GCF_005046525.1	ASM504652v1	Escherichia coli
GCF_000459055.1	Esch_coli_HVH_200_4-4449924_V1	Escherichia coli
GCF_003980985.1	ASM398098v1	Escherichia coli
GCF_001912445.1	ASM191244v1	Escherichia coli
GCF_002155535.1	ASM215553v1	Escherichia coli
GCF_002512415.1	ASM251241v1	Escherichia coli
GCF_000617565.1	Ec2010C-4824	Escherichia coli
GCF_003289045.1	ASM328904v1	Escherichia coli
GCF_005380885.1	ASM538088v1	Escherichia coli
GCF_001997065.1	ASM199706v1	Escherichia coli
GCF_000176635.2	ASM17663v2	Escherichia coli
GCF_003288275.1	ASM328827v1	Escherichia coli
GCF_001874785.1	ASM187478v1	Escherichia coli
GCF_000333195.1	ASM33319v1	Escherichia coli
GCF_003318335.1	ASM331833v1	Escherichia coli
GCF_003937705.1	ASM393770v1	Escherichia coli
GCF_002225565.1	ASM222556v1	Escherichia coli
GCF_002941365.1	ASM294136v1	Escherichia coli
GCF_001010195.1	ASM101019v1	Escherichia coli
GCF_002923415.1	ASM292341v1	Escherichia coli
GCF_001609735.1	ASM160973v1	Escherichia coli
GCF_002849135.1	ASM284913v1	Escherichia coli
GCF_003361655.1	ASM336165v1	Escherichia coli
GCF_001524885.1	ASM152488v1	Escherichia coli
GCF_001282225.1	ASM128222v1	Escherichia coli
GCF_000776715.1	ASM77671v1	Escherichia coli
GCF_008247765.1	ASM824776v1	Escherichia coli
GCF_002510435.1	ASM251043v1	Escherichia coli
GCF_001893705.1	ASM189370v1	Escherichia coli
GCF_003123495.2	ASM312349v2	Escherichia coli
GCF_003304475.1	ASM330447v1	Escherichia coli
GCF_001520935.1	ASM152093v1	Escherichia coli
GCF_001012335.1	CFSAN026802_01.0	Escherichia coli
GCF_004766695.1	ASM476669v1	Escherichia coli
GCF_000457105.1	Esch_coli_HVH_78_4-2735946_V1	Escherichia coli
GCF_005384785.1	ASM538478v1	Escherichia coli
GCF_002229615.1	ASM222961v1	Escherichia coli
GCF_001910935.1	ASM191093v1	Escherichia coli
GCF_003982265.1	ASM398226v1	Escherichia coli
GCF_005844625.1	ASM584462v1	Escherichia coli
GCF_006229385.1	ASM622938v1	Escherichia coli
GCF_002513705.1	ASM251370v1	Escherichia coli
GCF_002972845.1	ASM297284v1	Escherichia coli
GCF_002326945.1	ASM232694v1	Escherichia coli
GCF_000619065.2	Ec2009C-4646	Escherichia coli
GCF_900636175.1	39130_G01	Escherichia coli
GCF_000354875.1	ASM35487v1	Escherichia coli
GCF_001614565.1	ASM161456v1	Escherichia coli
GCF_002485375.1	ASM248537v1	Escherichia coli
GCF_002460095.1	ASM246009v1	Escherichia coli
GCF_002109615.1	ASM210961v1	Escherichia coli
GCF_002973175.1	ASM297317v1	Escherichia coli
GCF_002228915.1	ASM222891v1	Escherichia coli
GCF_002227985.1	ASM222798v1	Escherichia coli
GCF_002765395.1	ASM276539v1	Escherichia coli
GCF_000276865.1	EC_O111_CVM9455_1.0	Escherichia coli
GCF_002216955.1	ASM221695v1	Escherichia coli
GCF_002465025.1	ASM246502v1	Escherichia coli
GCF_003361615.1	ASM336161v1	Escherichia coli
GCF_000703345.1	Ec2011C-3317	Escherichia coli
GCF_002951795.1	ASM295179v1	Escherichia coli
GCF_900482055.1	17651_3_89	Escherichia coli
GCF_900500065.1	960A	Escherichia coli
GCF_001571675.1	ASM157167v1	Escherichia coli
GCF_000354815.2	ASM35481v2	Escherichia coli
GCF_002768285.1	ASM276828v1	Escherichia coli
GCF_002766495.1	ASM276649v1	Escherichia coli
GCF_003292075.1	ASM329207v1	Escherichia coli
GCF_001059035.1	ASM105903v1	Escherichia coli
GCF_002517015.1	ASM251701v1	Escherichia coli
GCF_002463155.1	ASM246315v1	Escherichia coli
GCF_002539085.1	ASM253908v1	Escherichia coli
GCF_004767415.1	ASM476741v1	Escherichia coli
GCF_005392125.1	ASM539212v1	Escherichia coli
GCF_002770015.1	ASM277001v1	Escherichia coli
GCF_001283465.1	8205_8_73	Escherichia coli
GCF_002133385.1	ASM213338v1	Escherichia coli
GCF_000415485.1	E2265_1	Escherichia coli
GCF_004171435.1	ASM417143v1	Escherichia coli
GCF_000408285.1	Esch_coli_KTE226_V1	Escherichia coli
GCF_000350965.1	Esch_coli_KTE188_V1	Escherichia coli
GCF_002195615.1	ASM219561v1	Escherichia coli
GCF_001285365.1	8205_3_7	Escherichia coli
GCF_002290875.1	ASM229087v1	Escherichia coli
GCF_001942085.1	ASM194208v1	Escherichia coli
GCF_003305415.1	ASM330541v1	Escherichia coli
GCF_004566775.1	ASM456677v1	Escherichia coli
GCF_002099405.1	ASM209940v1	Escherichia coli
GCF_002015765.1	ASM201576v1	Escherichia coli
GCF_003955285.1	ASM395528v1	Escherichia coli
GCF_000725265.1	ASM72526v1	Escherichia coli
GCF_001262975.1	10674-1	Escherichia coli
GCF_003009065.1	ASM300906v1	Escherichia coli
GCF_005046455.1	ASM504645v1	Escherichia coli
GCF_900009485.1	ED608_contigs	Escherichia coli
GCF_002486935.1	ASM248693v1	Escherichia coli
GCF_900479445.1	17261_7_58	Escherichia coli
GCF_002547295.1	ASM254729v1	Escherichia coli
GCF_002015435.1	ASM201543v1	Escherichia coli
GCF_005396045.1	ASM539604v1	Escherichia coli
GCF_002466235.1	ASM246623v1	Escherichia coli
GCF_004803125.1	ASM480312v1	Escherichia coli
GCF_008086855.1	ASM808685v1	Escherichia coli
GCF_002324525.1	ASM232452v1	Escherichia coli
GCF_001420955.1	ASM142095v1	Escherichia coli
GCF_003291195.1	ASM329119v1	Escherichia coli
GCF_003983125.1	ASM398312v1	Escherichia coli
GCF_002248255.1	ASM224825v1	Escherichia coli
GCF_003472255.1	ASM347225v1	Escherichia coli
GCF_002768165.1	ASM276816v1	Escherichia coli
GCF_005397385.1	ASM539738v1	Escherichia coli
GCF_000357345.2	ASM35734v2	Escherichia coli
GCF_900195985.1	F2_38	Escherichia coli
GCF_001442495.1	ASM144249v1	Escherichia coli
GCF_003324445.1	ASM332444v1	Escherichia coli
GCF_004005005.1	ASM400500v1	Escherichia coli
GCF_001419965.1	ASM141996v1	Escherichia coli
GCF_001891305.1	ASM189130v1	Escherichia coli
GCF_900480105.1	17328_2_28	Escherichia coli
GCF_003113555.1	ASM311355v1	Escherichia coli
GCF_003290605.1	ASM329060v1	Escherichia coli
GCF_005044295.1	ASM504429v1	Escherichia coli
GCF_000778095.1	ASM77809v1	Escherichia coli
GCF_002110105.1	ASM211010v1	Escherichia coli
GCF_002766635.1	ASM276663v1	Escherichia coli
GCF_001183665.1	ASM118366v1	Escherichia coli
GCF_000782775.1	ASM78277v1	Escherichia coli
GCF_003302925.1	ASM330292v1	Escherichia coli
GCF_001285425.1	7790_1_85	Escherichia coli
GCF_005402065.1	ASM540206v1	Escherichia coli
GCF_000829985.1	ASM82998v1	Escherichia coli
GCF_000461535.1	Esch_coli_UMEA_3682-1_V1	Escherichia coli
GCF_005387645.1	ASM538764v1	Escherichia coli
GCF_002456795.1	ASM245679v1	Escherichia coli
GCF_003731295.1	ASM373129v1	Escherichia coli
GCF_003428115.1	ASM342811v1	Escherichia coli
GCF_000700325.1	ASM70032v1	Escherichia coli
GCF_000276765.1	EC_O111_H8_CVM9634_1.0	Escherichia coli
GCF_005393725.1	ASM539372v1	Escherichia coli
GCF_002464245.1	ASM246424v1	Escherichia coli
GCF_002461955.1	ASM246195v1	Escherichia coli
GCF_002887015.1	ASM288701v1	Escherichia coli
GCF_006234345.1	ASM623434v1	Escherichia coli
GCF_006349865.1	ASM634986v1	Escherichia coli
GCF_005388485.1	ASM538848v1	Escherichia coli
GCF_004358985.1	ASM435898v1	Escherichia coli
GCF_002001545.1	ASM200154v1	Escherichia coli
GCF_003886225.1	ASM388622v1	Escherichia coli
GCF_003410275.1	ASM341027v1	Escherichia coli
GCF_000503295.1	Ecoli38.16	Escherichia coli
GCF_000224395.1	ASM22439v2	Escherichia coli
GCF_001484235.1	ASM148423v1	Escherichia coli
GCF_900499315.1	387A	Escherichia coli
GCF_003145615.1	ASM314561v1	Escherichia coli
GCF_002154185.1	ASM215418v1	Escherichia coli
GCF_002460795.1	ASM246079v1	Escherichia coli
GCF_000617645.2	Ec06-3822	Escherichia coli
GCF_000797715.1	Escherichia_coli_CVM_N38795PS_v._1.0	Escherichia coli
GCF_900236085.1	A4157S2	Escherichia coli
GCF_002176175.1	ASM217617v1	Escherichia coli
GCF_000781555.1	ASM78155v1	Escherichia coli
GCF_000617265.1	Ec04-3211	Escherichia coli
GCF_007844855.1	ASM784485v1	Escherichia coli
GCF_000798035.1	Escherichia_coli_CVM_N34352PS_v._1.0	Escherichia coli
GCF_002768995.1	ASM276899v1	Escherichia coli
GCF_002761595.1	ASM276159v1	Escherichia coli
GCF_003358835.1	ASM335883v1	Escherichia coli
GCF_001890365.1	ASM189036v1	Escherichia coli
GCF_005393705.1	ASM539370v1	Escherichia coli
GCF_001572005.1	ASM157200v1	Escherichia coli
GCF_002530885.1	ASM253088v1	Escherichia coli
GCF_003427525.1	ASM342752v1	Escherichia coli
GCF_003009615.1	ASM300961v1	Escherichia coli
GCF_900480845.1	17870_4_33	Escherichia coli
GCF_005394365.1	ASM539436v1	Escherichia coli
GCF_002207525.1	ASM220752v1	Escherichia coli
GCF_000351285.1	Esch_coli_KTE228_V1	Escherichia coli
GCF_000249655.1	ASM24965v2	Escherichia coli
GCF_005382505.1	ASM538250v1	Escherichia coli
GCF_003358335.1	ASM335833v1	Escherichia coli
GCF_001265735.1	200146	Escherichia coli
GCF_000397605.1	Ec72_E2F1_TOP2522-1_120714	Escherichia coli
GCF_002542525.1	ASM254252v1	Escherichia coli
GCF_002485335.1	ASM248533v1	Escherichia coli
GCF_001891315.1	ASM189131v1	Escherichia coli
GCF_900236035.1	5002_contigs.fsa	Escherichia coli
GCF_001892755.1	ASM189275v1	Escherichia coli
GCF_001267345.1	303289	Escherichia coli
GCF_002766255.1	ASM276625v1	Escherichia coli
GCF_002164015.1	ASM216401v1	Escherichia coli
GCF_002228235.1	ASM222823v1	Escherichia coli
GCF_004568405.1	ASM456840v1	Escherichia coli
GCF_002227365.1	ASM222736v1	Escherichia coli
GCF_008040685.1	ASM804068v1	Escherichia coli
GCF_900448795.1	38389_C01	Escherichia coli
GCF_003321575.1	ASM332157v1	Escherichia coli
GCF_001519915.1	ASM151991v1	Escherichia coli
GCF_003306515.1	ASM330651v1	Escherichia coli
GCF_002176295.1	ASM217629v1	Escherichia coli
GCF_003439405.1	ASM343940v1	Escherichia coli
GCF_003304715.1	ASM330471v1	Escherichia coli
GCF_002861205.1	ASM286120v1	Escherichia coli
GCF_003885995.1	ASM388599v1	Escherichia coli
GCF_002228095.1	ASM222809v1	Escherichia coli
GCF_002229115.1	ASM222911v1	Escherichia coli
GCF_002461395.1	ASM246139v1	Escherichia coli
GCF_001616665.1	ASM161666v1	Escherichia coli
GCF_006233015.1	ASM623301v1	Escherichia coli
GCF_000462425.2	ASM46242v2	Escherichia coli
GCF_001749415.1	ASM174941v1	Escherichia coli
GCF_002971635.1	ASM297163v1	Escherichia coli
GCF_006542885.1	ASM654288v1	Escherichia coli
GCF_002769275.1	ASM276927v1	Escherichia coli
GCF_001039415.1	ASM103941v1	Escherichia coli
GCF_000461995.2	ASM46199v2	Escherichia coli
GCF_001562345.1	ASM156234v1	Escherichia coli
GCF_005383705.1	ASM538370v1	Escherichia coli
GCF_900499755.1	381A	Escherichia coli
GCF_000819285.1	Escherichia_coli_CVM_N38796PS_v1.0	Escherichia coli
GCF_002468895.1	ASM246889v1	Escherichia coli
GCF_000948475.1	ASM94847v1	Escherichia coli
GCF_000352165.1	Esch_coli_KTE45_V1	Escherichia coli
GCF_006229255.1	ASM622925v1	Escherichia coli
GCF_002284735.1	ASM228473v1	Escherichia coli
GCF_900007735.1	M900_contigs	Escherichia coli
GCF_002993705.1	ASM299370v1	Escherichia coli
GCF_002517365.1	ASM251736v1	Escherichia coli
GCF_001576325.1	ASM157632v1	Escherichia coli
GCF_003984285.1	ASM398428v1	Escherichia coli
GCF_004283235.1	ASM428323v1	Escherichia coli
GCF_001894075.1	ASM189407v1	Escherichia coli
GCF_002522315.1	ASM252231v1	Escherichia coli
GCF_002517905.1	ASM251790v1	Escherichia coli
GCF_005040245.1	ASM504024v1	Escherichia coli
GCF_001268585.1	YE14	Escherichia coli
GCF_005038535.1	ASM503853v1	Escherichia coli
GCF_005390245.1	ASM539024v1	Escherichia coli
GCF_000780535.1	ASM78053v1	Escherichia coli
GCF_006229515.1	ASM622951v1	Escherichia coli
GCF_003361355.1	ASM336135v1	Escherichia coli
GCF_003402675.1	ASM340267v1	Escherichia coli
GCF_003301455.1	ASM330145v1	Escherichia coli
GCF_002466005.1	ASM246600v1	Escherichia coli
GCF_005044555.1	ASM504455v1	Escherichia coli
GCF_002230765.1	ASM223076v1	Escherichia coli
GCF_007954255.1	ASM795425v1	Escherichia coli
GCF_004960625.1	ASM496062v1	Escherichia coli
GCF_006237575.1	ASM623757v1	Escherichia coli
GCF_003292795.1	ASM329279v1	Escherichia coli
GCF_002924045.1	ASM292404v1	Escherichia coli
GCF_003360865.1	ASM336086v1	Escherichia coli
GCF_001058375.1	ASM105837v1	Escherichia coli
GCF_002514765.1	ASM251476v1	Escherichia coli
GCF_006231895.1	ASM623189v1	Escherichia coli
GCF_000618105.2	EcF6142	Escherichia coli
GCF_000618025.1	EcK1420	Escherichia coli
GCF_003143625.1	ASM314362v1	Escherichia coli
GCF_005383405.1	ASM538340v1	Escherichia coli
GCF_002519975.1	ASM251997v1	Escherichia coli
GCF_006237045.1	ASM623704v1	Escherichia coli
GCF_000164515.1	ASM16451v1	Escherichia coli
GCF_006234315.1	ASM623431v1	Escherichia coli
GCF_005040445.1	ASM504044v1	Escherichia coli
GCF_003287245.1	ASM328724v1	Escherichia coli
GCF_006297285.1	ASM629728v1	Escherichia coli
GCF_003338655.1	ASM333865v1	Escherichia coli
GCF_003300115.1	ASM330011v1	Escherichia coli
GCF_900093145.1	18090_7_42	Escherichia coli
GCF_002206705.1	ASM220670v1	Escherichia coli
GCF_005398825.1	ASM539882v1	Escherichia coli
GCF_005394825.1	ASM539482v1	Escherichia coli
GCF_002518255.1	ASM251825v1	Escherichia coli
GCF_002769175.1	ASM276917v1	Escherichia coli
GCF_000752415.1	FHI68	Escherichia coli
GCF_005389865.1	ASM538986v1	Escherichia coli
GCF_003361995.1	ASM336199v1	Escherichia coli
GCF_003569985.1	ASM356998v1	Escherichia coli
GCF_004054335.1	ASM405433v1	Escherichia coli
GCF_004376905.1	ASM437690v1	Escherichia coli
GCF_004171515.1	ASM417151v1	Escherichia coli
GCF_003014845.1	ASM301484v1	Escherichia coli
GCF_000267125.1	ASM26712v1	Escherichia coli
GCF_002460965.1	ASM246096v1	Escherichia coli
GCF_002769555.1	ASM276955v1	Escherichia coli
GCF_002971335.1	ASM297133v1	Escherichia coli
GCF_002514325.1	ASM251432v1	Escherichia coli
GCF_002207045.1	ASM220704v1	Escherichia coli
GCF_005390105.1	ASM539010v1	Escherichia coli
GCF_005401985.1	ASM540198v1	Escherichia coli
GCF_002319635.1	ASM231963v1	Escherichia coli
GCF_005394885.1	ASM539488v1	Escherichia coli
GCF_002521135.1	ASM252113v1	Escherichia coli
GCF_002835085.1	ASM283508v1	Escherichia coli
GCF_900016025.1	BCW5739_contigs	Escherichia coli
GCF_004567405.1	ASM456740v1	Escherichia coli
GCF_900499275.1	61A	Escherichia coli
GCF_002080505.1	ASM208050v1	Escherichia coli
GCF_003007825.1	ASM300782v1	Escherichia coli
GCF_003172055.1	ASM317205v1	Escherichia coli
GCF_000357905.2	ASM35790v2	Escherichia coli
GCF_004378335.1	ASM437833v1	Escherichia coli
GCF_003967455.1	ASM396745v1	Escherichia coli
GCF_001606515.1	ASM160651v1	Escherichia coli
GCF_900196435.1	F2_91	Escherichia coli
GCF_003576565.1	ASM357656v1	Escherichia coli
GCF_001265575.1	702324	Escherichia coli
GCF_004795565.1	ASM479556v1	Escherichia coli
GCF_002837355.1	ASM283735v1	Escherichia coli
GCF_000776035.1	ASM77603v1	Escherichia coli
GCF_000945615.2	FHI28	Escherichia coli
GCF_000780755.1	ASM78075v1	Escherichia coli
GCF_000622835.1	Ec2011C-3506	Escherichia coli
GCF_005041695.1	ASM504169v1	Escherichia coli
GCF_002001705.1	ASM200170v1	Escherichia coli
GCF_003360655.1	ASM336065v1	Escherichia coli
GCF_002941795.1	ASM294179v1	Escherichia coli
GCF_008082815.1	ASM808281v1	Escherichia coli
GCF_003146135.1	ASM314613v1	Escherichia coli
GCF_000617225.1	Ec03-3458	Escherichia coli
GCF_002765595.1	ASM276559v1	Escherichia coli
GCF_002195905.1	ASM219590v1	Escherichia coli
GCF_000779455.1	ASM77945v1	Escherichia coli
GCF_002015625.1	ASM201562v1	Escherichia coli
GCF_003570205.1	ASM357020v1	Escherichia coli
GCF_003009635.1	ASM300963v1	Escherichia coli
GCF_005386145.1	ASM538614v1	Escherichia coli
GCF_002768655.1	ASM276865v1	Escherichia coli
GCF_002511105.1	ASM251110v1	Escherichia coli
GCF_002461635.1	ASM246163v1	Escherichia coli
GCF_001281855.1	ASM128185v1	Escherichia coli
GCF_002223715.1	ASM222371v1	Escherichia coli
GCF_000461115.1	Esch_coli_UMEA_3271-1_V1	Escherichia coli
GCF_900450405.1	40087_B01	Escherichia coli
GCF_008033635.1	ASM803363v1	Escherichia coli
GCF_002467895.1	ASM246789v1	Escherichia coli
[truncated: 43,405 more rows]
