# Supplementary material for: Strain-level characterization of broad host range mobile genetic elements transferring antibiotic resistance from the human microbiome
Source: Nat Commun. 2022 Mar 17;13:1445. doi: 10.1038/s41467-022-29096-9 (PMC8931123; doi:10.1038/s41467-022-29096-9)
Supplement: Supplementary file 6 — Dataset 3 [file 41467_2022_29096_MOESM6_ESM.xlsx]

## Sheet: 15_MGEs
Supplementary Table 3: Summary of MGE features, genomic content and host species
	Size (kb)	Predicted Type	RepA Classification	ARGs			TA Module?	Recombinases	Relaxase?	Coupling protein	Mating Pair Formation (MPF)			Host Species	ENA Sample Identifier	ENA Read Identifier
Element Name				Aminoglycoside	Tetracycline	Macrolide					VirB4 (ATPase)	BirB8 (core)	Other
ICE_1	61.5	ICE	IncP1-like	3	0	1	N	Tyr, DDE	Y	Y	Y	Y	Y	Faecalicatena contorta	ERS852491	ERR1022392
IME_1	122	IME	IncQ-like	0	1	0	N	Tyr, Ser, DDE	Y	Y	Y	N	N	Faecalicatena contorta	ERS852491	ERR1022392
IME_2	9.8	IME	Novel/None	1	0	0	N	Ser	N	N	N	N	N	Dorea longicatena	ERS852526	ERR1022428
PLASMID_1	4.7	Plasmid	Novel/None	0	1	0	N	None	Y	N	N	N	N	Dorea longicatena	ERS852526	ERR1022428
IME_3	30.3	IME	Novel/None	0	1	0	Y	Ser	Y	N	N	N	N	Dorea longicatena	ERS852526	ERR1022428
ICE_2	18.2	ICE	IncP1-like	0	1	0	N	Tyr	Y	Y	Y	Y	Y	Hungatella hathewayi	ERS852528	ERR1022430
IME_4	51	IME	IncP1-like	2	0	0	N	Tyr, DDE	Y	Y	Y	N	Y	Clostridium symbiosum	ERS138183	ERR171274
IME_5	129	IME	IncQ-like	0	1	0	Y	Tyr, Ser, DDE	Y	Y	Y	N	Y	Clostridium symbiosum	ERS138183	ERR171274
PLASMID_2	70	Plasmid	IncA/C-like	0	2	0	Y	Tyr, Ser, DDE	N	Y	Y	Y	Y	Clostridium perfringens	ERS2046490	ERR2221290
IME_6	7	IME	Novel/None	1	0	0	N	Ser	Y	N	N	N	N	Clostridium subterminale	ERS2046530	ERR2221330
ICE_3	81	ICE	IncQ-like	0	1	1	Y	Tyr	Y	Y	Y	Y	Y	Clostridium subterminale	ERS2046530	ERR2221330
PLASMID_3	11	Plasmid	Novel/None	1	0	0	Y	None	Y	N	N	N	N	Clostridium subterminale	ERS2046530	ERR2221330
IME_7	7.5	IME	Novel/None	1	0	0	N	Ser	N	N	N	N	N	Blautia novel	ERS2046806	ERR2221410
IME_8	24.7	IME	IncQ-like	0	1	0	Y	Ser	N	N	N	N	N	Blautia novel	ERS2046806	ERR2221410
IME_9	49.5	IME	Novel/None	3	0	1	N	Tyr, DDE	N	Y	Y	Y	Y	Bacteroides novel	ERS2046801	ERR2221405
Tyr: tyrosine recombinase
Ser: serine recombinase
DDE: DDE recombinase
