# Supplementary material for: Strain-level characterization of broad host range mobile genetic elements transferring antibiotic resistance from the human microbiome
Source: Nat Commun. 2022 Mar 17;13:1445. doi: 10.1038/s41467-022-29096-9 (PMC8931123; doi:10.1038/s41467-022-29096-9)
Supplement: Supplementary file 8 — Dataset 5 [file 41467_2022_29096_MOESM8_ESM.xlsx]

## Sheet: Sheet1
Supplementary Table 5: Donor, recipient and transconjugant strains sequenced with long-read sequencing
Donor Species	Recipient Species	ENA Sample ID	ENA Read ID
Hungatella hathewayi	N/A	ERS9620856	ERR7776844
Dorea longicatena	N/A	ERS9620857	ERR7776845
Faecalicatena contorta	N/A	ERS9620858	ERR7776846
N/A	Escherichia coli	ERS9620859	ERR7776847
N/A	Klebsiella oxytoca	ERS9620860	ERR7776848
N/A	Enterococcus faecalis A	ERS9620861	ERR7776849
N/A	Enterococcus faecalis B	ERS9620862	ERR7776850
Hungatella hathewayi	Klebsiella oxytoca	ERS9620863	ERR7776851
Hungatella hathewayi	Enterococcus faecalis A	ERS9620864	ERR7776852
Dorea longicatena	Escherichia coli	ERS9620865	ERR7776853
Dorea longicatena	Klebsiella oxytoca	ERS9620866	ERR7776854
Faecalicatena contorta	Enterococcus faecalis B	ERS9620867	ERR7776855
