# Supplementary material for: Strain-level characterization of broad host range mobile genetic elements transferring antibiotic resistance from the human microbiome
Source: Nat Commun. 2022 Mar 17;13:1445. doi: 10.1038/s41467-022-29096-9 (PMC8931123; doi:10.1038/s41467-022-29096-9)
Supplement: Supplementary file 9 — Dataset 6 [file 41467_2022_29096_MOESM9_ESM.txt]

DEFINITION	Integrative and conjugative element ICE_1
     CDS             complement(1..1772)
                     /color=9
                     /locus_tag="B40_04892"
                     /note="Transposon Tn1000 resolvase, similar to AA
                     sequence:UniProtKB:P03012 protein motif:CLUSTERS:PRK13413
                     protein motif:Pfam:PF00239.15"
                     /product="Transposon Tn1000 resolvase [DDE recombinase]"
                     /"ID=B40_04892
                     /gene="tnpR"""
                     /protein_id="gnl|SC|B40_04892"
                     /codon_start=1
     fasta_record    1..61464
                     /ID=B40|SC|contig000003
                     /color=5
     CDS             complement(2360..2587)
                     /color=7
                     /locus_tag="B40_04893"
                     /note="Helix-turn-helix domain, protein
                     motif:Pfam:PF12645.1"
                     /product="Helix-turn-helix domain [transcriptional
                     regulator]"
                     /"ID=B40_04893
                     /protein_id="gnl|SC|B40_04893"""
                     /codon_start=1
     CDS             complement(2580..3008)
                     /color=7
                     /locus_tag="B40_04894"
                     /note="RNA polymerase sigma factor Sigma-70 region 4,
                     protein motif:TIGRFAMs:TIGR02937 protein
                     motif:Pfam:PF08281.6"
                     /product="RNA polymerase sigma factor  Sigma-70  region 4
                     [transcriptional regulator]"
                     /"ID=B40_04894
                     /protein_id="gnl|SC|B40_04894"""
                     /codon_start=1
     CDS             complement(3377..3544)
                     /ID=B40_04895
                     /color=1
                     /locus_tag="B40_04895"
                     /note="Hypothetical protein"
                     /product="hypothetical protein"
                     /protein_id="gnl|SC|B40_04895"
                     /codon_start=1
     CDS             complement(3492..4472)
                     /color=7
                     /locus_tag="B40_04896"
                     /note="AraC family transcriptional regulator 
                     Helix-turn-helix domain, similar to AA
                     sequence:UniProtKB:P28816 protein motif:CLUSTERS:PRK15121
                     protein motif:Cdd:COG3449 protein motif:TIGRFAMs:TIGR04094
                     protein motif:Pfam:PF12833.1"
                     /product="AraC family transcriptional regulator 
                     Helix-turn-helix domain [transcriptional regulator]"
                     /"ID=B40_04896
                     /protein_id="gnl|SC|B40_04896"""
                     /codon_start=1
     CDS             complement(4838..5029)
                     /ID=B40_04897
                     /color=1
                     /locus_tag="B40_04897"
                     /note="Hypothetical protein"
                     /product="hypothetical protein  DUF4177 containing
                     protein"
                     /protein_id="gnl|SC|B40_04897"
                     /codon_start=1
     CDS             complement(5100..5393)
                     /color=8
                     /locus_tag="B40_04898"
                     /note="Predicted ester cyclase  SnoaL-like polyketide
                     cyclase, protein motif:Cdd:COG5485 protein
                     motif:TIGRFAMs:TIGR02096 protein motif:Pfam:PF07366.6"
                     /product="Predicted ester cyclase  SnoaL-like polyketide
                     cyclase [ester cyclase]"
                     /"ID=B40_04898
                     /protein_id="gnl|SC|B40_04898"""
                     /codon_start=1
     CDS             complement(5412..5510)
                     /ID=B40_04899
                     /color=1
                     /locus_tag="B40_04899"
                     /note="Hypothetical protein"
                     /product="hypothetical protein"
                     /protein_id="gnl|SC|B40_04899"
                     /codon_start=1
     CDS             complement(5580..6194)
                     /color=7
                     /locus_tag="B40_04900"
                     /note="y4mF family Helix-turn-helix, protein
                     motif:TIGRFAMs:TIGR03070 protein motif:Pfam:PF01381.16"
                     /product="y4mF family Helix-turn-helix [transcriptional
                     regulator]"
                     /"ID=B40_04900
                     /protein_id="gnl|SC|B40_04900"""
                     /codon_start=1
     CDS             complement(6218..6877)
                     /color=8
                     /locus_tag="B40_04901"
                     /note="PAP2 superfamily, protein motif:Pfam:PF01569.15"
                     /product="PAP2 superfamily [phosphatase]"
                     /"ID=B40_04901
                     /protein_id="gnl|SC|B40_04901"""
                     /codon_start=1
     CDS             complement(7160..7876)
                     /color=8
                     /locus_tag="B40_04902"
                     /eC_number=2.1.1.157
                     /note="Sarcosine/dimethylglycine N-methyltransferase,
                     similar to AA sequence:UniProtKB:Q83WC3 protein
                     motif:TIGRFAMs:TIGR02021 protein motif:Pfam:PF08241.6"
                     /product="Sarcosine/dimethylglycine N-methyltransferase
                     [methyltransferase]"
                     /"ID=B40_04902
                     /protein_id="gnl|SC|B40_04902"""
                     /codon_start=1
     CDS             complement(7998..8624)
                     /color=7
                     /locus_tag="B40_04903"
                     /note="Potential acrAB operon repressor, similar to AA
                     sequence:UniProtKB:P0ACS9 protein motif:CLUSTERS:PRK10668
                     protein motif:TIGRFAMs:TIGR03968 protein
                     motif:Pfam:PF00440.17"
                     /product="Potential acrAB operon repressor
                     [transcriptional regulator]"
                     /"ID=B40_04903
                     /gene="acrR"""
                     /protein_id="gnl|SC|B40_04903"
                     /codon_start=1
     CDS             complement(8914..9054)
                     /ID=B40_04904
                     /color=1
                     /locus_tag="B40_04904"
                     /note="Hypothetical protein"
                     /product="hypothetical protein"
                     /protein_id="gnl|SC|B40_04904"
                     /codon_start=1
     CDS             complement(9105..10016)
                     /color=8
                     /locus_tag="B40_04905"
                     /note="Cadmium  cobalt and zinc/H-K antiporter, similar to
                     AA sequence:UniProtKB:O07084 protein
                     motif:CLUSTERS:PRK09509 protein motif:Cdd:COG0053 protein
                     motif:TIGRFAMs:TIGR01297 protein motif:Pfam:PF01545.15"
                     /product="Cadmium  cobalt and zinc/H%28 %29-K%28 %29
                     antiporter [heavy metal defense]"
                     /"ID=B40_04905
                     /gene="czcD"""
                     /protein_id="gnl|SC|B40_04905"
                     /codon_start=1
     CDS             complement(10028..10471)
                     /ID=B40_04906
                     /color=8
                     /locus_tag="B40_04906"
                     /note="Hypothetical protein"
                     /product="RibD %28riboflavin biosynthesis%29 family
                     protein [pyrimidine reductase]"
                     /protein_id="gnl|SC|B40_04906"
                     /codon_start=1
     CDS             complement(10582..10938)
                     /ID=B40_04907
                     /color=7
                     /locus_tag="B40_04907"
                     /note="Hypothetical protein"
                     /product="WYL domain-containing protein [transcriptional
                     regulator]"
                     /protein_id="gnl|SC|B40_04907"
                     /codon_start=1
     CDS             complement(10962..11534)
                     /color=7
                     /locus_tag="B40_04908"
                     /note="Helix-turn-helix domain, protein
                     motif:CLUSTERS:PRK11886 protein motif:Pfam:PF08279.6"
                     /product="Helix-turn-helix domain [transcriptional
                     regulator]"
                     /"ID=B40_04908
                     /protein_id="gnl|SC|B40_04908"""
                     /codon_start=1
     CDS             complement(11810..12604)
                     /color=2
                     /locus_tag="B40_04909"
                     /eC_number=2.7.1.95
                     /note="Aminoglycoside 3'-phosphotransferase, similar to AA
                     sequence:UniProtKB:P0A3Y5 protein motif:Cdd:COG3231
                     protein motif:Pfam:PF01636.17"
                     /product="Aminoglycoside 3'-phosphotransferase [antibiotic
                     resistance]"
                     /"ID=B40_04909
                     /gene="aphA"""
                     /protein_id="gnl|SC|B40_04909"
                     /codon_start=1
     CDS             complement(12697..13239)
                     /color=2
                     /locus_tag="B40_04910"
                     /note="streptothricin N-acetyltransferase Sat4, protein
                     motif:CLUSTERS:PRK10975 protein motif:TIGRFAMs:TIGR01575
                     protein motif:Pfam:PF00583.18"
                     /product="streptothricin N-acetyltransferase Sat4
                     [antibiotic resistance]"
                     /"ID=B40_04910
                     /gene="sat4"""
                     /protein_id="gnl|SC|B40_04910"
                     /codon_start=1
     CDS             complement(13236..14144)
                     /color=2
                     /locus_tag="B40_04911"
                     /eC_number=2.7.7.-
                     /note="Aminoglycoside 6-adenylyl transferase Streptomycin
                     adenylyl transferase, similar to AA
                     sequence:UniProtKB:P17585 protein motif:Pfam:PF04439.6"
                     /product="Aminoglycoside 6-adenylyltransferase
                     Streptomycin adenylyltransferase [antibiotic resistance]"
                     /"ID=B40_04911
                     /gene="aadK"""
                     /protein_id="gnl|SC|B40_04911"
                     /codon_start=1
     CDS             complement(14177..14785)
                     /color=8
                     /locus_tag="B40_04912"
                     /eC_number=2.1.1.-
                     /note="Uncharacterized methyltransferase ycgJ , similar to
                     AA sequence:UniProtKB:O31474 protein
                     motif:CLUSTERS:PRK08317 protein motif:Cdd:COG4976 protein
                     motif:TIGRFAMs:TIGR02072 protein motif:Pfam:PF08241.6"
                     /product="Uncharacterized methyltransferase ycgJ
                     [methyltransferase]"
                     /"ID=B40_04912
                     /gene="ycgJ"""
                     /protein_id="gnl|SC|B40_04912"
                     /codon_start=1
     CDS             complement(14769..15524)
                     /ID=B40_04913
                     /color=10
                     /locus_tag="B40_04913"
                     /note="Hypothetical protein"
                     /product="Replication protein repR [replication
                     initiation]"
                     /gene="repR"
                     /protein_id="gnl|SC|B40_04913"
                     /codon_start=1
     ncRNA           15682..15812
                     /ID=B40_04914
                     /color=10
                     /locus_tag="B40_04914"
                     /product="Plasmid_RNAIII [repR repressor]"
     CDS             complement(15919..16158)
                     /color=10
                     /locus_tag="B40_04915"
                     /note="Replication initiation protein RepA, protein
                     motif:Pfam:PF01381.16"
                     /product="Replication initiation protein RepA
                     [replication]"
                     /"ID=B40_04915
                     /gene="repA"""
                     /protein_id="gnl|SC|B40_04915"
                     /codon_start=1
     CDS             complement(16402..16515)
                     /ID=B40_04916
                     /color=1
                     /locus_tag="B40_04916"
                     /note="Hypothetical protein"
                     /product="hypothetical protein"
                     /protein_id="gnl|SC|B40_04916"
                     /codon_start=1
     CDS             complement(16520..17257)
                     /color=2
                     /locus_tag="B40_04917"
                     /eC_number=2.1.1.184
                     /note="rRNA adenine N-6-methyltransferase, similar to AA
                     sequence:UniProtKB:P21236 protein motif:CLUSTERS:PRK00274
                     protein motif:Cdd:COG0030 protein motif:TIGRFAMs:TIGR00755
                     protein motif:Pfam:PF00398.14"
                     /product="rRNA adenine N-6-methyltransferase [antibiotic
                     resistanc]"
                     /"ID=B40_04917
                     /gene="ermB"""
                     /protein_id="gnl|SC|B40_04917"
                     /codon_start=1
     CDS             complement(17886..18251)
                     /color=1
                     /locus_tag="B40_04918"
                     /note="Predicted outer membrane protein LPXTG cell wall
                     anchor domain, protein motif:Cdd:COG4932 protein
                     motif:TIGRFAMs:TIGR01167 protein motif:Pfam:PF00746.15"
                     /product="Predicted outer membrane protein LPXTG cell wall
                     anchor domain [membrane protein]"
                     /"ID=B40_04918
                     /protein_id="gnl|SC|B40_04918"""
                     /codon_start=1
     CDS             complement(18251..19165)
                     /color=8
                     /locus_tag="B40_04919"
                     /note="ABC transporter permease, protein
                     motif:CLUSTERS:PRK05625 protein motif:TIGRFAMs:TIGR00227
                     protein motif:Pfam:PF01872.11"
                     /product="ABC transporter permease [transporter]"
                     /"ID=B40_04919
                     /protein_id="gnl|SC|B40_04919"""
                     /codon_start=1
     CDS             complement(19162..19845)
                     /ID=B40_04920
                     /color=8
                     /locus_tag="B40_04920"
                     /note="Hypothetical protein"
                     /product="ABC transporter permease [transporter]"
                     /protein_id="gnl|SC|B40_04920"
                     /codon_start=1
     CDS             complement(19842..20687)
                     /color=8
                     /locus_tag="B40_04921"
                     /eC_number=3.6.3.-
                     /note="ABC transporter ATP-binding protein, similar to AA
                     sequence:UniProtKB:O07190 protein motif:CLUSTERS:PRK13536
                     protein motif:Cdd:COG4555 protein motif:TIGRFAMs:TIGR01188
                     protein motif:Pfam:PF00005.21"
                     /product="ABC transporter ATP-binding protein [ATPase]"
                     /"ID=B40_04921
                     /protein_id="gnl|SC|B40_04921"""
                     /codon_start=1
     CDS             complement(20791..21378)
                     /color=7
                     /locus_tag="B40_04922"
                     /note="tetR/arcR family transcriptional regulator, protein
                     motif:CLUSTERS:PRK09975 protein motif:TIGRFAMs:TIGR03968
                     protein motif:Pfam:PF00440.17"
                     /product="tetR/arcR family transcriptional regulator
                     [transcriptional regulator]"
                     /"ID=B40_04922
                     /protein_id="gnl|SC|B40_04922"""
                     /codon_start=1
     CDS             complement(21450..22307)
                     /color=8
                     /locus_tag="B40_04923"
                     /note="Alpha/beta hydrolase family, protein
                     motif:Cdd:COG1647 protein motif:Pfam:PF12697.1"
                     /product="Alpha/beta hydrolase family [hydrolase]"
                     /"ID=B40_04923
                     /protein_id="gnl|SC|B40_04923"""
                     /codon_start=1
     CDS             complement(22520..23413)
                     /color=4
                     /locus_tag="B40_04924"
                     /note="Conjugative transposon protein TcpC, protein
                     motif:Pfam:PF12642.1"
                     /product="Conjugative transposon protein TcpC [mating pair
                     formation]"
                     /"ID=B40_04924
                     /gene="tcpC"""
                     /protein_id="gnl|SC|B40_04924"
                     /codon_start=1
     CDS             complement(23429..24436)
                     /color=4
                     /locus_tag="B40_04925"
                     /note="Peptidase P60 bifunctional lytic
                     transglycosylase/NlpC/P60 family protein, similar to AA
                     sequence:UniProtKB:P21171 protein motif:CLUSTERS:PRK13914
                     protein motif:Cdd:COG3584 protein motif:Pfam:PF00877.13"
                     /product="Peptidase P60 bifunctional lytic
                     transglycosylase/NlpC/P60 family protein [pepidase]"
                     /"ID=B40_04925
                     /protein_id="gnl|SC|B40_04925"""
                     /codon_start=1
     CDS             complement(24433..26565)
                     /ID=B40_04926
                     /color=1
                     /locus_tag="B40_04926"
                     /note="Hypothetical protein"
                     /product="YtxH domain-containing protein  MFS transporter 
                     membrane protein  conjugative transposon protein"
                     /protein_id="gnl|SC|B40_04926"
                     /codon_start=1
     CDS             complement(26565..29015)
                     /color=4
                     /locus_tag="B40_04927"
                     /note="Type IV secretion system protein TraC  VirB4
                     components, protein motif:Cdd:COG3451 protein
                     motif:TIGRFAMs:TIGR02746 protein motif:Pfam:PF12846.1"
                     /product="Type IV secretion system protein TraC  VirB4
                     components [ATPase  mating pair formation]"
                     /"ID=B40_04927
                     /gene="traC"""
                     /protein_id="gnl|SC|B40_04927"
                     /codon_start=1
     CDS             complement(29002..29391)
                     /color=4
                     /locus_tag="B40_04928"
                     /note="TcpE family, protein motif:Pfam:PF12648.1"
                     /product="TcpE family [mating pair formation]"
                     /"ID=B40_04928
                     /gene="tcpE"""
                     /protein_id="gnl|SC|B40_04928"
                     /codon_start=1
     CDS             complement(29556..30059)
                     /color=4
                     /locus_tag="B40_04929"
                     /note="Antirestriction protein ArdA, protein
                     motif:Cdd:COG4734 protein motif:Pfam:PF07275.5"
                     /product="Antirestriction protein ArdA [anti-ristriction
                     modification]"
                     /"ID=B40_04929
                     /gene="ardA"""
                     /protein_id="gnl|SC|B40_04929"
                     /codon_start=1
     CDS             complement(30075..30572)
                     /color=4
                     /locus_tag="B40_04930"
                     /note="Antirestriction protein ArdA, protein
                     motif:Cdd:COG4734 protein motif:Pfam:PF07275.5"
                     /product="Antirestriction protein ArdA [anti-ristriction
                     modification]"
                     /"ID=B40_04930
                     /gene="ardA"""
                     /protein_id="gnl|SC|B40_04930"
                     /codon_start=1
     CDS             complement(30855..31871)
                     /ID=B40_04931
                     /color=1
                     /locus_tag="B40_04931"
                     /note="Hypothetical protein"
                     /product="hypothetical protein"
                     /protein_id="gnl|SC|B40_04931"
                     /codon_start=1
     CDS             complement(31942..32163)
                     /ID=B40_04932
                     /color=1
                     /locus_tag="B40_04932"
                     /note="Hypothetical protein"
                     /product="hypothetical protein"
                     /protein_id="gnl|SC|B40_04932"
                     /codon_start=1
     CDS             complement(32164..32304)
                     /color=1
                     /locus_tag="B40_04933"
                     /note="Protein of unknown function  DUF3789, protein
                     motif:Pfam:PF12664.1"
                     /product="Protein of unknown function  DUF3789"
                     /"ID=B40_04933
                     /protein_id="gnl|SC|B40_04933"""
                     /codon_start=1
     CDS             complement(32308..33429)
                     /color=4
                     /locus_tag="B40_04934"
                     /note="Putative replication initiation factor Tn916-like 
                     CTn1-Orf26, protein motif:Pfam:PF02486.13"
                     /product="Putative replication initiation factor
                     Tn916-like  CTn1-Orf26  Replication initiation factor
                     domain-containing protein [relaxase]"
                     /"ID=B40_04934
                     /protein_id="gnl|SC|B40_04934"""
                     /codon_start=1
     CDS             complement(33709..35103)
                     /color=4
                     /locus_tag="B40_04935"
                     /note="DNA translocase FtsK DNA segregation ATPase
                     FtsK/SpoIIIE and related proteins, similar to AA
                     sequence:UniProtKB:P64165 protein motif:Cdd:COG1674
                     protein motif:TIGRFAMs:TIGR03924 protein
                     motif:Pfam:PF01580.12"
                     /product="DNA translocase FtsK DNA segregation ATPase
                     FtsK/SpoIIIE and related proteins [ATPase coupling
                     protein]"
                     /"ID=B40_04935
                     /gene="ftsK"""
                     /protein_id="gnl|SC|B40_04935"
                     /codon_start=1
     CDS             complement(35214..35780)
                     /ID=B40_04936
                     /color=1
                     /locus_tag="B40_04936"
                     /note="Hypothetical protein"
                     /product="YcxB family protein [transmembrane protein]"
                     /protein_id="gnl|SC|B40_04936"
                     /codon_start=1
     CDS             complement(35777..36319)
                     /color=1
                     /locus_tag="B40_04937"
                     /note="Protein of unknown function  DUF3795, protein
                     motif:Pfam:PF12675.1"
                     /product="Protein of unknown function  DUF3795"
                     /"ID=B40_04937
                     /protein_id="gnl|SC|B40_04937"""
                     /codon_start=1
     CDS             complement(36380..36817)
                     /ID=B40_04938
                     /color=1
                     /locus_tag="B40_04938"
                     /note="Hypothetical protein"
                     /product="hypothetical protein"
                     /protein_id="gnl|SC|B40_04938"
                     /codon_start=1
     CDS             complement(36882..37202)
                     /color=7
                     /locus_tag="B40_04939"
                     /note="Regulator of competence-specific genes TfoX
                     N-terminal domain, protein motif:Cdd:COG3070 protein
                     motif:Pfam:PF04993.7"
                     /product="Regulator of competence-specific genes TfoX
                     N-terminal domain [transcriptional regulator]"
                     /"ID=B40_04939
                     /protein_id="gnl|SC|B40_04939"""
                     /codon_start=1
     CDS             37448..37732
                     /ID=B40_04940
                     /color=9
                     /locus_tag="B40_04940"
                     /note="Hypothetical protein"
                     /product="Transposase [DDE recombinase]"
                     /protein_id="gnl|SC|B40_04940"
                     /codon_start=1
     CDS             37729..38643
                     /color=9
                     /locus_tag="B40_04941"
                     /note="IS3 family transposase, protein
                     motif:Pfam:PF00665.20"
                     /product="IS3 family transposase [DDE recombinase]"
                     /"ID=B40_04941
                     /protein_id="gnl|SC|B40_04941"""
                     /codon_start=1
     CDS             complement(38662..39009)
                     /color=1
                     /locus_tag="B40_04942"
                     /note="Protein of unknown function  DUF3788, protein
                     motif:Pfam:PF12663.1"
                     /product="Protein of unknown function  DUF3788"
                     /"ID=B40_04942
                     /protein_id="gnl|SC|B40_04942"""
                     /codon_start=1
     CDS             complement(39073..39531)
                     /color=8
                     /locus_tag="B40_04943"
                     /note="Glyoxalase, protein motif:CLUSTERS:PRK04101 protein
                     motif:Pfam:PF12681.1"
                     /product="Glyoxalase [glyoxalase]"
                     /"ID=B40_04943
                     /protein_id="gnl|SC|B40_04943"""
                     /codon_start=1
     CDS             complement(39627..40013)
                     /color=1
                     /locus_tag="B40_04944"
                     /note="Protein of unknown function  DUF961, protein
                     motif:Pfam:PF06125.5"
                     /product="Protein of unknown function  DUF961"
                     /"ID=B40_04944
                     /protein_id="gnl|SC|B40_04944"""
                     /codon_start=1
     CDS             complement(40027..40350)
                     /color=1
                     /locus_tag="B40_04945"
                     /note="Protein of unknown function  DUF961, protein
                     motif:Pfam:PF06125.5"
                     /product="Protein of unknown function  DUF961"
                     /"ID=B40_04945
                     /protein_id="gnl|SC|B40_04945"""
                     /codon_start=1
     CDS             complement(40557..43607)
                     /color=1
                     /locus_tag="B40_04946"
                     /note="Predicted outer membrane protein LPXTG cell wall
                     anchor domain, protein motif:Cdd:COG4932 protein
                     motif:Pfam:PF05738.7"
                     /product="Predicted outer membrane protein LPXTG cell wall
                     anchor domain [membrane protein]"
                     /"ID=B40_04946
                     /protein_id="gnl|SC|B40_04946"""
                     /codon_start=1
     CDS             complement(43851..44219)
                     /ID=B40_04947
                     /color=1
                     /locus_tag="B40_04947"
                     /note="Hypothetical protein"
                     /product="hypothetical protein"
                     /protein_id="gnl|SC|B40_04947"
                     /codon_start=1
     CDS             complement(44462..45010)
                     /ID=B40_04948
                     /color=1
                     /locus_tag="B40_04948"
                     /note="Hypothetical protein"
                     /product="hypothetical protein"
                     /protein_id="gnl|SC|B40_04948"
                     /codon_start=1
     CDS             complement(44997..45311)
                     /ID=B40_04949
                     /color=1
                     /locus_tag="B40_04949"
                     /note="Hypothetical protein"
                     /product="hypothetical protein"
                     /protein_id="gnl|SC|B40_04949"
                     /codon_start=1
     CDS             complement(45326..49063)
                     /ID=B40_04950
                     /color=1
                     /locus_tag="B40_04950"
                     /note="Hypothetical protein"
                     /product="hypothetical protein"
                     /protein_id="gnl|SC|B40_04950"
                     /codon_start=1
     CDS             complement(49350..50210)
                     /color=9
                     /locus_tag="B40_04951"
                     /note="Tyrosine recombinase, similar to AA
                     sequence:UniProtKB:P0A8P8 protein motif:CLUSTERS:PRK00236
                     protein motif:Cdd:COG4974 protein motif:TIGRFAMs:TIGR02225
                     protein motif:Pfam:PF00589.16"
                     /product="Tyrosine recombinase [recombinase]"
                     /"ID=B40_04951
                     /protein_id="gnl|SC|B40_04951"""
                     /codon_start=1
     CDS             complement(50454..51641)
                     /color=8
                     /locus_tag="B40_04952"
                     /eC_number=1.1.99.28
                     /note="Glucose--fructose oxidoreductase precursor, similar
                     to AA sequence:UniProtKB:Q07982 protein
                     motif:CLUSTERS:PRK11579 protein motif:Pfam:PF01408.16"
                     /product="Glucose--fructose oxidoreductase precursor
                     [oxidoreductaes]"
                     /"ID=B40_04952
                     /gene="gfo"""
                     /protein_id="gnl|SC|B40_04952"
                     /codon_start=1
     CDS             complement(51655..52845)
                     /color=1
                     /locus_tag="B40_04953"
                     /note="Protein of unknown function  DUF2961, protein
                     motif:Pfam:PF11175.2"
                     /product="Protein of unknown function  DUF2961"
                     /"ID=B40_04953
                     /protein_id="gnl|SC|B40_04953"""
                     /codon_start=1
     CDS             complement(52865..53683)
                     /color=8
                     /locus_tag="B40_04954"
                     /note="Inner membrane ABC transporter permease protein
                     ycjP glycerol-3-phosphate transporter membrane protein,
                     similar to AA sequence:UniProtKB:P77716 protein
                     motif:CLUSTERS:PRK10973 protein motif:Cdd:COG3833 protein
                     motif:Pfam:PF00528.16"
                     /product="Inner membrane ABC transporter permease protein
                     ycjP glycerol-3-phosphate transporter membrane protein
                     [transporter]"
                     /"ID=B40_04954
                     /gene="ycjP"""
                     /protein_id="gnl|SC|B40_04954"
                     /codon_start=1
     CDS             complement(53692..54573)
                     /color=8
                     /locus_tag="B40_04955"
                     /note="sn-glycerol-3-phosphate transport system permease
                     protein ugpA, similar to AA sequence:UniProtKB:P10905
                     protein motif:CLUSTERS:PRK10561 protein motif:Cdd:COG4209
                     protein motif:TIGRFAMs:TIGR01581 protein
                     motif:Pfam:PF00528.16"
                     /product="sn-glycerol-3-phosphate transport system
                     permease protein ugpA [transporter]"
                     /"ID=B40_04955
                     /gene="ugpA"""
                     /protein_id="gnl|SC|B40_04955"
                     /codon_start=1
     CDS             complement(54616..55935)
                     /color=8
                     /locus_tag="B40_04956"
                     /note="Maltodextrin-binding protein maltose ABC
                     transporter periplasmic protein, similar to AA
                     sequence:UniProtKB:P0AEX9 protein motif:CLUSTERS:PRK09474
                     protein motif:Cdd:COG2182 protein motif:TIGRFAMs:TIGR03850
                     protein motif:Pfam:PF01547.19"
                     /product="Maltodextrin-binding protein maltose ABC
                     transporter periplasmic protein [transporter]"
                     /"ID=B40_04956
                     /gene="malE"""
                     /protein_id="gnl|SC|B40_04956"
                     /codon_start=1
     CDS             complement(56041..57960)
                     /color=8
                     /locus_tag="B40_04957"
                     /note="glycoside hydrolase family 127 protein, protein
                     motif:Cdd:COG3533 protein motif:Pfam:PF07944.6"
                     /product="glycoside hydrolase family 127 protein
                     [hydrolase]"
                     /"ID=B40_04957
                     /protein_id="gnl|SC|B40_04957"""
                     /codon_start=1
     CDS             58135..58569
                     /ID=B40_04958
                     /color=1
                     /locus_tag="B40_04958"
                     /note="Hypothetical protein"
                     /product="hypothetical protein"
                     /protein_id="gnl|SC|B40_04958"
                     /codon_start=1
     CDS             58950..59882
                     /color=8
                     /locus_tag="B40_04959"
                     /eC_number=2.7.13.3
                     /note="Probable sensor-like histidine kinase YehU, similar
                     to AA sequence:UniProtKB:P0AD14 protein motif:Cdd:COG2972
                     protein motif:Pfam:PF06580.7"
                     /product="Probable sensor-like histidine kinase YehU
                     [kinase  two-component system]"
                     /"ID=B40_04959
                     /gene="yehU"""
                     /protein_id="gnl|SC|B40_04959"
                     /codon_start=1
     CDS             59892..61421
                     /color=7
                     /locus_tag="B40_04960"
                     /note="Response regulator, similar to AA
                     sequence:UniProtKB:P40408 protein motif:CLUSTERS:PRK10572
                     protein motif:Cdd:COG3449 protein motif:TIGRFAMs:TIGR04094
                     protein motif:Pfam:PF00072.18"
                     /product="Response regulator [transcriptional regulator 
                     two-component system]"
                     /"ID=B40_04960
                     /gene="yehT"""
                     /protein_id="gnl|SC|B40_04960"
                     /codon_start=1
BASE COUNT    17394 a  13503 c  10216 g  20351 t
ORIGIN
        1 ccgtattttc tacgccgtcg atgtgtgtcg ttactactat cggaacacat tttatcaacc
       61 tcgttgctat catgtgaaca caattcttca gttctatgtc gtcctcttgc attttttctt
      121 tgtggtttaa atttagcacc atccacgtta ttcttcaagc ccgttttata aacaaatgtc
      181 aattgtgcag ggtcaacatt tccattttca tcaagtccac ctacaattac tttttcaaca
      241 atgctttcaa acacatagcg gtcgaattta tcaagaactt cattctgttc caaagttttc
      301 ttaaactctt tcagacgttt ttttatgtct ttttcattat cagaagtttc ttgtaatttt
      361 tttctttctt caacaagctg ttcttgtttg cttactaaat cagcatattt actttcgtag
      421 gtttccttat caataatttc ttccagacgc atatccacaa gtttactttt tttcttctct
      481 aatgcgccta tctctttttc tgcttttgca agttgttttg acaccacact actactaagc
      541 gtatcgtcca ttctctgcaa aaattcttcc agaacatctt tattatcatc acacaataaa
      601 cgataacttt ctacaaacgc ttcttcaata gctgtttctg gaatgccttt gctatgctta
      661 cagaattttt ttcctttctt cgtagccgtt acgcattgcc atataacctt gctgtactgt
      721 gaactgctgt gccaattacg ccttgttaaa gtgccaccgc agaaaccaca ttccagcata
      781 caactgaaag catatttcct actatatttt tctctctttg tgctaccctc tccaatcttt
      841 cctctattaa catttcttct ggcaagaatt tcttgtgctt tttcaaaaac ttcttcgcta
      901 ataatcggtt cgtgatgatt acgaatataa aatttatctt cctctccgaa attctccaat
      961 cttcgctttg aaatcgggtc tactgtaaag gtttttccta gcaataaatc gcctttatat
     1021 ttctcgttct tgataatacc aatgactgtt gattgtaccc atgtagaact tccgtacttt
     1081 gttttatatc ccaaattttc aagctcatgt gcaataacag aaccgccagc accctcaata
     1141 taccgattaa aaatataacg tacaatttct gcttcttctt cattcacggt aattgttttc
     1201 gtgtctttgt gataatcata tccaagacaa ccttgaaaac caaccagctc tccccgtttc
     1261 attttcattt ttaaaccttt ttttacatta gcagatatat tttcaacttc ctgctgtgcc
     1321 acagaactaa gtacaactaa aagcaattcc ccatccatag ttaaagtgtt gattttctca
     1381 tcttcaaaat atactgctat attgcgttcc tttaacatac gaacatactt taaagtatct
     1441 agcgtatttc tggcaaatct ggaaatagac tttgtaataa ccatatcaat ttccccattc
     1501 atacaatcat ttatcatacg ctggaaatct tctctttttg ccacttgtgt acctgtgatt
     1561 gcttcatcag catatatgtc cgcaagtacc cattctttat tcttcttaat catatctgta
     1621 taataggcta cctgcgactt ataactgttt agctggtctg cactatctgt actaaccctg
     1681 caatatgcac caacacgcat aagttcaatc gtttttcccc ttgtacgagt ttgtaaatca
     1741 tttcttgctt tgattacttc tacttctttc acagaaccac tccttttata tttgcatttt
     1801 gtattccttt tgtagtgtta ttatacaata ttcaaatata caattcaagc ggttatatct
     1861 gaaacaatat tataatcttg cataagtttt gattttacta aagcatattc tttttcagaa
     1921 atcattttac gggcaagaag ttggttcaac atggcaatct gcatactata tcgtattagt
     1981 tttttctcca tataaattcc cccttgcttg taatttccaa gcagacagac ggctttggaa
     2041 agctccgtta gtatctcaac tattcccatt cttgtgggca gaaccgcacc ttgcggacgt
     2101 atcattattc tgtgagcata ggtcatggca aaacgacttt tccaacagtc gctctcggat
     2161 cactgtgtgg gtcgctcgct ttcttttgga aaggtcatgg cgtacagttc ccgtggctcg
     2221 ctatctcaca aacgtgtctg tctgctttat tcagttttca aagagctgtg tcgaaaacat
     2281 attgctttca ttctttaagc agtagcagag caggaaagag ggggaattgg acaaatcatg
     2341 ctctgctggc aactgctgat tattcctcta tctcaaattc acaaatcatc ttcaatagag
     2401 cttctctgat acgtcctttt aattccatat ctacgacaac acagacattt ccgtattcat
     2461 catagaacgg acgtaaacaa cattttgata tgtacggttc atagaactgc aatagcttct
     2521 caatagaatt tatattgccg tccacagccg acgaaataag ataaaatgac gggtgtgttt
     2581 tattcatttt tcgtgttctc ctttaacttt tttccgattt tatcaagtga acttttccta
     2641 atacgaaatg atgttgaacg gtcaattttc atcttgtcac cgatttctgc atcgctcatg
     2701 ccaagaaaga aatacatcaa tacaatgttt ctgtcttttt ctgaaagaac tttgagagcg
     2761 tccgctaatt catcatcaag tacacggatt tcaataccac atacatcaaa aactatgtag
     2821 tcgctttcat actcgtccca gacagccagc ttttcaacaa cgatttctgg aagttcacag
     2881 aatgagattt ccttattcct gcgtcgcctt aattcctttc ggtagtttcg tacaatgttc
     2941 ttgactacac gttttagctt gcagtcgaat tgacattgta ctgtcttttg gaagtccgac
     3001 ggtttcataa ccacaccccc tttccgttat gacgtgaaaa gtgtttatcc ctctttccgc
     3061 accatatctg tacggcaagg tgtgatttgt tgcaggattt tagaaaaaag ttaaaaatat
     3121 tttcagcaat aaaaaaaccc gcacaaaaca tagtgtttgt gcgagctaaa gctctggcat
     3181 attcagttgt aattgtacgt attgtactgc taaattgacc ttgatatttt tgtaaatttc
     3241 ttaaaatatt ccataatgca agccccctca aagcaatgcg ttaaatatct aaaatcttgg
     3301 ttttctctaa ttatacggga cacttgttgc aacaataata ttgttggtat tcaaaagtag
     3361 gtgtgatata ttttcattag gaaattatac cttttagggc ataacaaata tcaataattc
     3421 tcaatacatc ttgaaatggg ttattcttag aatttatatc tatcataagc cacttttgtc
     3481 cattcccctc tctagtattg tgataaattc tctgcttttt ttccattgac attggataat
     3541 tcattttcag catttcctgt ttccacagga atcacccata tttccatata actaatatct
     3601 gcacttcctt tgtaatattt ttctgccatg aacggctttg taatcaattt atgatttgga
     3661 agccatgttt caaacagata cttatttgct tgatttaaag cagtggtaac aagttcttca
     3721 aaagattctg cctcaattct gcatacaaca tactcacctg ctggtaatgt gtgttgtacc
     3781 atatttttag gacatacatc tattgatgaa gccatacctc ctacaaagta aaggaacgtt
     3841 cctttatctg gacttgctga atgagataca ccaagctcaa tatcattgtt aaaaatggca
     3901 ctttcggttt gcagtttctt tgcatgaaat tcacgccata gctgacctgg aacatcaatt
     3961 cccgtacttt ctccaacagg aatttgttca gtaacattta ctgttttttc aaaaccaaaa
     4021 tacatttccc ttgttcttaa tgttttcctt tgaatctcca aaacaatatt ccctacaatc
     4081 aatggaacat tttcatcaat catgatataa cgtgaagcaa gttctggctt gtcaaatgta
     4141 tttaacatag gaacattctt tctgtattca tctggagtta tatggtaaac ttctttaaat
     4201 gctcttgtga aattagcatg gtctgaaaat ccatatttta aagctatgtc taatattctt
     4261 tcctccgaat tattcaattc tgctattacc attgctaaac gacgaagttt gatatattct
     4321 tgaactgatc tcttaactaa tcttttaaac aaacgttggt aataaaatgt agaaagacag
     4381 gcaatttccg ccagtttctc tgtttcgatt ttctcactta aatgttgttc aatatagttt
     4441 aatgacattt caatattttc atatgcgtac atatcagtac ctccttgtat aatttataat
     4501 caaagtatac atgaaatttt tttgtatagc ttgtcgcaca atgccattat cttataagaa
     4561 atcaaaagat ataaaaaaac aattttgtct atatggtaac ttttatttct ttggtacttt
     4621 ttaatgagcc atatctaata aattcatcac atatctttta atgtttttcg tatcatagac
     4681 cattggaact gtattgttca ttgcttcgtc aatcgtcgct tcaatatcag ctcgtacatc
     4741 agcatacgat aaaccgccag cttttgcacc agctttcaat gctttttaat atctcgtttt
     4801 ttaagtccta tcattagaac caactcccta aaataagtta atcttctttt tcaaaaatta
     4861 aatctatctt tcgcatacag ccttttgcgt caatttctgt gggtacaaat cctgcgtagt
     4921 gataccccgt ttttgcgtaa ctgtcaataa tttctttgtg tttatcagta caaaggaata
     4981 caactccttt cgcattatag ttaatttcta catactcata ttttttcatt cttcaaaact
     5041 cctttcaaat acaaatttat ctttggattt attgactttt acaaactgga atttatattt
     5101 catacagact taatcaaatg gtgttcaaaa aaagtttcaa aagtatttgt agcaccacca
     5161 tgttccacga tttttccatc tataatttta tcaatatcta ctcctgtgat ttccaaaacc
     5221 ttatttgtag gtgttattcc gaaaaaatct ccaacatgag tccctttcat aataaattct
     5281 gaaataacat aatcatctgc ttcgtattga cgaataattt tcatagtgta gtcgggatat
     5341 gtttttttga cagcctcaag gtgttgcctc attccatcta tgccgataaa catctcgttt
     5401 tcgccaacct tttacacgca atcctttgaa atatattgtg gaagctcatt aagcaagttt
     5461 tctgaaacaa ccacctcata aaagtatttt ataatctctt tattgttcat ggtacacctc
     5521 caaaataaat ttcgattttc ttaattctat aaactagaat ttatagaaac actactttat
     5581 caacctgcct tggtttgttt ataaagtaac ccacctttgg caagtaatag caaaaatgca
     5641 actactattg catatggttc tctcaccatc gccaaaaaca aaacagcaaa aacactgaat
     5701 ccaacggaca atgaattaac tacccttttg cccttttcta atttgaaata gaccattagt
     5761 atttttacaa ttccaacgat tgttaagccg ataaacaatg cccaatagat tgtaataatc
     5821 aaaacatcat tatctacata atcaaagaga tttactgcat agatatatcc attgaccggt
     5881 tttggataca gcggtagaaa aataagcatc aaagaaaata agtcaacaaa ccccaataat
     5941 aagtcgcata tagtattgag attggatcta ttttcttttt ctgcaattgt aatcaactgt
     6001 tctcctgata acagatcatc aatagacact gcaaaatatc ttgatatttc tttcaatgaa
     6061 tctatgcttg gatatcctct tcttgattcc cattttgaaa tagcagttct ggaaacaaac
     6121 aatgcctctg ccagttcttc ttgtgtcaat ccccggctct ttcttaattc ctgaagtttt
     6181 tcatggaatt ccaaaacctg cacctccctt gcttattcta ttgattcttt gtcgatagca
     6241 taactactgc tttataaata gtaaacaatc ccatacttaa aattactcca cctacaatat
     6301 ccgtgaacca gtgtactcct gaaatcaatc ttccgataac cataaatact gaaaaagcaa
     6361 ttactgtaat cgtaataatt cgtttagttg taacacaggt cagtctacgc tgaatctgtt
     6421 cgattaaagt aggcatcaca cacaatatca ataaagtagt agaagatgga taagaagcct
     6481 ccatcactcc ttcaattaag attggtctgt aattaattgg gataatttca aaaattgaat
     6541 atgccagtat cacgatacca taatatacac ccaaaatgat gatatctgaa tccaccttaa
     6601 aaagacttct tctcttaatt aactgaacca gtccaattcc tgcaaaaatc agacatacaa
     6661 caattggtac aagccccatc cagtcggtaa tcgtataaag cgtcatatga acacctgtca
     6721 aacgatgaaa ccagcagttg aatgttgcaa atccaatatt ggttccattc tgcccaagag
     6781 gctgcacatc aacaatctga atcaaagctg tccatattac aaatgttgca aggagtatca
     6841 ctccaaataa taaattcttt tttccgttct ttttcattat tctacgtcct ttcaaaagtt
     6901 aatctgtctt ttcgacaatt taacgttatc aaaaaacgta aaataacaac agaatctctc
     6961 tgtcacatgt atgatacgat tcgtatcatt ccttcaaata cttgttttcc tgattcatca
     7021 gacctacaat ttctaattta tcaatttcgt atcttcttgt attcttctat tttcaaatca
     7081 ttaccctcaa agataaaatt attgatgtca atcggtaaac atattagaac gcaaattata
     7141 gtgtctggtt ctaaagaatt tatttttttt gtagaattat agcaataaaa ttcagataat
     7201 ctccaccgcc agcttctatt gctttacggt catttattgc atattcatta ttttgcttta
     7261 tccaatccga ccaaacttcc gaattacttt ccatttcata tattgaaatt aaatctgcct
     7321 tcttacaatg actaattatg ttagaccaat atgttatatc atgtatataa tcaagttctt
     7381 ctggtgtcca tgataacaat aactcttctg gaaggttgtc atggcaatct ttcttcatgc
     7441 caggaactgt gatataaaca aacccacctt tcttaacaaa tggaagcaat ttttcatcta
     7501 aatatatagg gtcacgtcca aaataattat atgaatctgt acttactaca gcatcaaaaa
     7561 actctttctc aaatttaagt tcattggcat cagcttttac agatttaatt tgtgcagaag
     7621 ataatcccat ttttttgaaa aattcttcat tttcttttgg ctcactccat aagtcaactg
     7681 caaaaacaac aaatccatat tcttttgcaa gaaatacaga agttaaacct tgtccacttc
     7741 caaggtcaca gacatagctg ccagacggga ttttatgatt ttgtaatagt tcctcttgta
     7801 attttatagg attcggtccc ataatttttg tctgtaagtc gggtgtaaaa tattttttac
     7861 tgcgaatata ttccattttc tcatctccat tattgtaata ttttaatagt taatatttgt
     7921 gacttataac aatattcatt ttgagtttct ctgctgaaat taaaaagtta tgtttgcatt
     7981 caggacagaa taaaggatta ttttactttt tcatttgtaa tatatttctt gacaaattga
     8041 ttaacatgtg tggttaattg agattttaaa tcccaacaat tttcaactgc gtctgctaca
     8101 cttatcaata gaaataatgg cgcataatat tcaatagcaa gctgttttgt atcacactct
     8161 tgaagaacac cttttttaat catttcatta aatatatctt ctatataact gataggacca
     8221 tttacaagac atttttgata aagcatattc atttttaaat ttctatattg ctctagtatt
     8281 aacattttgc gaaaattaga cgcaaattca tcagtcaccc aaaaatcgta ttgtgcaaaa
     8341 gtaaatgttg ttagactttc aatagttgta tttctgtatg cattaggggt taccactatt
     8401 gtgctttctg gtacttgata ttccttagct cgcttattat caatttgata catacgttct
     8461 acgatacagt caaaaatatc ttgcttattt ttataatgtt tatataatgc tccttttgtc
     8521 attcccaagg cttccgcaat catactaaca gaaacagcct cataaccatt cactgcaaat
     8581 aagtgtagtg caatttttaa tatattttct tttgtgtcag acatttacaa cctccttctt
     8641 tagtaaacga acgtttactt ctgtaaacca ttatagtaaa cgctcgttta cttgtcaagt
     8701 agtataaaat gtagtgtgcc tttggttcat aggttgatct ctcgatcgct ggtgctttat
     8761 gccttgcacc atatttccta catacatttc tctatgcaaa atactgttta ttggaaagaa
     8821 ttgtactcaa agctttccat aacgttagcc cccttaaagc actttctagt atctaaaaac
     8881 atcattctac aacataacag atttcaataa accttaatac atcttgtcgt cctcgctatc
     8941 ttttggacta ttgttagaat ttctcctttg gttatacttc ttcataatta caattttaag
     9001 taagccaacg acaatcaaaa ccacaacaat gataatccac cagtattgtt ccataaccta
     9061 tttccccctt tccctttcaa tagtcttaaa tcatcttccc tgtcctatgc agaatagaga
     9121 agttcattcg tattaacatg taccatacaa tgtttacatt gtggaaagtt gttttcaatc
     9181 gtttgatgga ctccctcagc aattctatga gcgtcataaa gagctaaatt accatcagct
     9241 aatatttcaa tatctacata cattttcgct ccaaacatgc gggtttttaa ttcatcaata
     9301 ccatcaaccc cttgctgctg aagcacaact tccctaatct ttgtttcagt agcattgtca
     9361 caactatggt ctaccatttt gttaatgctt tctttgaaaa tgtccaaagc agcttttaag
     9421 atacaaccgc aaatcacaac gcttgcaata gggtcgaaaa tagcatagcc taaacgcact
     9481 cctaaaatgc caattaagga accaaccgac gagagtgcat cagagcggtg atgccatgcg
     9541 tcagccataa gtgcgtcaga atttgtatgc tttgcagcac ttcttgtaaa ccagtacatc
     9601 cactctttta taacaatgga taagactgcc gccgtaagtg cgattccact agagacagaa
     9661 agcgtattgt actgtcctga aaagattttc ttgatacctg aatatcctat tccagcaccc
     9721 gttatagcca atgcaacaga gagaataatg gaagccacac attccatacg ttcatgccca
     9781 taaggatgtt ctctatcagg ctgtttttct gatattttaa ttccaaccat cacaacgatt
     9841 gtgcttaata catcagaagc cgagtgtaca gcgtccgaca gcatagcact tgactttcct
     9901 atatatccag cagcaaattt aagtagcgat aaactcagat tgatgattag tgtaattttg
     9961 gaaacctgaa tagccttatt catatttttg ttttgcagaa gtctaccttt ttccataata
    10021 tgcctcctta tcctgccagc ttccgaaaca gacgttttgt aaggaagtag taccagacta
    10081 aagctaccac caatcctatg gagaaataaa gaaccgcttc attctgcatg gctttcgcta
    10141 cccaaaatga tggaaggaag ccaaccgcga actggtagta actatcaata aaaaaggggg
    10201 ctggtattcc gagcaatgta agtgcagcta gttttgtaac tgccatgact cctattggtc
    10261 tggggtcctc cgggcttgtt atgattttct caaaatcagc ctctgtttca gcaggatatt
    10321 tttcaaatgc agtaaaaaca gtattggacc caaacagcac cgcatccgaa tgaattcccc
    10381 cggcaacctg gtagtaaact tccggattat caaagccttt aatgcggcca tcaaggctaa
    10441 tttgtgtgtg cataattatc tttggtttca tatttttcaa tcctcctttt tgatagtaga
    10501 atatcataat acactgacag ctgtatgtca gcaggggata tgaaacctta caaaaaatac
    10561 ataacagacc aatcgctttc tctaaatcaa gtttaggcag tgattcgtaa tttgtgccag
    10621 gtgtttacgg gttatgcatt ttaattcatc aggttggact atttcaatgc ctgatccata
    10681 ttcaatcagc tgcttgctca atatctcaaa ggaatctgtc tggaattcga tttccatttt
    10741 acttcccaaa tcggtttctt caaggaagcc gagagaatac ctgttcttga tagaattgta
    10801 tgtctcccct ttttcagctc taagaattac attatatagt tttttatatg aaagcatttg
    10861 ttttaatatt tgttccaaag agccatcatg gctttgacag agctcttctt ctatgcaaat
    10921 gcttttaatc cgatccacac gaaaattcct atattcattt cttagcctgc aaaaccgatt
    10981 aagtaccagt tctgttcata aaaccccagt gatataggct ctatcattct gctttccggt
    11041 tcttgccctc ctgatgcagg atattgaatt gatattaccc ttttattgca gattgcagtc
    11101 tgaattgctg caataacgtt atccgccaat gtatttttct gtccagatgt gctgtacacg
    11161 ttaatactgt tctccaactc ctgtgcatag tttttttcac catgcttcaa aatagatttg
    11221 attttataca tagctgaatc aaaatccttt ataaatgatt catctccatg gcaatttaaa
    11281 aatttccctg ctgtaatcaa tgcacccact tccgccgctg taaacattac cggcggaagt
    11341 aggaagccct ctacaagaaa atatcctttt ccggcctcag atccaattgg tattccggct
    11401 tcttcaagtg tccggatatc tctgtaaact gtccttaagc ttatattaaa tcgctgtgca
    11461 atttctttgg caggaattat tttttttgat tgcagctgaa taagaataga ggttactctg
    11521 ttaatcctgt tcaaatttta ttcctcctct gtgacttcca taaaaagtat atcctatgcg
    11581 ttcttaagct agctgctgtt agtgcttctc attgcaccct ggttataaaa gccatactca
    11641 caaacctctt caccaaaact ctttacatct ctaatataga actctatcta gcgaactttt
    11701 agaaaagata taaaacatca gagtatggac agttgcggat gtacttcaga aaagattaga
    11761 tgtctaaaaa gcttgtagtt aaagcttttt agacatctaa atctaggtac taaaacaatt
    11821 catccagtaa aatataatat tttattttct cccaatcagg cttgatcccc agtaagtcaa
    11881 aaaatagctc gacatactgt tcttccccga tatcctccct gatcgaccgg acgcagaagg
    11941 caatgtcata ccacttgtcc gccctgccgc ttctcccaag atcaataaag ccacttactt
    12001 tgccatcttt cacaaagatg ttgctgtctc ccaggtcgcc gtgggaaaag acaagttcct
    12061 cttcgggctt ttccgtcttt aaaaaatcat acagctcgcg cggatcttta aatggagtgt
    12121 cttcttccca gttttcgcaa tccacatcgg ccagatcgtt attcagtaag taatccaatt
    12181 cggctaagcg gctgtctaag ctattcgtat agggacaatc cgatatgtcg atggagtgaa
    12241 agagcctgat gcactccgca tacagctcga taatcttttc agggctttgt tcatcttcat
    12301 actcttccga gcaaaggacg ccatcggcct cactcatgag cagattgctc cagccatcat
    12361 gccgttcaaa gtgcaggacc tttggaacag gcagctttcc ttccagccat agcatcatgt
    12421 ccttttcccg ttccacatca taggtggtcc ctttataccg gctgtccgtc atttttaaat
    12481 ataggttttc attttctccc accagcttat ataccttagc aggagacatt ccttccgtat
    12541 cttttacgca gcggtatttt tcgatcagtt ttttcaattc cggtgatatt ctcattttag
    12601 ccatttatta tttccttcct cttttctaca gtatttaaag ataccccaag aagctaatta
    12661 taacaagacg aactccaatt cactgttcct tgcattctaa aaccttaaat accagaaaac
    12721 agctttttca aagttgtttt caaagttggc gtataacata gtatcgacgg agccgatttt
    12781 gaaaccacaa ttatgataga atttacaagc tataaggtta ttgtcctggg tttcaagcat
    12841 tagtccatgc aagtttttat gctttgccca ttctatagat atattgataa gcgcgctgcc
    12901 tatgccttgc cccctgaaat ccttacatac ggcgatatct tctatataag cgtaccggtt
    12961 ccaatttttt cgcagtttaa cttttccgac gcatttatcg tcttggtagt aaagatatat
    13021 tatcttatca gtattgtcaa tatattcaag gcaatctgcc tcctcatcct cttcatcctc
    13081 ttcgtcttgg tagcttttta aatatggcgc ttcatagagt aattctgtaa aggtccaatt
    13141 ctcgttttca tacctcggta taatcttacc tatcacctca aatggttcgc tgggtttatc
    13201 gatatctttc aggtgccctg ctttcatttc tgtaatcact gttcccgcct ctcttctata
    13261 tcagcggcat atgtgctatc caggcagccg gttttaccag tgtatttttt atacatgtcc
    13321 ctggtatatt ttgttatatt cctatcatac tccggatagg cataatgaag cctttccgcc
    13381 acctcaccgg ataccgccct gaacaattga tggcatagaa ataatgcttc ccatatgttt
    13441 tcataggaat ccatccggta ggtggacaaa agtttctccc acaaatcctc ggatatatac
    13501 ctttcaataa acttatagtt cttgcctaca cttaatttaa agcctgtttc gatgccgacc
    13561 ttccatgata tcattctcag cagctcatgg cgaacaatct gattaaaatg atcaatagca
    13621 aataaaattt ccttacggca caatccttta ataacataag gtgttacatt ccaaaattca
    13681 ttgcagcaat catcatactc ccttgcgctt ggctttctta catgataatc tatatcagtc
    13741 ggaactatgt cccttttaat tctacaatct ttatcaatta gaacctttat taatttatcg
    13801 ccctttaggt aattatctaa ctcttccaag ggcaataagg taagatcaat tttattgtaa
    13861 tcatcaaata gcataagata ggaaaatccc ttttcttcag gtgggaataa ttccatatcc
    13921 tccggctttt gcatcattat tatattccca aattgattaa gccagtcatc attagatata
    13981 aacggttcta tatcacttac aaaatatgta atatcataat cctgaaattc atctttaggt
    14041 atattaatat ttgcgcgtga cccctcaagg gtcacaattc gaatacgttc atcctgttct
    14101 gctaaagaaa gtactaaatc catcatttct ttttctgatc tcatttacat actcctcgtt
    14161 tattttttct atattattac atcttctttt ttgccgatac aatcagcatc attgggcgtc
    14221 gcatttcatc cgccatcccc ggaatatcca tcatgttctc tggcggctgt ggctccacaa
    14281 tctgatttat tataaaacta tttgaaagca gtgtatttag atatgtggtc agtgttctat
    14341 gatattttgt aaccttttct tccaaaaaca tagctgtccg tttgccctca taataataat
    14401 tgtccaccgg gaaatgcagt atttctcctt tttcgttata ataccagtct tgtgttccat
    14461 gagcagtaaa aacaggatgt tcaactgtaa aaactaaatt gccaccagcc ttcagcatcc
    14521 tatatatctt ttttattaaa ttctcatagt ctgctacata atgaaacgca agcgaactta
    14581 gtattacatc aaagctctcc tctgggaaat ccacatcttc tatggcacag cattcatatt
    14641 caatctgtgg aaaatgggtt tttccttttg ctacttcgag cattttatga gaaatatcaa
    14701 cacctactac agaggaagca ccgttttcca tcgcatatat acagtgccat ccatagccgc
    14761 atcctaaatc aagcacacgc ttcatctact tgttttttgc cttctgtacc gcttaaaacc
    14821 gttagacttg aacgagtaaa gcccttatta tctgtttgtt tgaaagacca atcttgccat
    14881 tctttgaaag aataacggta attgggatca aaaaattcta cattgtccgt tcttggtata
    14941 cgagcaatcc caaaatgatt gcacgttaga tcaactggca aagactttcc aaaatattct
    15001 cggatatttt gcgagattat tttggctgct ttgacagatt taaattctga ttttgaagtc
    15061 acataaactg gcgtttctaa aacaaaatat gcttgataac ctttatcaga tttgataatt
    15121 aacgtaggca taaaacctaa atcaatagct gttgttaaaa tatcgcttgc tgaaatagtt
    15181 tcttttgccg tgtgaatatc aaaatcaata aagaaggtat tgatttgtct taaattgttt
    15241 tcagaatgtc ctttcgtgta tgaacggttt tcgtctgcat acgtaccata acgataaacg
    15301 tttggtgtcc aatgcgtaaa tgtatcttga ttttcgtgaa tcgcttcttc ggaagtcaga
    15361 acaacgccac gtccgccaat catgcttttt tttgagcgat acgcaaaaat agcccctttg
    15421 cttttacctg gcttggtagt gattgagcga attttactat ttttaaattt gtactttaac
    15481 aagccgtcat gaagcacagt ttctacaaca aaagggatat tcattcagct gttctccttt
    15541 cttacgaaaa ttaattagtt agaagctacg atcaaagttg aatcacaaca aaaaaggcaa
    15601 tcaactaagt ttttcttaat tgattgcctg gtatcttctt aaagacttga aattccctca
    15661 aaaacccgat ataatgggtt tacagatatt taagtatctg attaataaag taattaaata
    15721 ctttaccaaa tttcgggtct cgacttcttt aattgattgg tggtaatcaa ttaaggctcg
    15781 caacttattt tcttggcgga aaataagttg gtcgtggctc tttttttgta ttctttattc
    15841 agttcgttgt ttcgttatat ctagtatacc gcttttaaaa aaaataagca acaatttcgt
    15901 taaatatatt aacgacaatc attgcttctc ttcttctatt tgcaactcta cttgttctaa
    15961 ttcattagga attaagtcaa taactaaggt tgagtttgtc aattctgcaa ttcgttccaa
    16021 tgtttttaat gtcggatctg attttcctga ttcaatcaat gaataatttg atctactcat
    16081 ttctaattct tgggagaatt tttcttttga tttggtacct ctcatctttt ttaagctttc
    16141 tctaaatgct agttccaagt ttctccctcc tgtttatgta aatattttgc acgttttcca
    16201 tttaattata tcgttacacc ttgtaaatca caagtgatta atcacaaatc acttgtgatt
    16261 agtgattgtt attggtgttg cctagaacga ttctaagcac atgtttaatt ttaaagtggg
    16321 caattatctt taaaatgtcc tacaatgatt caataaaagc atggctgcta gtgaaacttg
    16381 cgaccatgct tttaaaaata cttaatgggg tcccgagcgc tttagctcct tggaagctgt
    16441 cagtagtata cctaataatt tatctacatt ccctttagta acgtgtaact ttccaaattt
    16501 acaaaagcga ctcatagaat tatttcctcc cgttaaataa tagataacta ttaaaaatag
    16561 acaatacttg ctcataagta acggtactta aattgtttac tttggcgtgt ttcattgctt
    16621 gatgaaactg atttttagta aacagttgac gatattctcg attgacccat tttgaaacaa
    16681 agtacgtata tagcttccaa tatttatctg gaacatctgt ggtatggcgg gtaagtttta
    16741 ttaagacact gtttactttt ggtttaggat gaaagcattc cgctggcagc ttaagcaatt
    16801 gctgaatcga gacttgagtg tgcaagagca accctagtgt tcggtgaata tccaaggtac
    16861 gcttgtagaa tccttcttca acaatcagat agatgtcaga cgcatggctt tcaaaaacca
    16921 cttttttaat aatttgtgtg cttaaatggt aaggaatatt cccaacaatt ttatacctct
    16981 gtttgttagg gaattgaaac tgtagaatat cttggtgaat taaagtgaca cgaatgttca
    17041 gttttaattt ttctgacgat aagttgaata gatgactgtc taattcaata gacgttacct
    17101 gtttacttat tttagccagt ttcgtcgtta aatgcccttt acctgttcca atttcgtaaa
    17161 cggtatcggt ttcttttaaa ttcaattgtt ttattatttg gttgagtact ttttcactcg
    17221 ttaaaaagtt ttgagaatat tttatatttt tgttcatgta atcactcctg aagtgattac
    17281 atctataaat aaatacagaa gttaaacgat ttgtttgtaa ttttagttat ctgtttaaaa
    17341 agtcataaga ttagtcactg gtaggaatta atctaacgta tttatttatc tgcgtaatca
    17401 ctgtttttag tctgtttcaa aacagtagat gttttatcta cattacgcat ttggaatacc
    17461 aacatgacga atccctcctt cttaattaca aatttttagc atctaattta acttcaattc
    17521 ctattataca aaattttaag ataatgcact atcaacacac tcttaagttt gcttctaagt
    17581 cttatttcca taactttagg gttaaccata cgcaagacca atcactctcg gacaatactc
    17641 atgattttaa tgataaaatc catgttaaac ccatagataa gaaatacacc tgcaataacc
    17701 gttacctgtt tgtgccaatt taaaaatgca ccactttttt atgattaaaa cggttgaaaa
    17761 ctgtaccact aataactcac aatagagaga tgtcaccgtc aagttaaatg tacaaaataa
    17821 cagcgaaatt tttaaatcta tttcttatcg atacaaattc ctcgtaggcg ctcgggaccc
    17881 cttaattaga ttctcttttt aaaaatgaat gctgatccta ataccattaa tgaacctagg
    17941 acagacaatg caatattttc tgtttctcct gtttttggta aaactttcat ttttccgtct
    18001 gaacctttaa ccgttactgt tccgtctttt tgaacatctg cgccaatttc tttagcttca
    18061 actttttttg ttgttccgtc tgctaattga atgattggtt tactatcttc aactgcaaca
    18121 atcacaacgc ctgtatctgt attaactggg ttttcgattg ggtttgtgtc tactggttta
    18181 cttggttctg ttggctctgt cggcttgctt aggacactgt cccaacagac actttttaaa
    18241 gtatgctgca ctaatcctta tttttcacag catagcgcaa tgacagacag ccatgttctg
    18301 cattctctgt tccctgcaat tccaaattaa ctttttcaga taacagaagg ttatcaaata
    18361 gttgtttttc tttattacct acaaaacatg gtgatatcac aagactgatt tcatcaataa
    18421 gtccgttttc taataatttg ttggttaatc caccgccact gtctgtccgc atgtatttac
    18481 acccatattg ctcatgcagg atctgaaagg ctttttcata gtccacatga tcatttcctg
    18541 acacaatata tgggtaatgc ctttcctcca aataattcaa atattccttc ggagtggcag
    18601 ttgataccag aatgacaatt tccttcagat atccaagatt tcttaagcaa tgaagacttc
    18661 tcaagatacc tctgctgtca ggtataccct ctaatttatt gcttgataat gtgataatca
    18721 taagtgaaac aataattgcc tgtactgagc cgagaagcgc caaacatatt gtcattccaa
    18781 tggacaactt ttctaatgaa aaaagtaaca gtacaataaa agcgatgacc gccgaaataa
    18841 ttgagggtac tcccaacctt gtaaagagat accccgactt accaagaggg gtaatcgaaa
    18901 agtaccgtga cactttatcg tcgatttcct ctaatgtaat cattgcaaat gcaaagcaga
    18961 gcaatacagg agccatgata gaaagtaata aatcaaagat cggatagtat gcttgcaaag
    19021 aaaaatctgt tattctttca agaaagggaa taccgaattt aatcaaagct cccatgacaa
    19081 aaggcgtaaa acaagctgca aacatcatag ggtcgctctt aatttgctta aatacctgta
    19141 tggtactgga taatatcctt ttcatagctt tacacctccc aaacttctcc acatatgctt
    19201 aactgtatgt cgcgcaacta tgtagaggat aatcaacgta gcaattacaa gtaccatatc
    19261 aaacgatagt aaaatgcttt ttccagttat gaggttcatg caagctgtga acggaaaaaa
    19321 gcggaatata tctggtaact ttacaaacag accaacgata ggtggaacaa agcaaacaat
    19381 ttctatcgac ataatcacaa tgagaaattg gttcaagttt gaaatttttg tagccgcaat
    19441 aatgccaagc atagtaaaga ttgctgatgt caaagctgta ccaactgcga tactaagtaa
    19501 ctgattgcta ccggaaacga atcctaatat cattgcaatt accgtagata tggcaattaa
    19561 cgcaactgtt tttgaaagta tgtactccga tacttttaca ggcgatacta ccatagcatt
    19621 taacaccttt tgactttttt ccaagaggac aatcgctccc ataaaaaaca atcccattgc
    19681 tgctgggtca gagtatatca tgatagaagc aatatccgtt ttccaatgtc ccgtcaaagc
    19741 ggcaatccca cacacatata aaactgttaa tataaagtag ataaaataga aaccatattt
    19801 ccattggaaa tgtatatcac cacaaattaa acgtcccaat ctcattgaag tgtcctccct
    19861 gtaatatcaa caaaaatatc atttaatgta ggctcactac tatgaataga aagcaaacgg
    19921 ttttcggaaa ttaaactttt taacaactta tcttctgtgg ttctatcaag cagacattct
    19981 ccggttttct cgcctttatc atagtaggta tagtgtattt tggcagctcc ccttgacata
    20041 atcaaattat gcgggctatc caatgcactg acttttccgg caacaataaa ggctacttgg
    20101 tcacatagct ctgttgcgtc aaacatattg tgagtagtaa tgataatcgt ttttccgcgt
    20161 ttcttttccg caagaataat atctttcatt aaacgattat ttgtagggtc aagaccgctt
    20221 gtaggttcat caaggaataa tatatcaggg tcatggacta acgctttaat gaaattcaag
    20281 cgagaacgca tacctttgga aaagtcagca acttttttgt ccccatcatt ttctaagcct
    20341 accatatgca ataattcatc aatagaccga ggttgcttgt catatagaga agcaaaatag
    20401 gcgagatttt gtcgtgctgt gaatttctcg tagcaggttg aaaattcaaa gtctactcca
    20461 atattttcat aaaaccgatt tgtatgctcc cttatttctg tacctgcaac ttttacgctg
    20521 cctttataac ttgtattaag cccagttaaa attttttgaa tagttgattt cccagcacca
    20581 gagggtccta aaaaaccgaa aatttctcct ctcccaacat ggaaacttac attctcaaca
    20641 aacggtttgt cagtatagct aaaatacagt ttttttacat caatcattat tctttcctcc
    20701 tttaacttta tgacgtttat agatatatag tcatataaac tgtaaaaaat ttgtttggcc
    20761 acttgcttgt caaataacca aacaaaatta ttactctgct actacttgct gaataatacc
    20821 attcactaaa agattttgta tcatattcaa ttcttcgtcc tctttgaatt gttccaaaca
    20881 ggataaaaca gaatacaggg attttatgat aaccgtatgc ggaaccaaaa atacaacccc
    20941 taaaccttcc agtatctcca atatacgaat atcactgtac atatgattct caaaaatatc
    21001 tgacgatatt tttctttgca gatagtccat taaagataaa tcaatctgtg aaagaatagg
    21061 cgaagtaatc acccccgtta aacttagcat gataacgtcc tttgctaaat ctctatggtt
    21121 cttatacttt ttctttttaa cggttgtttc tatacttgta aataactctt tttgtaagcg
    21181 aaaattgatt tccacatata gatgttcttt actgggataa aaagcataga atgaaccttt
    21241 tgatatgttt acagcagctg ctaaatcatc aactgttact ttttttaagc cgtgtaatga
    21301 aaacagcttt tctccctcta tcaaaagttt actgtttatg atttcttttt cttgttccgt
    21361 aaatcgtggc aaactcataa cccccttatg actaaaatgt ttttatcgtc atgaaaagta
    21421 taacatttac tgattatata atcaatatac tatccaagat atttatgcaa ggtagcttcc
    21481 aatgcgttta ttgtagtgtc cgtgtcctca ttaaaaatca tgtgacgatt aagctctaaa
    21541 gtaagtaatt cctttttcgg tacatgaatt aaatcaaata ctttgttggt ataatcaaag
    21601 ctaaaaagcg gatcgccttt ggcagtaatt aaaataacag gacattgtat agccccattc
    21661 tccaagcacg ataagtcagc attaaataag ctggcgacaa atcttaaagg ataatagggt
    21721 aaaagcatag ggtcatttaa gcaatcttgt tttgcctgtt cactataaaa tactctgtca
    21781 tagtctaaat aagcgtctcc tggaacctta tagttaggca gcaattttcc acctacacga
    21841 aagcccaact gtatcagccc cataaaacgg tgtgaccatg cgggatattt tgttaagctc
    21901 atagtttctt ttaatgtagt cagcatgata ttatgtggaa aaacggcttt taaccttgtg
    21961 tccctacccg ccgccattgc agctaaaatc ccaccttgac tggaacccat gacagctatg
    22021 ttttcaccaa aattttctat tccgtaagtc gttgcgtcat atacattatg cagcaaatct
    22081 tccattgtat aatttttttt gattttaggg ctttttccgt gtgaaagata gtgaatgcct
    22141 attatattaa atcctctttc actcaaacca catagaaaat tctcatacat gagagggtgt
    22201 gacatagtac ccggcaaaaa aacaatggta ggactacttc tttctgtata ccagatagaa
    22261 agtgttatcg gaacattatt tgaagaaata ccaacttctt tatacatacc acatacctcc
    22321 tatatgactg atttggtttt atagtcatat aataacttat tgtaagcaga aagtcaatat
    22381 ccataaatat atgatttaag ataaaattgt caagaaagat ttaattgctt aaaatacaat
    22441 gaaatcgctt gttagtgcag cacatttgct acagaaaagg cagactaaat ccgaaaatag
    22501 agcctgccaa caaaatatct tacataataa ttttccagtt gctatcctta tgtagcacaa
    22561 gttcaaactg tgatacctgc attgcctttg tctgattgtc tatgaatttc acggcaacct
    22621 tgactttcac attatccccg tcagccgtaa acacgggatt gactaattca gaatagaggt
    22681 agtccctgcc gataggttca agcacattgc cagctacata gtaggaaagt tctttttccg
    22741 ttgctgtcgg gtatagctta aagaatgttt ctaaaaatgc cgtagcgtca ttcacagtat
    22801 cagcgtccac gcttgcgtct gcttcgtgtg cctttggttc ataatcggat ttctcaaccg
    22861 ctggtgcaag tgtcgggttc tgaatgatta ccatatcccc gtcagcgtcc acatggactt
    22921 ttacggtata ggttgctttg acattcgttg tctgttctcc ctcttttatc tgctgatcta
    22981 cttcgtaggt agcgataaaa tcgtccgttc cagactgttc tatatcccaa atcagcacat
    23041 ttgtaacaac ggagctggtc ggtatatcgg ttcttatggt atcaaggttt aagtcctgca
    23101 actcctttgt cagatagttg ctgattgcct gcatccttgc ttcgatagct tccttgctgt
    23161 tatcccatgt atagtaggac ttacagaaat ttttcacgaa attttcaatc ccgttggtgt
    23221 catttagtct tagctgtatt gtttctgttt catgtaccgt gtgcatatca atagcggtaa
    23281 agttcttata cacaccaaat gatacgctgg caataagtac cacccataat gcaatcacag
    23341 atttcttatg tgtgcctacc ttgacagtac gcaccttttt ttcttttact ggtttttctt
    23401 tctttttaaa catggtttcc aatcctttct actgttttat tcttccagca ccaatcaagt
    23461 gctgttgcca atacgaatta ttaaggtcgg tatatccgat aggatcgcct gcatgataca
    23521 tctgattatt tcctacatag ataccgacat gggttacata gcttcctgca ttgtaggtac
    23581 tgtggaaaaa gaccaaatcg ccagcctttg cctgcgatag tgggatatgc tgtgttgcgt
    23641 catactgcat ttgtgcggtt ctcggtaaag agataccagc cttgccataa caccactggg
    23701 tcagtccgct acaatcaaaa gaagtgtttg ggttactgcc cccatacacg tatttccaac
    23761 cttgatactt caacgcttca ttcattatcc tttgtgccag ttcgcccgat acttgattga
    23821 caacaagata ctggttcaca agctccacat aaaacatatt tccatagcca taacgccagc
    23881 ccccgttctt tgccacagcg atagggttcg tatagattac tttctgaccg cccgacttat
    23941 cccttgcgaa gttttccgca agattgaatg tatgcttttt tccatttcct gccacatatc
    24001 ccacatagcc accgccatag ttataggact gtatcacgac atttatatca ctgatacctt
    24061 gatttttgca ggaagaaagc agggacgcaa aatatttaca cccctgcttg attgagcttt
    24121 ctgtatctaa tgagttgggc ggtagtccca gactttcaga actttgcata acgtcctcgg
    24181 ctgtaccgcc actttccact tgtatgattg ccagcaacac attgacatac tcggaaatgc
    24241 cgttttctct ggcatacttt tctaccatag gctgatgttt caagacttcg gcagataggt
    24301 tcataccaac gtaattagag gaataaccgt tgcccccgtc gtcgtcctcg gcactaatca
    24361 gaaccccaaa gaataataca atagaaaaga ggataggaaa cagactgcca atgatagcga
    24421 tatgtcttag tttcatttct tcttttgtcc tttcttgaat aaggttcgtt tgttcttttc
    24481 ggtattctgc tgtgtatgct tctgaacggt tgttttcgta acacggtcag ccttgtaatt
    24541 ctgtcttatg gtttcttgat tgacggtctt tgctgatgaa ccaccagaag atagcggacg
    24601 ttccttgaca acatttgttt tgacttcatt attcttaacc gtagaagctg tggcagggcg
    24661 tttgacttcc tgctgttttt ccacattgac cttagaagta gtcgctggtc tttcatgggg
    24721 acgggtagct ccgcttgtcg ctgatccgtc cgttttctta cctgcctgcc ttgcttcttg
    24781 tgccttttga agctccatac gcttgtcagc gatattctgt ctgtgtagct gttgtttctc
    24841 gaaacgtcca gactggcggt tttcttgttc ctgcaccaca ccacgcttga agtcggacac
    24901 actggacttt gccttttctt tggcagaatg aaccgcataa gcggtctgtg tcggcatatc
    24961 tttgatattt tctttgacag cagttgcctt gtccttgacc ttattctttg tatcaaggac
    25021 agctcccacg gctgaacctg ctttctgccc catgctggag cttgtatttc cacgattgtt
    25081 ctttgttcca ttctggcgtg tagattttga accgacaacg acaccaccag ccaccgcacc
    25141 agcgacacca ccagcactaa cagctcttgc aagcctatgt tccatacgtc tagccctatg
    25201 tcgcatgaac agatacggtc tgcggaatat tctccgtccc atgctttgac tgtcgccagc
    25261 gtttaaagag aacatactca ttaaatcgcc cagcttcatg tagatacctg caaaacacac
    25321 tatctgcaag aacgccacca taaagaacgg gtagtccgtc gatatgttgt agaacatact
    25381 ggaaatacta aaggctaccg ttacaatcag cgtaatacca gcccttgtca taatggtatt
    25441 gaacacacgg acgattgcct gctttgccat actttcatag ctcggtatca tggaaagtag
    25501 aaaactgata ggcaaaaaca ttgcgaaaat gataaaaagt atctggctaa ataacatcat
    25561 gcccgtaagc aagaatacaa atatggttat tcctaagttg aagataagca ggaagaacac
    25621 catacctaaa cggttcacga cctgcggtat cgtcagattg ttgttgtcat tgtcctcaat
    25681 ctcggtcttg acgacatttt cccttatttc gccgtcctcg tcctctgggc ttgccgatac
    25741 cagagcttcc acacggtcag aaccgatttc ctctatatcg gaattaccga attgaagcag
    25801 tagccacggc tgttgtactt gtatggaaaa taggctgtcc cttattaagt ccacgctatc
    25861 cttgcccttg ctgtcgctgt cgggaagcat gatttttgtt cccaagtcca gtgaagcggt
    25921 gctgatgtct gatgaaaagt catttatttt cttgatgtag tcaggagcgt aggcaataaa
    25981 ggaagcagat aaaagaaaca ccactacaaa gttgataacg gcgtgaagtg ccttgctggt
    26041 ttcccttttt atcagtcccg tataggcaac ataaataccc actactaaga taatcagaag
    26101 tagaaatccc acataaaatc cagaagtaga aaagccgttt tcggtaaccc ctgcaagggt
    26161 ctgtatgctt ttgccgatac tgtctgccat atcgttgata aaatccagct tgtaggcttc
    26221 ctgcaccaca taccccgtag cattgcttaa atacaagctg atagtccaga cgaaatttgt
    26281 aatgcagtaa agcccatatt gcacactttt tccaatcccg tccagccagt tccacggaag
    26341 ccacgaccag ctattatcca catagaaatc aagctgataa ttcgacagcg gatattttga
    26401 ataaaggttt tcggtattga cagtgtcgtc cacaagtccc gttgcgtgta ccaccgttcc
    26461 caagagtgaa agcaggataa gggacagtgc cacgacgaac agagccattt tgagaacgtg
    26521 aagtatcttt tttcttgtga acgcactttt tatcctttct ttcatcactc cacctcattt
    26581 ctctgtatcg gcggtctggt atcaaaggcg tgcagtaatt cttcaaagac tgggtgtatc
    26641 tgcaccacgc ccacacgtcc gtataaatct tgtaataggc attgcccgtt ttccaaatca
    26701 cgaagtcgct tctggttgtt ctcgtcctct ttgtcaatgc tgaaaaattc aagggtctgc
    26761 ttaatctcgt tgatgtcggt actacggaaa gcgaatttta aaccgatatt gtttttcaga
    26821 ctttcctttg acacgtcccc cgaagactgt gttacaaaat atacgcctgc ctgcatggca
    26881 cgaccagcac gaaccagctt gttagagagc gtttcgcctt gtgccacatt taagaacgcc
    26941 cacgcttcgt caaggtctac aatcttgaaa atacttctgt ccgaatggat aaaatctaag
    27001 gcaaaggtac taattacaat cagcatggaa acagacaata gttcaatggt cgtgtattcc
    27061 tcaaaggtgg tgtctttatc gggtagcact aagtcagcta cttgaatgat attgagctgg
    27121 ttatctaaac tgattgcatt ttccaccgta ccgtctgaaa acagcagatg tgcaaaatcg
    27181 tagtccgtga agctgtcgat atggtcggca atgttgcgtg agataggcgt atcttccttt
    27241 cttaattcct caatcacatg gagcaatcct cgctggtcgc tttgggtaac ggcacgcacc
    27301 gcctttctaa gtacggggaa cttctcgccg tccctcgatg agatccccgt aaggaatgcg
    27361 agaatgtcga ttgccagact ttcagcgtct ttgacattct tcataatcac gaatgggtca
    27421 agaagtcctg cgttttctct gtcgctggta aggtttacga tattgatttc atgggcgatt
    27481 tctggcaagg tttctttcca gttgccacgt tcacttttcg ggtctaagat gaccgcctga
    27541 ccgccaaaca gcacagaata ataaacaagc agattgttac agaatgattt tccaccgcca
    27601 agacttccaa caaaggcaga agccagagca tttgtaaccg ttccttttac accttgactg
    27661 gcaagggacg gctgtaaata tacattgcgt cccgtatcaa cggaatagcc tatatagata
    27721 cccgtatttt cccctaactg ctgtgtcgct ccaaagccaa gtcctgctaa gaagtcggat
    27781 tttacatact gcacatagtc attgatgtat cgcttgctgg ctggtaaaaa ttcagaatga
    27841 agccccaaca tatcgccagc aggacgtacc agcttgacgt tcaaatcgtc gtagaagtcc
    27901 ttgacttcat cacagcgtcg tttcagttcg tcaaggtcgg gagcagatac acggataaca
    27961 taagagagct tatacatact ttctttggac tggtctaaat ccatttccag ctcgtccaca
    28021 ttgtctagtg cgtccactac atttgaactg gtttcactgc cagactgata ggcgtgattg
    28081 tctaaatctt ttaactcttt ctttttattt cttactgtcg ataacgcttt tcggttctcc
    28141 acaatttcta cattcatgct ggtatcaacg ggaaaggtaa actgctgttg ctgaaaatag
    28201 aagatttcgc tggacggaaa atcaagctcg ccgacaatcg cattgacggt aaagcaggaa
    28261 acgtagcttt cgctgtcctc atgttccaag cgtaaatgtc gctggttttc ttccacaagg
    28321 caacgggtcg gacgtatcaa gtcataatgc tttatcagcg tttccttttt cagtttcttc
    28381 tttggtagcg aatactcata atcttcatag gcgacaccgt ccctgccgta gatgtgttca
    28441 atcagatagc cgaagtcgtt tttatctaag cgtcttactt tgaagcgtcg gctgattttg
    28501 ttttctaaca gcttttccat tttcatgtaa cggttgattt catcattcgg catagataca
    28561 aagtcattca tcagcgtatg gttcacttca tggataaact ccttgaatgt cagccacgcc
    28621 gattttttaa tgttcttcaa attaaattgt tcttccgtta ccatgagctt gaagccaaga
    28681 aaaaagcggt agtctacttg attatcccca atcatgctta ctaacgcttc ggtctgctcg
    28741 tctatcttct gataggcaac gtctttcaat cgccccatta ccagcttttt tgactgttct
    28801 tgtatgcttt ggattgagct ttccgtggca atctgcaagg cgtgtatctt gccctcacgg
    28861 gactgtgcga taagctgtcg gaagctgtca tgcacaatga atttctgttc agcagataga
    28921 aaactgtaat tgtaaggtat cagctcatag taggcgaata cctcattgtc cttgttccag
    28981 acaaggttat tgtcgatata tttaatcggg aacatagctc acactcctta ctgccgtgat
    29041 agtttcatgt aatacctgct tatccagttt cacggctttt cctgcataag tggtctttgg
    29101 tcgaagcccg taggtaatca tggactttag aaaactgtaa ggcttcttgc cgtcaaaggt
    29161 cttttgcgac atgaaccatg taagagctac gggaataccg aaatatttca gaaatgcccc
    29221 ctcaatcatg gataagggcg gtaagtcccc aaacagaatg atgataaact cggttatcac
    29281 aaaccatgta atctgtgtaa aggtaacggg aaagggcagg ttaaaatcat tgattgcata
    29341 caagactttt tccacgttcc agatacccgt atagctttta atctttttca tgttttcgtt
    29401 tcaactcctt tctttattcc tgccgtgttc ttcacggcat agtggtatct ctttatgaga
    29461 tttcacataa tagaaaagga cagccgtttt tcagactgtc cccaatagaa aaagctgtca
    29521 gaagcaacaa tgcttgtcgc tgatcttcca gcttcttacc acagtatttc acacataccg
    29581 tagcttgttt caataaaagt tccctcaaag gataaatccc tgccgtatgc ttcatagtcg
    29641 atatagttct gtaactgtgg ggggatttcc cctaacatct gcatttcatc tatgaagtaa
    29701 taagcaacgt cggtcatggt ttcacaatcg gaatagcaat acacgtcgtc cttatggtcg
    29761 tacacttctt ccagactgcc gtaatgagag ataaactcgt ccagctcgtc cgtgatgtag
    29821 tcgggtaatt cttcaatcat ttcaaacatt tcattgagtt cttcaatcga gatatattcg
    29881 ccaatctcaa tgggaaagtt ttccgtatca tgtacggcgt attcttcgta tcgttcattc
    29941 aagccgatac gctcggcaac atcttcttca tcaatcggaa aagagaacca gtcgccgacc
    30001 agatacccct cattgtattt cccaagatta gcgatatata cacgcatatc ctctaccata
    30061 gcaacacccc atttctacgg cagttcatag ataccgtggt ctgtttctat aaattttcca
    30121 ttatcatcaa gatactgtcc gtaggcatcg taatcaaagt aacgggtcag gcgttcctca
    30181 atggcagaaa aagcagggtc attgtccaac aaatgccttg ccacatcagc catgttttta
    30241 caccatgaat aatgtatcac gtcatggcgg tgctggtgca gttcgtcaag gctggtaaag
    30301 taacacatca gttccccgta gtcctcttgt aaatcaagtg gcagactttc aaaggtatgg
    30361 taaaggtcat tcagcttttc aatagtcgta tcttcgccga cttcatcagc aaaagacagt
    30421 tccatttctg tgatacggta atcttcactg tcgataggaa cgcctatctg ttcttccagt
    30481 tcttcctcgt caatgggaag tgtgaaccat gcggaacgga tttcttcaga agtgtgtagt
    30541 cggctttcga tacagacacg catttcattc ataggttttc acgtcctttc tttcatgctt
    30601 cagctatgct agtgtaaggg acaccaaaga catagcctgc aaaatcttct aattgtttct
    30661 gcggataatc ggcaaggttc agttgcttca tttcctgcca caccatacgt ttatgatgtg
    30721 gtaaatctga aatgtaggta caaccaatcc ttgcctgcat atccgaaaat atatctttca
    30781 agcaatcact ctaatcttaa atttgagtat agaaaaagcg gttaatctcc aatggagtaa
    30841 ccgcttaatt atgtttattc ataatctcca aatttttcca aatcattgtt ccaaagaggt
    30901 ggagcttctg gaaaaacttc atcatgcgtt ttaaaatata tttctcgaac gacatcaatc
    30961 caattattta tattttttat tgcgacaatg ccatctccat aaggaaaaat atttaaaaac
    31021 atacttgtaa tctgtgctaa agatatggct gaatgttctg caggtgttgt aattccgtaa
    31081 tcacttctgc caacgggaat aatattttct gtcttcatat tacctaaacg tgcaaatgtt
    31141 ccctgtggtg aagcatgaac agttttattc gctaagtcat attgttttct ccagactttg
    31201 gtattcatat cgcaatgagt ttgaatatca ttaaaactta tatatctttt tttagaagaa
    31261 aacaaatcac ttgctcgtgc ccattcatat ctatcgtccg tttcgctagc ttcaataaat
    31321 gcttttgcaa cattttctcc attttctgtt ataaatgaag ctattatgga gagttcatac
    31381 atagaacgcc acctagcata tgcaccatct gcaaatccat ttttcataag ggtaataatt
    31441 tcaagaaatt cttgtaaagc tcgtccatgg atatgtagca tagccaaaaa agtgttatta
    31501 ttttgaattt tttcttcaat acttaaatcg ttgacatact ggacatagga ctcagcaact
    31561 tctaatgtca taatatacat tgcttctgaa gcgacaaagc ctctatacca tttttgttct
    31621 tgtctgacta taaattcctc ttctcctgcc ctaaaagcca tgacctcttc atacattgtt
    31681 tttttcatat attgagtagt atcatcagcc attttgaaaa gcatttcttt aaataagtca
    31741 ctcaaatcaa ttttttctaa tttttctatg acttctttag cttcagcttc cgtttccgct
    31801 tcttcaattc tattttttac agttttcata aacgtatctt ttaggaaaat tgaagcatta
    31861 tcttttgcca tatttttaac ccacccttcc aatatcttat atgtaaatta taacattgtt
    31921 aaagctggtt agcactattt attatgctcc gataatctta ttgaacagct ctaagagtac
    31981 atctttgaca ccgcctgcat tgaataccaa tccaacagca actaaggcaa ccaccaagaa
    32041 gccgataagt tttgaaaact cacgtttaaa ccctaagtaa ataccaataa ccacaatcgc
    32101 cataagcact aagctctggg cgttgcttaa aaaccatgta tataaatttt gcccgaaatt
    32161 catttatttt tcctcgcttt cctttaattc aataatgtgt cggtcagctt cctttccgac
    32221 actcataata cacatcagaa ccacgccgat acccatgcca agtgatacca gcagtaagtc
    32281 cttaatcaat tcccatatca tcatcaatca ctccttttct tgttttatca gttcatccac
    32341 cgaagccgtc tgttgcttca cgatctgctt gtgcttgtcc gtcagttttg cctgctgttc
    32401 aatagttttg agatagtcgg tctgattgcc tgcgtctatc tgtttcagca ttttcaaagt
    32461 cggggcaacc tgcctttgta gccagttcag cgttctttgc agagtataag gctctggctt
    32521 tgtcgtcagc ttcacgggcg gtcgcccctc accaatgaac caagaccagc gtgcatttgt
    32581 tttccagtca ctttttcgtt tgcctacttc cttatcggca aagcggatat actggttgat
    32641 aatagaaaat gccgtcagct ctgcgtcgta gtgggtcagc agttctctca cggcatagta
    32701 ggcacgttca tttttcagac gtatctcaaa tcggttttta atggggactt cctcaatcgg
    32761 tattcccaat tttgaggatt gttcataatt cttttcatag acacagaagt agacttcact
    32821 ggtaaatgaa ccaatataaa gcgtgtgtcc catgccgtcc ttgttgactt cgttgtgctt
    32881 taccagctcc ccagaaccat agttcttgaa agaacgaaat ttagaaatac attcctcgtt
    32941 cttgcatttc tctatcagtt ctggaatatc cagtaagccc gttctgtcgt tgatagctag
    33001 gtcgatacgc ttcatcacac cgccattaac taatgcgtcc atgaggaagt cataccagct
    33061 tcgctcctgt gccagcaggt agctttcaaa ctggcgacag cctttgcctt tcagttccag
    33121 caggacacct ttttccttgt cttgtgaagt ataaacgaac acgtccccga tatagtaatg
    33181 ctcggtgtac ttgtaatgcc cgaaatcttc gtgaagcata tagtctacat tcagctttag
    33241 aatgtccttg ataacgtgct gtatatccag tgtgggaaat cggatacgca cataatcaaa
    33301 gagcaggaac atgggagctt cgggattgaa tttttccaca gcttccagta gtttgtgctt
    33361 catgtcctcg gtcagtgcta ccttgccagc ttcgatacgg cttagatgtt cacggctgat
    33421 accagccatg attgcaagcc ttgtctgcga tacgccataa tcattgcgtt ttgctttcaa
    33481 ggcgttgaga aaatcagtat cattcagttg tcataccccc aatcgtgata tttttgtgat
    33541 tttgtgataa tttcaagcga ttatcacaaa tggctgaaaa tagagaaaac cctaataact
    33601 agcggacttt caaaggtttt tgaaccagtt tccagcgtaa ttgtgcccct ctgttagata
    33661 atgaggggct tgtatctgct ggcgtggcta ccgccacacc agcaacggct agtccgtgcc
    33721 gtcgcctttc gcttcgcacg tcgccgtccc gtcctgcctt gcatatgtaa gagaacctat
    33781 gttctgcaaa aaatcatatc ctttcgggac taaaggcgtg taaaattcac ttatgacgct
    33841 tgttcccaca tcgcaatagc cacgcccttt gatacgcttc tggaaaaact gttttttcac
    33901 atcagaacca aacagcatac cgtaacctaa ttcgctgata cgtcccaacc ctacacggaa
    33961 attgaaatta tctctgatac cgtccgagaa atattttgcg tctggacgct ggcaggcaac
    34021 aatcagaaaa tagcctgctt gtcgtcctaa cataacgatt ttctttaact ggctaagtaa
    34081 acttacgctt tcctttgtcc ccagcatttc aaaaaacgcc acatattcat caaagataag
    34141 aaaacagggg ggcagtccca gataggcgta gttttcgccc gtcttatagt tcgggtgttg
    34201 cttcatttct tcgcttcttt gtaccatgcc ctcataaaag gcattgacgc aatcaatcat
    34261 ttcttctttg gtgtgatata catttcccat aactgtacct aagtctgcaa ggtcagcgtt
    34321 cttcgggtct aagatgtaaa gaatagcgtt cgtatgtagc agagcttcaa taagcgtcag
    34381 cagaaaatac gttttaccgc caccagttcc accagcaatc agagcgtgag gaagtgcgtc
    34441 atattcccat acaagatttt tcatcagtct aagacagccg ttttctgctt tcacttcgtc
    34501 aatggtaatg cggttcgcta tcatatcata aagcagtgta tattcgatat agccgtcatg
    34561 taaggtcttg tcggtcagtt cacaatacaa gccactttcc aatttatcct ctaatcgtaa
    34621 gagctggtct tgatatttcc ccagcgtaat ttcacagcgg atatgaagca atcctttttc
    34681 catttgatag taaatctttg gaaaccagac gattttttcc cttgatctgc tttgcaggtc
    34741 agtaaaaaaa ccgccgtctt gtacagtatc ggcttcatac cacttgtttt ccagtatcat
    34801 tcttgccagc ttttgacggt gcagtagctt cttgaaactg tcatggcaga agcggtaata
    34861 ccaaaaagcg accaatgcac aaacaccagt cgctatcagt atggttatga agttgtaagg
    34921 ggaaagcgtc aagccgttct ctaacaagct gatatgctcc caatcagtac gcatgagctg
    34981 tttcatattc agtagcagaa gaactaccac gaatacaaac agaagcgtcc ctatggaaaa
    35041 atggtagaca aggtgcttgt cgctggctct gatacggtgt cctttattca aaatcattcg
    35101 cataaatcaa tcactccaat cttaaattta agtatgaaaa aagcagtcaa tcttaaaaga
    35161 ctaaccgctt tgtgtgtatg aatatgaagt tgttacattg tagggtatgt tcattatacg
    35221 tgctttgttg ttttaactct tgattgtgca atttcttcaa atagctgttt ttcgtttagg
    35281 tctttaaaaa ctcttttggg aattaacgta tataatcgtg gtgcttgaat taagtaataa
    35341 aaatcatggc tttcccatag tgcagagtag atgtcccact tcacttctga gtcaatgctt
    35401 tgtgttttaa atttaatgtt ttccttagaa aataccagcg tatattcctc atgatatttt
    35461 gcagtttgtt tgaatttcag tataggcatt aggatatata aatagcttcc caatgcagtt
    35521 acaacaatta tcaatccaaa tattaaaata ctaaatacgc taaaagagga gaacagcata
    35581 taaatgactg acagcaacaa aaatacagcg actaaagcaa tatcatattt atgtatagtt
    35641 ttactagaaa ttaaatattg cctttctgct tttatatatt cactttgagt atattgaaat
    35701 cttaactcta ctgtttccaa agttatacct ccgttcgtta tataaataat ctttgttaca
    35761 atttcaaatt tgaaaatcac ttttttttga taagtttcag ttttatattt ctcctttcag
    35821 caatcttccg aaacacctct accacataca agcattgtgc cttaaatggt agtaaggaca
    35881 attcgtcatt ggattgtatt tgtttcattg cttcttgcaa ttctgaaaga tctaataaat
    35941 taactgccac acaaaagaaa gtctttctac gcccgtcatt atagttagaa agtaagtaag
    36001 aaagaatttg tgttttttcc tgctgttcaa gattatattg ctcaatgcct atgttttttg
    36061 ctctttctaa atctgctttt cgccgtttat gcgtgatgaa agaatcataa tcatcaatgt
    36121 gttgatattt ttcgcatgga tattgtctgc attcatagca atattcaatc tttccatgtt
    36181 caagactaca tttcgcaatt ctgcatgatt gattaccatt gccacaaccg ccacagtaat
    36241 ttcccaaaag catagggcat aatccgcaat tcaatccgca aagagaaaat aattggtttt
    36301 tacgttcaaa tcctttcata gtaccagtct cctaacttca aatttatctt tggatttatt
    36361 gacttttaca aactggaagt tatcgctctg acatatattt ctgtatttcg ttagaagtca
    36421 attttcgtat ttgtgtattt gcatattctt tatattcttc aacagcaaaa ataggctttg
    36481 tatctttaca ggttttacct ttattctttt ttaggtataa ctgtaagtcc tcattatttg
    36541 caaaaatttt gtaggaacgt ctcccatttt cacttactat ttcataaata ccacatgatt
    36601 ttttcatact gtaatcagca gtacgcaaat acatttttgc aatttctagt gacttgaaag
    36661 gaaaattcca tctttgcaga ccacgcttag ggtcatgttc aatacagatg caccgtccac
    36721 aagtcccaca gatatactgt gtatgatttt gtaaacattc tatcggattt aacaacggtg
    36781 taattctatt ttcatcaata tagcattcaa tgcacattat ggtctcatct ccttacaaat
    36841 tatatttttt atcttctata gtcatataaa ctgggatttg cttacttctt tttcttcggt
    36901 tttggtgctg gtagttcttc atacatagca tgaaacaagc ctgtcaaaaa ttccttatta
    36961 tcaacttctt ctaccaacaa catttctttt gctccctcat agggtaactc atgcagagct
    37021 gttgacatat aactaattgc tgattttact ggtttgacaa gcaatctatc atcatagata
    37081 ccgccgacaa tcttaccacg ataatagata ataaattctc ccatcatagc acgatatgta
    37141 atttcttcta attcggataa ctgccctaaa ataaactcca aatattcttt gcttgatgcc
    37201 atacttccac ctcaaattcc tatttatata ctaaattgaa gtataaaatc atcatttcct
    37261 gttgggcttt ctttttattc ccaataattt aacaaaatca ttaaataaga ttgtatctgt
    37321 tggctcaaac atcaaccatt ttccgtcatg atggtgctag aatataaata gtacaagtca
    37381 aaatgagaat tcctaatcta atatttcatg gtacaatgta ggtaccgcac tgaaggagga
    37441 tctcattatg gcaaagcact atgacaaaca gtttaaactg gatgcagtcc agtattatca
    37501 tgatcacaga gacttaggac tgcagggctg tgcatcaaat ttaggaatca gtcaacaaac
    37561 attatcacgt tggcaaaagg agctacgtga gacaggtgat attgaatgcc gtggttccgg
    37621 taattatgct tctgatgaag caaaagaaat cgcacgatta aaacgtgaac ttcgtgatgc
    37681 acaggacgct cttgatgtac taaaaaaagc aatcaacatt ctgggaaaat gacggaagcc
    37741 atttatctcg aagttgctga gaaggcagaa actgcccata aggctggacg ccgggtttct
    37801 gtctccggaa tgttgaaata tctcggcgtt tcccgttctg gttaccgtgc atggctaaaa
    37861 catgttcctt caaacgctga acagcgtcgt gaaacggtaa aagccaaaat caaggatatt
    37921 tatgatgaat caaaacagaa ttacggtgcc ccaaagatta ccaaagaact gcgaaaatca
    37981 ggggaaataa tctctgaacg tacagttggt aaatacatga ggcaaatggg aatcaaagca
    38041 caatgggtaa aaccatggac tattaccaca aaagattctg acttcagtag cgaattgcaa
    38101 aatatccttg atgaacagtt taatccggaa cgcccaaatg ctgtctggtg ttctgatatc
    38161 acatatatct ggacgataga cggatttgtt tatctaacca gtattatgga tttatattcc
    38221 agaaaaatca ttgcctggac actttctaaa acactggaag tatcctgcgt gattgaaaca
    38281 ataaataaag ctaaagcaag acgtaaaatc gaagaaccat tgattctgca ttccgatcgt
    38341 ggcagccagt atgtatccaa agaatacaag aggataactg ccggtataca gtgtagctat
    38401 tcgaaaaaag cttatccttg ggacaacgca tgtattgaat cattccattc attgatcaaa
    38461 cgtgaatggc tgaaccgctt caaaatccgc gattatgatc atgcgtaccg attggtcttc
    38521 gaatatctgg aagcattcta caatacaaaa cgtattcata gccattgtga ctatatgtct
    38581 ccaaatgatt atgaagaact gtatcgtaga atccagaaag acgaattgct gatggcaagt
    38641 taagatgagg aaaacctcat tttaacttgt actaaatctt gacataggac catgataggt
    38701 ttttgtttca tcataaattt tttgcacttc ttttgaataa ctatttctat ctgtatcaaa
    38761 ttttaatcgt tcatctttcc ctaagataat cataaatcct acacagtttt cccttgcgta
    38821 caatgcacaa agcgtttttc cgccacgacg atatttatac tcataagtcc acgctttacc
    38881 acctttgttc cataaacatt ccatgtcata cttttcatca attaaggcac acagtttatt
    38941 ccatatatca tataatgatt gcccgactaa agcagtcatt tcttctgcat taggtatttt
    39001 atccagcata ctcatttctc ctttataact tctaatttat ctttgtattt attgacttct
    39061 acaaacaaga atttatctca cgcaggcatt tataaatttc ataggcacgt ccatgcgttc
    39121 tgcaacttgt tctggtgtca ttccgctatt taagaaacgc ttgcatacta ttttcatgtt
    39181 ttctccaact tcgataatat gtttatctgg gtcataaaag cggactacac gttgtcccca
    39241 tgaatgttct ataatagggt ggacatattc aatatcatat tctttcagcc tatcagcaaa
    39301 tctatcaaaa tcatcttctt caaaatagac ttcaaaattg ttaccaccaa aagaaatatt
    39361 acttgtaccg ataaactctt tgtatgtttc acttgtctgt aaggctaagc cacctgttaa
    39421 agttttattt gctccaaaat ccataattac acgaagtcca aaaacttttt tataaaactc
    39481 aactgattta tctatatcag tcactaccaa cataggattt ttaaatttca ttttcgttac
    39541 ctccgcaaat tcatattatc ctgttttcca tatcaatatt ataacagtca cttatatctg
    39601 ctacaatgaa aatctagttt gctagtttat ttttttgatt gtccctgtag tgtatggttc
    39661 tgtggatttc ctactggctg gttgcctttg ttcttcaaaa taatatcgtc agccttgata
    39721 taccagtcca cgtcagcccc tctaaagttg gcatttgcta ctgtatcggc tacgggattg
    39781 ataagttcca cttcggcatt atacggatag tccttgactg ccacatcagc aggaatagac
    39841 acttgtatca tgcgttcctg cacactgcat tttaaatcat aagttctgcg tttgatttct
    39901 tcacttgtcg ttccgtcctc attttccata cgcacctcat gtctaagggc agagaacttc
    39961 aatacaccaa atgtcttttc tttgtctaat acaattccat ttgctaatct cataatgaat
    40021 acccccttat ttactttcca ctggcaacat atcatcagcc agtaagatat agtttgtaaa
    40081 gccacgccca cggatattgt agccctctgc ggtaatgcgt gggttaatca gtttgatttt
    40141 ctgctctggc ttgaaatgtt tctcgccagc tttggcagga atggttacga taatatcatc
    40201 agctcgttgt acgtcggaat acaagttgta gcttctggtt acgggaacat agcgaccatt
    40261 cacacgctgt tgttcaatct tgctttcgcc tgcaaattcc aaattgccga atgtcttttc
    40321 catgttcggc acaacatatt ttaattccat aatgttttac ctcatttctt tctttgaatt
    40381 tttgtttagt aatagagatt ttggggagct acactcccca agcccctagt ggactgtttt
    40441 ttctcatcat tccataaatg gattgatgaa aaaagaacag tttcaatgtt aggtttccag
    40501 tctgccatag gtaatggcgg agagcgtgat ttttcttttc tcatacagtt accgtcctat
    40561 gattttttca tgcgacggcg tttgtagaag tatgtacctg caagaccgcc agcagaagca
    40621 agcaacatca cgataaatgc cataaggttt gtactgtcgc ccgttttggg actgtccgtt
    40681 ttagttggtg tatcgggtgt tgttggtgtt tctggtttct ctggttcttc gggaacttct
    40741 ggtacttcct tgattgttac cgtctgcccc tcgtcctcaa tatccttatg ctccgtaacc
    40801 tttttcggtt cgtctggatt gctgaaatca tacaattctt caaaggttac aagctgtttt
    40861 ccgccaagct cggaagcgtc gaatgtaaag gtaatctgta cttgcatgtt ttcactgtca
    40921 gcggtaaagg tatagtcatt ctctacacgc ttgccgtcaa tgataagttc ggcgttttcg
    40981 tccttaatca tctgccagcc tacaagctga tacgttgtgc cgacttccaa accctctaaa
    41041 gtaaccgtat caacaatcgt tacgtctttg cctgcttcga tttctttctt gccgtcctca
    41101 aaagtagctg tggtatgtat cttgatgata cgctcggtaa tcaataccgt ttgcccgtcg
    41161 tcctcaatat ccttgtgttc tgccaccttg ataggctcgt ccttatcgga aaggtcgtac
    41221 aattcttcaa aggttacaag gttcttgcca cctagagcag aagcgttgaa tgtataggca
    41281 atttcgactt tcattgtttc atcatcagca ataaaggtat agtcgttctc tacacgtttg
    41341 ccgtcaatga taagttcggc gttttcgtcc ttaatcatct gccagccttt caactgatac
    41401 tttgttcctt tcacaagccc gtctaatttg acggtatcaa tgattgttac ctctttgcca
    41461 gcaatgattg actttttgcc gtccttgctg gtcgctgtgg tatggattga gatttctttt
    41521 tcgtattcat cagtcaatgt gcctaaatca acggttactt tgtttctgga aatcacaatc
    41581 tcaaaaggtg ggataagttc aaagcccttg ttgctgtcag aacgtaattc ttcaataatg
    41641 taagtgtcat ataataacgc tcctttgctg tcgtctggtt cagaagttcc aaaccatacg
    41701 ccgtcctcac tggtcttgcc ctcgttggtg ttgttcttgt gggaagccca gtcagaagaa
    41761 gtagagaact gcccgttatc gtccgttacg acaatatggc tttctcccgt cgtcttgctt
    41821 gtgatcctaa aaagaacatc agcaagacgc ttgtgcgtac ctgctccaat cttcacgccc
    41881 tctaaatcgc cacgcttaat ttgattgtag acagaatggg cttcgttggt taaatccaca
    41941 atttttccat tctctgtaat ggtaaactca atcgcttttg caccgtccgt caagtagccc
    42001 tctggtgctt cgctttcttc gatacgatat ttcccatgtg gtaataaatc agcagaagta
    42061 gaagccacgc cctcaatgtc cgtatgaatg gtctttacga cttcattttt cttgtataat
    42121 tttccctcaa ccaatacggc actgtcattt agggaaataa tttcaaaggc agtatctttc
    42181 aaggtagctc cgccttgtgc tttggtgtct ttcgtttcta aatcacgttt ctggattttg
    42241 acaccgccac ggataacctt gtctgataca gaaaattgat tgcttccagt cagtatggca
    42301 aggtcgccgt cctcgctaat ctgtgttaaa tacattcctt tgatttgttc ttcactgccg
    42361 tttgcctgca tatatgcacc atctaacaaa tagccgtctg gtgctttgac ttcctctacg
    42421 gttaatgtac ctaatggaag tacggcgttg ccgtcctgca tatagaagct gtcgccagcg
    42481 actttgtaag cgtcggctaa acgggtaacg taatggattg taccgtcgct gtctttttca
    42541 gcgattgtct ttgtcgtcca tgtacgagtt ggttcagcag gaagattatc tttgttgtag
    42601 tagccagcgt aatacttcca tgtgaactcc gcaccctcta aggtagcgtc gccctgcgga
    42661 ttgcttttct gtgtttccat atcaattttg aaaagctcaa tcaaggtatc ggttactttt
    42721 ggcgtgtcag ctactttcaa agtcgctgtt tttcctgctt caacctttag agaatacaca
    42781 gtattatcaa tcttgtagcc agtcggtgcg gataattcct tgatatagac tatgccagcc
    42841 ttgacttcta cggtttcggt attgccgttg ttatctgtcg taagggtggc aagctggttt
    42901 gtgcagtcct tatcagaaaa gacaccatac gtcgcaccag cgatactgta atttccgtta
    42961 ccgtctgtaa tgctggtgtt ggtggaactc ttttgtagtg tagcgttacc tacattaagg
    43021 ttcgcccaga actgtcccaa ttcctgcccc tcgccagagt agatataacc gccacattca
    43081 tagcgtcctt tatttgcttt gacaaaggtt ttcgctccta cgaatacttc gtcctgcgtt
    43141 gcctttggaa tttcattata ggaagctcgc acgttatcac actgccagcc aagatgtacg
    43201 ctcaatctct gccagacaac caactgtctt aaaaggtagg cgtgattact gctcaaaccg
    43261 ccgtggctgt ccgtgtattg cttgacgtat tcaatggata aggcaacgtc ggctatctgg
    43321 tcagcactca tgcgtgtgct tgcgtcagct ctggtcttat atccatttct aaagtccgtg
    43381 ttaatgtcaa tacaataagc gtcctcaccc tcaacggtca aatgtccctc gttaaaggtt
    43441 gaaccgatag aaccgtcatt cattactttt tcaacgatac cgacacgctc atcagattgt
    43501 gtccagtatt gcttgctttc ggcatgaaca atggtactcg gcaaggcggt aacgatagtc
    43561 gcaaaggcta agaagcccgt acataatcgc ttgaatatct ttttcataat tcttaatgct
    43621 cctttcattt tgggtaaaaa aatagacgct cttttctgaa cgccctacat tgaaaaggga
    43681 tactctttta caagtacccc tcaaatttaa tatttaattt gttgtgttcc cacactctat
    43741 atcaactact actgaaacat tgatatagtt tttaatctct ttatttcgga ttttatcacc
    43801 ctcacttgta aacacgatat gcttgaaaaa gtgcctaaaa ttaaggattt ctacatagtt
    43861 tttcgttgta gcaacacaca agtctctata tggtaagaca ctgcagtttt atccagccct
    43921 gccacctcat ccttctgtgc gaaccatacc ccgccaagga agagggcggc gcagacgagc
    43981 accgctaata ccggcagtaa ccggcggtac catgcattgc caatgatccg tatgaagcct
    44041 tcctcccctt cctcgtccgt aaccggtata tatcccgcgg cccgcttcga ccacgatagt
    44101 ttctgccggt aggggtaaag ccctgtctcc gaccggtctg tgtcaaggtg gttttccgcc
    44161 gatgcgtttc cccacgtgtg catgtcagaa aagaccctga agcccccgtt gggatacatc
    44221 ttttgtaatt cctcttctgt tagatagttc cagatatcgc cgcccttatc tttgaatgtc
    44281 cttttcgtct ctgacagcgg ccgtacctta tacttgataa gtcattcctc ctttatcctc
    44341 ggaagtactc ccgtgacttc tgctcaaagc tacgggcagg ggtacgccgg gaaccctgtt
    44401 attcaaaaag ggagccagcc tttgaaacga ctgactccat tttgtattat cagaatggtt
    44461 tctatatggc aggggcatca tccgtaaagc tgaaggttac cgttttggaa tatgtccctt
    44521 ctgctttatt tcctgccgcg gggagattca ggtaagcata gccagtgctt atattttcag
    44581 tacctccgtt cacttttttc atcgttccta tggtatacgg atcagacact tccgctcccc
    44641 ccgcggtggc tgcaattccc attcttacgt caccgccggt ccctgcttta tccattagaa
    44701 ttccgccggg agcataaccc tgaacggcta ctgtgactgt cctatcccca ttgtaaggat
    44761 ttgaagtcag cttatccttt agctcaaact ttaatgctgc accgttagct gatgaattat
    44821 tatagtcagt caaaacaatt ttcttgggat aagccaccag ccagtctgcc gcatccggag
    44881 ccgcggaatt tgccgtatat gttacttctg tccccgccgt tgcattgttt gccgcataaa
    44941 ccggtactgc cattgtacta acaactactg ctgtcagtgc cagcatactc ataaatttag
    45001 ttttcttcat aatctgattc tcctttttct ttttctttat agtatataat caacatcagc
    45061 agtgctgccg atgcaattac caagactttc aggcctagca ctacgcctga atcacctgtt
    45121 ttgagggctg tggcgtgcac accctcccct ctctcaattt caaccaccgg aggcctatta
    45181 tctgcaatat agatgaattt tgtttgtccg ctgtccccgc cgcctccggt attcccgttt
    45241 gccgagacgg tgcctccgct gaatagaaga agcatcaata aaatgcctgc acttattatt
    45301 tttcttgtca tgatgcacct cccgtttatt gtacagcgga gatataaaac aaggtcccct
    45361 gccctgtatc cgttggatcg gtactgatct ggaagactcc tttgtatacc ccgttgccct
    45421 cctgggactt cgtgttgaac cagatatcct gagactggtt tgccgtgcct aatacaccgg
    45481 ctcttgcata gccctcactg atggccggtg catctaacag ctgcccctga ctgtcataag
    45541 aagaaaccaa tagtttttta ttctggtcat tagtctggat aagttcaaag tttttcagga
    45601 cgtctacatt cacctgttta ttgcttccac tcacgctctt gtaagcaacc gttaccctcg
    45661 cccccgcatg atccttgtcc ggattgaggt tcgttccatt ttcagtcagc aggatatttt
    45721 tcgggatcga gatgtaggaa tcagggctga tgtccttcca cactgctctc aggcgtatgc
    45781 ttttattatt cgcattctga ccggatgcaa atgtataaac agctgtatcg ccttccttat
    45841 atgtaagtcc cgttttttct gtccatgctc ctgtatccga catttcctca accgtccagt
    45901 ggtcgaacac cttcccggca ggatactgtg atttatcggg gaaattaata gcagcgctgt
    45961 tttttccagc ataagttcta tagctattct catcagtgag gctggtaagt ggacttccgt
    46021 ctgcatctat atagctgaca ttaagtcccc tgtcatattt cacagaagcg acttcctgat
    46081 tatccgctgg tactctatcc agagaagttg tgtgctccat atttagataa tatgtataag
    46141 cgtccccttg accgtcatac gtttccgcaa aatttttgaa gataatattc gaaccgctta
    46201 tcatctttac atactttgta tcggaaggtg cagcattgta agtaaggtct gtttcagaaa
    46261 cattttgtaa atacttattt atgtgtccgg ttacatactc gccaggtaaa attccacctt
    46321 gttgataaac aggcactatt tctacttcga atacggaagt atacataatt aacgcaagac
    46381 gttttttttc atcgtcattc aaggggccac tatccgatgc agccagcagt gcggctgtat
    46441 cacggcggaa atagtcggaa atgtcaatcg aatcccccgg cctgaaatat tccttacctg
    46501 ctatatcctt atacaatgtc cttacatagt ctgccggcag caaggggttt tccactgcac
    46561 gaatctcagc cttaaagcca acgaatgtcc cattccctcc acttggatca tctggggctt
    46621 gaaaactatc tgagaaaaca atcttgttct gctccagaag gtcaaaattg accccgtttt
    46681 ttacaatcag attatcaggc ttttccgttg taacatactg ttcattattc gtaacagtcc
    46741 cgctgattcg ttccgcagta atatcaaccg cacgctggct atgccgtccc gttttattag
    46801 caacaggcat aaacagtaca tattggaaag gactgatttc ctccctgctt tcggcaccgg
    46861 cattaaacca tgaataattc ccaagctcaa gtaaactttt tttttctctc tcaactgaat
    46921 attgcgtact gatgggatct gtccccgttt catcaaagct taatattttc ggattagtat
    46981 acccccactt tggtgtgacg gcaaacttaa aaaaatgatc cgtatctgcc gcccccgggt
    47041 atcctgtgcc cgcagcataa ttcttatttg cgatcgactg cttatccaga aacattttcc
    47101 cggcagaaat ccctactttt gtctgatttc ctgtggtagg attacctgag ttatcctttg
    47161 tgtcccgtat catataggaa tccagcgcat cgccatttga acccgtggaa atattggtaa
    47221 gtttatcaaa ataatgcggc ccctgtgcac tgctgcttga ttgtgtctgt aaataaaagc
    47281 tgttctttat attgctgacc gttatgagcg ccctgaactc ataggaatca cggcctccgc
    47341 cggacggcgg ggtatattga gccttcataa gcctgacttt aatctttgcc ccgtttttcg
    47401 ctgtatattc tctcataatt tgcgacgcac ctgtgttgct tgtatccctc cagctaggtt
    47461 cccaaagtgt aaaagtttcg ctgatcggca tgtaagttga gaaatcttcc ccattgggga
    47521 aataattcag tgtcagtgtg ggggagggcc agtaaaaata aaatggagat cctcccacgc
    47581 ctactcctcc tgtgcggtac atataggact caaatattaa ttcaccgccg ctgctgaatg
    47641 tcccggttga aatatcttta tcttctatac ttccagcatc agtaatcact ttaacttttt
    47701 tcggacccgt gcgggctatt gaagcctttt cgttactatc catatagttt gtaccataat
    47761 acggatctgg atcctgatac ctacccgagg catccgtctt tctcagccag ctgttcccgc
    47821 cttcaccgct gctctgctta tcacctgttc tctcatacac cccataaata agttgatccc
    47881 gttcttcgtc tcccactacc gtcatcgtga cgggataatt cggatatgta aaagaatagg
    47941 taaccgtcct gttgtcctta tcctcttctg ctctaatatc cggtaccggc acattggttt
    48001 cagaatgctt aaactcaatg ccggcaggcg tgatatttgc tgacggcgct gttgcataat
    48061 atcccggtgg atacgttagc ttaactttca cttctgtctt gtatcttgcg cttacactcc
    48121 catcactgtt ctgaataaag cctctgagat actccagttc aaagcctgca ctttctttat
    48181 cattcacgac tgtgactgaa aactcggctg tatttagatc aaatataaag gaaataactg
    48241 ccccgctagg tacttcatac gcgatatcga agtcactgtt ctccccctgg tctaatgcat
    48301 agaagtaaac tccatcgatg aaatcgtagt aatgtatagg atatgctttt gtaactccgc
    48361 cttcagacat ttgaatttgt gcacgaacaa acttataagg ctctccgtca aattcctggt
    48421 cttctattcc ggtgatctct cctcctgcaa aattataatc tcccatctct tttaaaccat
    48481 tttctgtata cattgggaca gagattgtag atgtattact tgctattttc atagccttta
    48541 attcacccac tgtctttgta tccgcagact ccggtgaacc ttccggtgtt tccaatgtgt
    48601 ctccgggtgt ttcaggtgct tcaggtattt caggtaatgc aggtatttca ggtgatgcag
    48661 gtgtttcagg tgatgcaggt gcttcagccg gttccgtgag cgaatctacc gccacatcaa
    48721 tattctctga atgctctcct gttggtgtcc tgaaaaacac ttgaaatgag aacacttcat
    48781 tttgggttac atgataagaa ccattctcca aatccatgct gcccccatcc gggtcaagga
    48841 tatctactat ctcaactccc tcatgtatgt ttgtcccatc tcctataata tctgcttccg
    48901 taccctcttc attcggaata atttggaaac gatatccgct cggcgcctca taagccttta
    48961 ccttcagttt tccggtatca gataaaacag ccgataaaac cataagtaaa gcaagaaata
    49021 aagctggcat tctcccccaa taatttttaa ttctttttcc cattacgaac tccccctgtt
    49081 ttacaacata atatgtatta tgtcgtaaaa caggctcatc ccgtaatgta tattaaagcg
    49141 taaagtcttt ttgattaggg aaatttaacc aattatagct ttcagaattt tttgtattgg
    49201 attttattag atttttcaga cattttttaa gattatatat tgtaaatttt ttccaattga
    49261 tatatactaa tacaaaacaa gtaggaatta ctattttgtt ttaaaaagtt ttattccata
    49321 aacaacataa tacatattat gttgtttttt tatgtatagg aagaaacaac caggtccatc
    49381 tttgaaagcc accttttaca ctcttttcca gttgtcgtcg tataggtcct cgtcgtttct
    49441 atacttgcgt gtccaagtat atctgccagt ctgacaacat ccttttgcat acgatagtaa
    49501 gttaatgcga acagatgtct tagattatgg ggaaacacct tattctcaca gactttagct
    49561 tccttacata gtttcttcat ggcattccat atattgctcc gatccattgg ttttccattc
    49621 ctggtaataa agaccggccc tctgttaata ttctctttca tgcagtaatc cttcagcatt
    49681 tttatcagct tcattgggat gaaaataact cttactttcc ctttattgtg aacaattgct
    49741 tttccgtttt tcaaactttc aacagtaata tacctgtgtt ctgataccct gatcccagtc
    49801 ccgcaaatcg tctgcaaaag catatagaga cgtatattcc cacctctcaa cgctgtatcg
    49861 agcagtctct tatattcatt tttggtcagt tccttatctt cttcatagaa taccgaactc
    49921 tggactctat aaagctttaa ttttagattg cttaacttca taaactcaag cagcccattc
    49981 aatgcaacaa tcatactatt gatactggaa atcttatatt gatcagaaag gctgttttta
    50041 tatctaacca gaacttcctt tgtaatctgt ttatttcctt ccggcaaata tttataaaaa
    50101 tgcgtaatat ccctcatata cttttcgatt gttgctttac tgcgttcttc atcatacaaa
    50161 tatgctttgt attcttccat aattttcaag tctaatatca ttcgcttcat aaatatgcac
    50221 tcctttatcg taacagtttt gtccttatca taacatgccc cagcatcaag ttgactggta
    50281 tttttttcca tatttagttt atccgagaag ctatattctg atccggacca aaagacataa
    50341 agcggccccg gaaacgtcca ttttatctac atttccgggg ttctgtataa gttccgtcat
    50401 attttcctga ttttgatcct cttactatta catctgccgc atgtttgtga catttataca
    50461 agcttttcaa attcaggaat tttgactgtc actccgcctt tcatagctga cttgtgtgcg
    50521 catattccag ttcctgtcca ataagcacct gctatatcgt ctggtacagc ttgtctgttt
    50581 tcgataatcg cccgaacaaa ttcatgaatc atatgcgggt gcgatccacc atgtcctccg
    50641 ccctgtttaa aagagagatg cgtattttca tcattataca ctgtttctgt cgtaaatgaa
    50701 ccaatactct ccggaagtcg tgaggcatag tccggtactt ttattctatc ttctgtaatt
    50761 tcagagcctc tgctatatct ctgaggatcg ccgtcaatat cgaccatttc ctgttgaatt
    50821 ccccctgtcc gtttataaat aaccggatct tccgaagcaa gctgctgcca ttcaaaactc
    50881 atttggcttc catatatcct gaagcattct gaataacttc gggcaactcc atataaaaaa
    50941 cgttccattt caatcgcaac atcgctgttt ttcattgtga ccaaagcgct ctcaaacgca
    51001 aaaggcgaat tgtactgccc aatcaattca tctctgatcc gcccggatcc tttcgcatat
    51061 acttcctttg gatagtcatt taaaagcata aaacaaggtc caatagcatg cgtcggatgc
    51121 ataagcggcg gaaatccttc ccaatatgac ggccatcctt ccatatcctg gtagtgggca
    51181 catgtcatat attgtatttt tccgaattca cctttattta taagatcttt cacataaaaa
    51241 tactctcttc cgaatactgt tgtctccata aacatatact gttttttgct ttcttttctt
    51301 gcccgaatga catcttctaa ttcctttaga ttcattccca taggtatcgt acagccacaa
    51361 tgctttcccg ccattaaggc acgtatagaa aaatctgcat gtgtcgccgg aggcgttgta
    51421 atatgtatcg cgtctattgt ctcatctttc aataattctt caaaattatt ataacaatcc
    51481 cggtctgcga ttccaaattt ttcatttgcc aattttatca aatcgtcatt cgtatctgct
    51541 actgcaacac tatatacatc aggatgcctt aaataaattg gaataaattc catgccaaaa
    51601 cttatcccta caatcccaac cttaatttta tgatcagtca tacagatcct ccctttaatt
    51661 aaaaagcggc atttcctgag gataaatccc catatttcca ggacggggta caaggtcttc
    51721 gcttcgttta gatacatcca tcagctcagg aagatcattt accggactgt caagataaaa
    51781 atatgtacag caggaccaat catcttctct ctcaaataat agcggccggc cgtctaacat
    51841 agggatatca gcaaaatcta cctcttctcc atctacagaa ataatccggt tatcagccgc
    51901 ctgattcttg taaagcagct gggcatgatg gaaataatcg tctctgtcaa cgccgccgat
    51961 ctgctgaatc gtcgctctga aatctgtatt gaaataaatc gggtcaggga tatggaggcg
    52021 ataacaacac agttccatat attttttatc atacaccgga cagccacagt ataaatcata
    52081 aaaataatcc tgtccccacg ctgtcccaat gtaatcttcg acacccgttc cgcatatcgt
    52141 cggatactta tcatctccgt caatatacgc cttaaattcg ccttctcccc accatgtatc
    52201 agaatataat tttgtattgc accgaactcc catatttgtc cccaggaacc tcccccggcc
    52261 cttaacacac ggcaaaattt caaaatcctt tttctggcag gttaaattct gcctattaaa
    52321 atatgagtgg aaataaagta tatcctctcc cagcgaatcc cctaacgtgt aatcaatatc
    52381 atagtaaaaa tgtctgacag tggtcttaga ttcatttgtt atcacaattt tcattcctgt
    52441 tttgaacggc atcgggatgt atgtactgaa acttctgccc tcaggatttg aaaaaagtgc
    52501 gtttttaaat acagctgttt ttcctagtcc tacacagaaa aaatcaccaa gcggaacgct
    52561 taccgccgcc ttatcattca tatcccaaaa catttcaagc ttcaggcccc gaagcgtctc
    52621 cggcgtctga tcgcttattg taatccaaat gcgccgtatg ataccgcttg tattttccgc
    52681 gtgtgcaagg actctgcttt ctccggttcc aagagcaaac catggcgatc cctttcttcc
    52741 atttcttgct tttcctccgg ctcctttttc tccatccgtg ttttcaaaac ttgcccacct
    52801 tgaaacaaca cccttcggga atgtaaacat ttcttctcca aacataataa atcctccgtt
    52861 atttttagtc ttttatacct gtcatcttaa ttccttcaag gtaatatctt tgaaggaaga
    52921 taaaaataat aacagttgga atgaccgcca caaccgatgc tgccaaaata agattccatg
    52981 agattctcaa cgaccccatc aatgttgcga tctgtatctg tatcgtatat ttactttgat
    53041 cctgtgcaac tatagtcggc cacaaatagg aattccaatt tgtcacaaaa aaggaaactc
    53101 ccagagtaat aaacattggt ttcgcaagag gaacatatat ttttctgaat atctgaaaaa
    53161 tagtacatcc atcaattctg gctgaatcat acaatgcatc cggcatctct ataaaatact
    53221 gccggaacag gaacacacca tatgcgtgcg gcaccatggg aagtatcatc ccccacaaag
    53281 aattgacgag ccccataccc ttgattataa aaaacaatgg aatgattata accgggaacg
    53341 gaatcatcat tgtacttaag acccacataa acaaggctct ttttcccgga aatcttagtc
    53401 ttgcaaaggc aaatgccgcc attgaatgga tgatcaaagc caaaacggta accattaccg
    53461 caacaaaaag tgagtttccg ataccggtaa gaacatccag tgattcaaat acctctttaa
    53521 atgcatcaag cgtaatatgc tgtggaatga tcctataatc aaatacttcc gtttcttttt
    53581 tcaatgaact actgataaac agaataatcg gaaataatgc gaagaccaaa aaagtacagg
    53641 caactaaagt ttttaaaatt aatattctcg tcttttttgc cactgtatca cctacttaaa
    53701 ttttaacagt tttaactgta ttactgtaat aatcattata atcagcgcca gagatactgc
    53761 aatcgcagat gcatagccaa acctgtactg ttcaaatgca agctgataaa cataatatac
    53821 tgtgacctct gttgacttcg ccggtccgcc tgctgtcatg accctaatct gatcaaatac
    53881 ttgaaatgat gagataacag ttgtgatcaa tataaatatg cttgtccctt ttattaaggg
    53941 gaacgtgatt ttgaaaaatc tctgtacagc attagcgccg tctatttttg ccgcctcata
    54001 ataatctgcg ggaacgtctt ttaaggccga aagaaaaata atcatattgt acccaaaaac
    54061 aatccatatt cctactatag ctacacaaac caacgcctgt gttttcgatc caagaaaaag
    54121 ctgcctgctt attcctaatt gttccaatat tttattaatg taaccgtttc tggaattgaa
    54181 taaaaaagtc cacaatgttg ccgctacaat tgttgaaatc gtattcggaa gatagatccc
    54241 gatcctcaca gcctgctgcc tcttatttcc acggatcgaa tgaacaaaca cggcagctcc
    54301 aagagacagc agatatacag caattacata tattccggca tatttgcctg ttataagtag
    54361 actgtcccag aatgttgaat ctcttaatac atcgatataa ttgctgattc ctgtaaatat
    54421 ctttgtgccg aacgcgttcc agtcaaaaag gctgatatat aatgcgtata atatcggcac
    54481 aaagatgaat aaagccatca atatcacttc cggagcaatc ataagatatg cggtcaccgt
    54541 ctcgtgtttt atacgcttat gttttctttt catcatgatc ttactccttc gtctaaatgc
    54601 tcctcttcct tcccattatc cggtaaatgt agatccgctt ttttcctgat attgcaacat
    54661 gctttcctgt gcggcattag ctgcttcctc cgcactcatg ctgtaaagtg catcctggat
    54721 catagtagac acaatttcct ttgcttctcc tgaaagggcg atttccggct gcccggtcgg
    54781 aagcacttca tccgagaata cggcagcatt atcgtttaca taataaatat ctttacccgc
    54841 ttcaattaca gaatttctca tacagtaagt aaatttagca tccgtatcaa attcggtcac
    54901 acggtcgacg tttaaccaca tccatgagat gaaatccttc gcaccggcaa ttttttcctc
    54961 actgctctga ttgcttacca aaacattcca tcctccaact acactggctg tttctccgcc
    55021 cttttcgact gccgggagag gtactactcc atacttttcc ggatctgcac gaaatacgga
    55081 ccaactgcca ttgatctgca ttgctgtttc tccatttgtc aaaatcgaga tgtctgatac
    55141 ggatctgccc ggcgtctcat tgcagttccc tgaattcaga aggtctttcc acaattggag
    55201 tgcatttact acctcatctg aattcaggtt tgccattcca tcttccgtaa ataaacttcc
    55261 cccctgcatc catacaaaag gatagaaggt aaaacactgc cagtcgccct tatcgacttc
    55321 gaaagtaaaa cctgaatatt cgtccgtatt caatgctgca gccgcttctt ttaattcatc
    55381 ccatgtagtt ggcggcttta ccccctgctc ttctaatatt tctttgttat agtatagtgc
    55441 aaccagatct ccatccaagg gaattccgta aatatgtcca tcccttgata cacggtcaaa
    55501 agcagcttct gtaaaatcat tttttatctc atcggtaaag atatcatcca gtggttcaca
    55561 aaccccggca tcaagatact gattaataat tgcaggacta cattcaaaga tatccggcgc
    55621 ttcatttgtg gcaaatgctg ttgcaagctt tgtcgtagtg tattcctcaa acgggattgc
    55681 aagaaatgtt acatgatatt tgtcctgaga attattatat tcctcgatat atttttccag
    55741 gaattccatt tccgcttcct gagtccactg attccaataa acaagttcaa tagggccatc
    55801 accttgcgcc tctttcgttg tctccgtact tcctgtggtt tttccgcacc ctgacgctat
    55861 tccgctcatt cccagcacta acgctcccac cagaacgaca gatattcttc tctttaattt
    55921 gtaaagtttt ctcattgttc tcctccttta tacgttttta tgagctcata tcttttatag
    55981 ccttattcta taaattcttt ttggtaaata aaatactaat tttttttaaa agtggaattt
    56041 ttatttttcc ggcatccata ctctcatatc cccttttgcc ctatttcccc atgagaagta
    56101 tgggattgct gtcagcaata cattacttgc ctgtggcatc tgagtcatat ataagtcatc
    56161 cgattcttcc agacacatcc ctgaaacttt aagcaagacc agatctttca aaattccttc
    56221 tttacatacc atagtctccg cctgaacatc cttcggaatt ctgtatttat gcaagctttc
    56281 tctttgatcc gcctgttcaa aacaatacac aataggccct cttataaatg caacacatcc
    56341 agcatcggcg cgcacctgag gattggcata aacttttttt atattcagtc caaagtgaat
    56401 ttcaagtatg tcctctcccc agtttctttc gagatagatg tagcctttgc taatcgtaga
    56461 tttataattt acttcctctc cattacaaat aacctggaat ccttccgcat attctggaat
    56521 tctgactgca agagtccact tttcctctgt ttttgatgct attttaaatg tcacatctcc
    56581 atcccaaggc aatttactgt caacttgtat tttagctttc tccagttctg ctgtctgact
    56641 gataaacaaa tgtgaataaa taatctcttt tttctcagtc caaatatatt ttccgactga
    56701 cataaaaagc ctcacaagat taggcgggca gcatgcacat gcataccact tcggtcttcg
    56761 ggtcagtaca tgctcaaatc caaaatgttc tccggatatt ccgcggactg tttccagcgg
    56821 gttgacataa aaaaaacctt tcccatccaa ctgcattcca cccattaccc cgttatatag
    56881 ttccctctcc ataatatctg cataagatgc atccgggtca agatccagca tctgtttcgc
    56941 gaacataacc atggcaactg atgcacatgt ttctgcataa gctgtatcat tgggaagatc
    57001 ataagcttga gtgaaggctt ctccacgggc tgttgaaccg attccgcctg tgatatacat
    57061 cttttttcgg acaatattgt tccacaattt tttacaggcc tcataaagcg ttacatcctc
    57121 cgtttccata gccagtcctg ccatggcggt ataaagatag actgccctta cacaatgtcc
    57181 taccgcctcg tcctgttccc gcacaggttt atgacattgt gcattttctc gatcataagg
    57241 atccatatga aataaagtcc atcctctgtt ttgtttttct ttcataaaaa aatcaggatc
    57301 ttgccctcgt tgttctacaa aatatgacgc taatttcttg tatttttcat tccctgtaat
    57361 aaaatacaat ttcatcagcc ctatttccac ctctggatgc cccggaatcc ccgaaatttt
    57421 atcgtcccca aaccgtcggt caatgtggtc tgccaatcgg attgccacat caagcagctc
    57481 tcttttccca gtctcttcat aatatgccgc agctgcttca aacaaatgcc ctgcacaata
    57541 taattcatga ccttcctgga gattctgcca tttatgctcc ggctctttga taataaaata
    57601 tgtattcaaa tagccgtctt cctgctgcgc cgcttttata taactgatta ttttatctgt
    57661 tctttcttcc agttccggat cagatttgac tgacaatgaa tatgcaacgc cttcaatcca
    57721 ttttgaaacg tcgctatcct gaaaaacagt cccataaaat tcaccattag aaatacctgc
    57781 tgcaatctta aaattttcta ttgcatggct tttttctgca cctgcaactt catctttaag
    57841 tatcttttcc tgatagggta tcgcctcttt tataatcaca ttttgtatat cgccccaaaa
    57901 accttctgtt atttttatat ttttaacttt aactcttttg gcaggtataa atgctttcat
    57961 actcattatt ctccttttgc ggtttttatt ttattttatt tctatacact attagaaaaa
    58021 aatactaatt ttttttaata gtgtattttt tttctttcat tatattatac tgtacatgat
    58081 acaatctttt taacagccaa tactcttttg aattaggatc ggaattgtaa tttaatgaaa
    58141 gcgaaaaaga tatcactaaa aatccagtta ttagaaatat ttatttttgc tgctatcatt
    58201 cccatgataa ttacggcatt gtttctttat cgtttcgaag taaacagaac cctgaacgct
    58261 gaaattttat cccagcggca gatattagaa ttaaccgcat cgaatttgct gcaaaaaatc
    58321 agccacttca acaaccttac ttcatcggtt tactacaatg atgctatatt aaaatgtttg
    58381 gaaaatggaa aagacaggac gttgtcttct tacgagaaaa tgcagataca gccggatatt
    58441 aattccatga tgcgtacgga taaccatgtt ctttcttttt cgcttacaac gatgtccggc
    58501 gatacattat actggaatga cggatacagc aatgtggtaa acgccacatc actcaaccca
    58561 gttttctgaa gaaaatttat gacagcaacg gcagcggcgt cctgtcagac cccataacac
    58621 atattaaaaa acgaaaattt ccttcttctg ctgcttccat ctactatgga cggttaatcc
    58681 gcagtaccga gcataatttc tgtcccatcg gcattttact gattgaaata gatatctcat
    58741 cttttgaaga tattatctca acttcaggat ttaaatctga agccatactg cttattacct
    58801 ccgaaaacaa cactttaata tggggatacc ttgaagatct ggtaaaatgt caaatcggtg
    58861 aaattatacc aaaagaaacg ttatctgctc cgtcaggcga ttattctgtg agaactatca
    58921 acggaaataa atactattgc ttttactcca tgacggactc gctaaactac aattgctact
    58981 cgctgctccc cgttcccatc ataaaaagtg ctgcacagta tgttcggatt gtccttttgc
    59041 tgatatcagt agtaaatttt atctgtttgt tacttatttt ttcactatgt accaaacaga
    59101 ttattacgcc aatacaacat ttgtctatta ttatgcataa ccagaattat atgaattact
    59161 ttcccatacc agactatcct attcaaaatg aaataggtta cttatatgag tcttttcagg
    59221 aaatgagtac gcgaactctg catcttgttg aacaattaaa agagtcatcc aaaaaagaag
    59281 cccggcagca gctcgccctt cttcatgcac agctaaaccc tcattttcta tataatactc
    59341 tggactctat aaactggatg gctcagaatg aaaatgcaaa aaaaattccg gaagtaataa
    59401 atgccttgtc acaaatctta agatacagca ttattaaaga caatgatttt gtatctgttt
    59461 ctgatgaact actttggtta aaaaattata tatatataca gaatatgcgg tttcaggatt
    59521 cgttctctat tcaatataat attgcagaaa atattatgaa ttataaaatt ccccggttca
    59581 ttctccagcc atttattgag aattccctgc tgcatggttt ttctgaaatc catcagggcg
    59641 gaatcataaa actgaatatc tactctaaac aaaatgattt atttttgatt atagaagata
    59701 atggaaaggg tatgaccgaa cctgccatat acacagttct ttatggtaac agcagcggaa
    59761 ttggcattgg aaatacaaat gcctatatta agaagaaatt tggaagacct tatggaatac
    59821 agatcatttc aaaattagca gaaggaacaa aaatcataat ccgtctgcct gtacaaaagt
    59881 gagggatgta tatgaatcat gtaatcatta ttgacgatga aattcaaagc cgtaccggaa
    59941 ttgccgccat ttttgaaaat cactctccca aatggtttat atcaggttta tttgaagacg
    60001 gcgaccaggt tcttcaatac cttgaaacac atacagacat tcagctgatt gtcacagata
    60061 tccgtatgcc aaaatttaat ggccttgaac taatcagtaa aatcaggaaa accaatagta
    60121 ctatccccat tattattatc agtggatact ccgaattttc ttatgctgct aaagctgtcg
    60181 agttccatgt atttcgttat gtgctcaagc ctgttcttcc atctgaattt gataaaatca
    60241 ttacaagtgt agaaaatttt ctgcagttgg aaaaggcacc ctataaatat aattttaaag
    60301 attcagaata tgaacagttt ttggatttat tattctcaga agctgcaaca caaaataaaa
    60361 aagagaccgt cacaatgctt aaacgccaat gcgggtttag ttttcagaat atctggtttt
    60421 tatttctgga aggcaattca catttttcta atatctctgc cagctttcgt ccgcagttaa
    60481 aggagttttc aacagccctc tcccaggaca gtcatgtttt tctgttccgt cagaagcttt
    60541 attgtatttt aatcaaaaaa cctgatatag acacagattt tctttataag cagctttcga
    60601 aactcctttg gtcttttccg cgtgaagcag gtgtacatgc aagcatttat cagagcacct
    60661 ttaccgacac attcaagaat gcctttttta gcggaatttc tgctttaaaa cagtactttt
    60721 atgaaaaaaa atcaatctgc ctatatgctg atcaaggtat atgtacgttt ccgcacatga
    60781 tttataacaa tctgcagctc caggttgatc aaaacaatct gttggatgtc cgggattcta
    60841 tctatgaatt tatggattat ataagagaaa aaagaccttc ctattttgaa cttcaatcat
    60901 gggtgaataa gatttcactt gtgatcgtca aatactgcaa cgacaaaaat atgtccacag
    60961 catgctatat tgattatgcg gaaagcctgg aattccttta taactattat agtttagaag
    61021 aaattgaaga aacattgctg tcaatgattg acagtgtctt caataaagct tttgaacaaa
    61081 taaacagtac gcatgcttat ctcattgatc aggtgcagaa ctatctgacg aatcatttaa
    61141 atgaaaaaat caccctatca gatttggcag atatattttg tatcaattat acaagcctca
    61201 gtaatattta tagttccgcg accggccaga ctatcattga gtatttaaca tttttgaaaa
    61261 tctcaaaagc caaagaacta ttaattaaca ctgataaaaa aatttacaca atcagtgaag
    61321 aattagggta tagtgacaca aaatatttta ttaagcgatt tcggaaaatt gtcggaatta
    61381 ctccaaaaga atttagaaag atatatagga taaagggata attagagcca aaggacataa
    61441 agcgaccccg gaaacgctga tttt
//
DEFINITION	Integrative and conjugative element ICE_2
     fasta_record    1..18181
                     /ID=B79|SC|contig000001
                     /colour=5
     CDS             complement(280..1497)
                     /color=9
                     /locus_tag="B79_00399"
                     /note="Tyrosine recombinase, similar to AA
                     sequence:UniProtKB:P22886 protein motif:CLUSTERS:PRK00236
                     protein motif:Cdd:COG4974 protein motif:TIGRFAMs:TIGR02224
                     protein motif:Pfam:PF00589.16"
                     /product="Tyrosine recombinase [recombinase]"
                     /"ID=B79_00399
                     /gene="Int-Tn"""
                     /protein_id="gnl|SC|B79_00399"
                     /codon_start=1
     CDS             complement(1579..1782)
                     /color=9
                     /locus_tag="B79_00400"
                     /note="Excisionase from transposon Tn916, protein
                     motif:Pfam:PF09035.4"
                     /product="Excisionase from transposon Tn916 [excisionase]"
                     /"ID=B79_00400
                     /gene="xis"""
                     /protein_id="gnl|SC|B79_00400"
                     /codon_start=1
     CDS             complement(2243..2473)
                     /color=7
                     /locus_tag="B79_00401"
                     /note="helix-turn-helix domain-containing protein ,
                     protein motif:Pfam:PF12645.1"
                     /product="helix-turn-helix domain-containing protein
                     [transcriptional regulator]"
                     /"ID=B79_00401
                     /protein_id="gnl|SC|B79_00401"""
                     /codon_start=1
     CDS             complement(2470..2892)
                     /color=7
                     /locus_tag="B79_00402"
                     /note="RNA polymerase sigma factor  Sigma-70  region,
                     protein motif:CLUSTERS:PRK12519 protein
                     motif:TIGRFAMs:TIGR02937 protein motif:Pfam:PF08281.6"
                     /product="RNA polymerase sigma factor  Sigma-70  region 4
                     [transcriptional regulator]"
                     /"ID=B79_00402
                     /protein_id="gnl|SC|B79_00402"""
                     /codon_start=1
     CDS             3397..3750
                     /color=7
                     /locus_tag="B79_00403"
                     /note="Anaerobic benzoate catabolism transcriptional
                     regulator  Helix-turn-helix , protein
                     motif:CLUSTERS:PRK08154 protein motif:Pfam:PF01381.16"
                     /product="Anaerobic benzoate catabolism transcriptional
                     regulator  Helix-turn-helix [transcriptional regulator]"
                     /"ID=B79_00403
                     /protein_id="gnl|SC|B79_00403"""
                     /codon_start=1
     CDS             complement(4096..6015)
                     /color=2
                     /locus_tag="B79_00404"
                     /note="Tetracycline resistance protein tetM from
                     transposon Tn916, similar to AA sequence:UniProtKB:P21598
                     protein motif:CLUSTERS:PRK13351 protein motif:Cdd:COG0050
                     protein motif:TIGRFAMs:TIGR00484 protein
                     motif:Pfam:PF00009.21"
                     /product="Tetracycline resistance protein tetM from
                     transposon Tn916 [antibiotic resistance]"
                     /"ID=B79_00404
                     /gene="tetM"""
                     /protein_id="gnl|SC|B79_00404"
                     /codon_start=1
     CDS             complement(6392..7306)
                     /color=4
                     /locus_tag="B79_00405"
                     /note="Conjugative transposon protein TcpC, protein
                     motif:Pfam:PF12642.1"
                     /product="Conjugative transposon protein TcpC [mating pair
                     formation]"
                     /"ID=B79_00405
                     /gene="tcpC"""
                     /protein_id="gnl|SC|B79_00405"
                     /codon_start=1
     CDS             complement(7321..8322)
                     /color=4
                     /locus_tag="B79_00406"
                     /eC_number=3.4.-.-
                     /note="Peptidase p60 Lysozyme_like and NLPC/P60
                     domain-containing protein, similar to AA
                     sequence:UniProtKB:P21171 protein motif:CLUSTERS:PRK13914
                     protein motif:Cdd:COG3584 protein motif:Pfam:PF00877.13"
                     /product="Peptidase p60 Lysozyme_like and NLPC/P60
                     domain-containing protein [pepidase]"
                     /"ID=B79_00406
                     /protein_id="gnl|SC|B79_00406"""
                     /codon_start=1
     CDS             complement(8319..10430)
                     /color=4
                     /locus_tag="B79_00407"
                     /note="Tn916 ORF15 signal peptide containing protein , ab
                     initio prediction:Prodigal:2.60"
                     /product="Tn916 ORF15 signal peptide containing protein
                     [membrane protein]"
                     /"ID=B79_00407
                     /protein_id="gnl|SC|B79_00407"""
                     /codon_start=1
     CDS             complement(10499..12946)
                     /color=4
                     /locus_tag="B79_00408"
                     /note="Type-IV secretion system protein TraC  VirB4
                     components, protein motif:Cdd:COG3451 protein
                     motif:TIGRFAMs:TIGR02746 protein motif:Pfam:PF12846.1"
                     /product="Type-IV secretion system protein TraC  VirB4
                     components [ATPase mating pair formation]"
                     /"ID=B79_00408
                     /gene="traC"""
                     /protein_id="gnl|SC|B79_00408"
                     /codon_start=1
     CDS             complement(12930..13322)
                     /color=4
                     /locus_tag="B79_00409"
                     /note="TcpE family [mating pair formation], protein
                     motif:Pfam:PF12648.1"
                     /product="TcpE family [mating pair formation]"
                     /"ID=B79_00409
                     /gene="tcpE"""
                     /protein_id="gnl|SC|B79_00409"
                     /codon_start=1
     CDS             complement(13411..13908)
                     /color=4
                     /locus_tag="B79_00410"
                     /note="Antirestriction protein ArdA, protein
                     motif:Cdd:COG4734 protein motif:Pfam:PF07275.5"
                     /product="Antirestriction protein ArdA [anti-ristriction
                     modification]"
                     /"ID=B79_00410
                     /gene="ardA"""
                     /protein_id="gnl|SC|B79_00410"
                     /codon_start=1
     CDS             complement(14025..14246)
                     /ID=B79_00411
                     /color=1
                     /locus_tag="B79_00411"
                     /note="hypothetical protein"
                     /product="hypothetical protein"
                     /protein_id="gnl|SC|B79_00411"
                     /codon_start=1
     CDS             complement(14289..15494)
                     /color=10
                     /locus_tag="B79_00412"
                     /note="Replication initiation protein RepA, protein
                     motif:TIGRFAMs:TIGR03070 protein motif:Pfam:PF02486.13"
                     /product="Replication initiation protein RepA
                     [replication]"
                     /"ID=B79_00412
                     /gene="repA"""
                     /protein_id="gnl|SC|B79_00412"
                     /codon_start=1
     CDS             complement(15672..17057)
                     /color=4
                     /locus_tag="B79_00413"
                     /note="DNA translocase FtsK DNA segregation ATPase
                     FtsK/SpoIIIE and related proteins, similar to AA
                     sequence:UniProtKB:P64165 protein motif:Cdd:COG1674
                     protein motif:TIGRFAMs:TIGR03924 protein
                     motif:Pfam:PF01580.12"
                     /product="DNA translocase FtsK DNA segregation ATPase
                     FtsK/SpoIIIE and related proteins [ATPase coupling
                     protein]"
                     /"ID=B79_00413
                     /gene="ftsK"""
                     /protein_id="gnl|SC|B79_00413"
                     /codon_start=1
     CDS             complement(17086..17469)
                     /color=1
                     /locus_tag="B79_00414"
                     /note="YdcP family protein Bacterial protein of unknown
                     function  DUF961, protein motif:Pfam:PF06125.5"
                     /product="YdcP family protein Bacterial protein of unknown
                     function  DUF961"
                     /"ID=B79_00414
                     /protein_id="gnl|SC|B79_00414"""
                     /codon_start=1
     CDS             complement(17488..17802)
                     /color=1
                     /locus_tag="B79_00415"
                     /note="YdcP family protein Bacterial protein of unknown
                     function  DUF961, protein motif:Pfam:PF06125.5"
                     /product="YdcP family protein Bacterial protein of unknown
                     function  DUF961"
                     /"ID=B79_00415
                     /protein_id="gnl|SC|B79_00415"""
                     /codon_start=1
     CDS             complement(18155..18181)
                     /color=1
                     /locus_tag="B79_00416"
                     /note="Partial multidrug transporter MatE  MATE efflux
                     family protein, similar to AA sequence:UniProtKB:Q2G140
                     protein motif:CLUSTERS:PRK09575 protein
                     motif:TIGRFAMs:TIGR00797 protein motif:Pfam:PF01554.12"
                     /product="Partial multidrug transporter MatE  MATE efflux
                     family protein [transporter]"
                     /"ID=B79_00416
                     /protein_id="gnl|SC|B79_00416"""
                     /codon_start=1
BASE COUNT     5171 a   3776 c   3249 g   5985 t
ORIGIN
        1 gcgtttttta atagtgaaac gtatactctc ttcctttctt tttctttcac tgattgaacc
       61 ttccatgatt acccagaaaa gctgattttt gataattttt catcaaaaca aagtataaat
      121 ttctaattat ctttttatat tttcttaaat gctcgtaaag ccttattcta tgtgctttcg
      181 agtattttta ctgtaggaag atacttcacg tttctttgca tatttcctca tgtcttagct
      241 gtcagaagtg gtaaataagt agtaaattca tttgtactac taagcaacaa gacgctcctg
      301 ttgcttctct ttattcaagc gtttcatttc tgccattgca gaatcgaatg ttgcatgtgc
      361 gtaatagttc agcgtcatgg ctatattagc atgtcccata atgtactgta atgcctttgg
      421 attcattcct gcatttgcat agttggtaca gaatgtatgt cgcaaactat gtggagtgat
      481 gtgtggcaat ttatcctcgt tatacttatt gtatttctta acaagacctt tcatcatgcc
      541 gttgtaatca cttgccactt ttggatagtt ctttctatta agaaagagga aatcactata
      601 tccatcaatc tcaacacgct tatcattctt tcgattcgct aacactcgct taaatgcttg
      661 ataggcttct tcaaccatag gaacttgacg ttcgccactt ttggtctttg gtgtttcaat
      721 gtagtaccca atttcagtat ctctcaatag ctgatggtct atattgacaa gacgattctc
      781 aaaatctaaa tctggaagtg tcaaaccacc aaactctgaa atacgaagac ctgtttttaa
      841 gagtatcaga atttcatcat aatttttgct gtaggtttta tcagcttttg caaaggctaa
      901 cagtttttct tcctgttctt ctgttagtac ggtcttaggg acagtatcat catcaagaac
      961 tgctttcagt tgaaagtcaa atggattctt ccgaacacaa tcatcttgta tagcaatata
     1021 gaatgaagcc tttaaagaac gtttgtagtt attgatggtt tgataagcat aaccattttc
     1081 actcattcta atagcccatt ctttagcgtc tgatggctta atactgtcaa tacttcttac
     1141 acctaacttg tctttcttca aaatatccat aagatatttg cgtccagttt cagtgttttt
     1201 tctaaccttt ggtctttgag cgttctgttt tgcgtaaagc tggcagagtg tcattttctt
     1261 tcctacaaca tcaataccat catgaatgtc tttctgtaac tctgcgattt tctctctaag
     1321 tgagatacaa tcacgctttc ctgctggtac tcggtctgta gccacaagtt tccacgagta
     1381 aacaaattgc ggttctccaa atgaatctat atatttgtat aagtatcttc cgtcttttcg
     1441 ttggctctct ccagtcttta agattcgacc tttattgtca cgtctttttt ctgacatggc
     1501 atttgctcct ttcctttatg gaaagagcct tgatacgact taatactatt ttatcatata
     1561 caagaccctt tggcgacgct agattgcgtc caatgtatct ataatttttt caaattgttt
     1621 tcgtttaatc tgaatacgat tgccattcat aatcagccaa tttgcatttt tattttcctc
     1681 tgccaagcgt cgtagcttgt tttcgccaat acgaaaatat tttgacgctt cttcaatggt
     1741 tagggtataa cgttcccaaa taggaatgtc agtctgcttc ataaaatcct cctttccaaa
     1801 tcacttattt ggatttcata aaagttgttt taccagcaat cgaacagctt tagcaaagct
     1861 cacgggagtt ccacccctgc atggttctca tgtagccata ctcattgcct gcgacggttt
     1921 tatcacgctc ggactattga ctgtatggga gtatcattat cacgataaga atgtcgttgc
     1981 aggcaatcct gctaaagatt gcttctcgga tcactaacat gaatcgctcg ctatctttat
     2041 aagataggtc atggcggtta gttccgttgg ctcttttctt atcgaaacgt attcgattac
     2101 ttttattcag ttttcaaaga acaatggctc gttagcctat caaaacacat tgaaagctca
     2161 atatgctttg gtggaataac aaacctccct gttcgggaag cgtggaatgg tttagcacgc
     2221 ttccacgaaa ggagagagga tattacttaa tttcaaatga caaaatcttt gtaatcagtc
     2281 tggtttccat tcttccacgt aagacttcat caacgaccat actttgattg ccatattcat
     2341 ctttcataag tcgtagggaa cgcttcgtta tgtaccctct gtaatgatgt agaatctggt
     2401 taatcgcttc ggtatcgcca tctgttgcct ttacaatgag aggaaaggga atcataggat
     2461 attgtgtttt cattcttcaa attcctccat aaacttttta attaaggcta gtccactggt
     2521 tctatgccga tagacagtag aacggttcaa tttcaacagg tctgcaattt ctgaatcgct
     2581 catgtccata aagtaaaaca gcagtagaat ttcacgtttc ttgtctggca actcacgtaa
     2641 tgcttcactc aacaaatcat tttcaacgcc tactgataac ccattgagtg taaaaatctg
     2701 aaagtcagtt gaatagttat ctgttgtcgc aaactggcta acaagataat cgccaacatc
     2761 cgaaaaggac acctcacgct ttgcaatcct tgaaagataa agcatataat tctttcgctc
     2821 gtcttccata gcacgtttac agatatagtc aaactgattt tctattgtgg tctgaaaaga
     2881 agatggtttc atgtttctca ccccctttct gtctaggaaa ggaagtgagc cttgctcgtt
     2941 tatctccttt cactcttagt cccaatgtga aagggggatt tgttgcatta ctgataaata
     3001 aactttgtaa aaaagttctg aatagccaaa aaagcatata aacagattta tttctctgtt
     3061 tacatgcttc tgttattcta tctatatgat ttataaaacc acattggtgg acgtacttat
     3121 ctattgcaga tagacgactt tttttgacaa gaacccaatg taaggaaatt tattgtatat
     3181 gatgtacttc atggcgacgt tgacctccaa caaaccgcca tttggaagta atatacaata
     3241 ttttaacagc gtaaatagca ctaccatata acggtttttt ttattggcgt ttagtagtgc
     3301 tttttattaa atataaacct ataaaccata taacacgttt ttctatacct gtttttaatt
     3361 cagtaggaac aataaaatgt atagaggtgg tctactatgc gtaaaaaaga agataaatat
     3421 gattttagag cctttggttt agccattaaa gaagctcgat tgaaacgagg tttaactcgt
     3481 gaacaagtgg gagcattgat tgaaattgac ccacggtact taactaatat tgaaaataaa
     3541 gggcaacacc ccagcataca agttctttat gaccttgtat cgttacttca tgtttccgtt
     3601 gatgaatttt tcttacctgc taataacttg gtaaaaagca cccgacgatt acagatagag
     3661 aaatacatgg atagctttac agacaaagaa ctatccttaa tggaatcttt agccagcggt
     3721 atcaacgaag caagaaacat cgaagactaa ttaaaagaat ccatacataa cggaaagagc
     3781 cgataaaatg agattgtatt aatctcattt tatcggctct gcgtctttgc gtctggctct
     3841 gtaatcacag ttactttgaa ctgctttatt tcaattaaat tttcttgtct gcatttcgga
     3901 caatagaggg ggaatttttt taattcagta tcttccctta tctttaatcg tgttttattt
     3961 ccacatacag gacacaatat ccacttgtag tttataataa ctatctcctc ctttacactt
     4021 taattcaaat ctttattaaa aaatatttca tcttatttaa caagaaacca tatttatata
     4081 acaacataaa atacactaag ttattttatt gaacatatat cgtactttat ctatccgact
     4141 atttggacga cggggctggc aaacaggttc accggtagta acatggtacc cttttaactc
     4201 tgttaaacaa acactacgtc catttgtaaa gaaagttaaa tcactacgat attcttgaat
     4261 acaccgagca gggatttctc cactaagaat gacctcatta tttttcaatt gagtgtctac
     4321 gatgttcgca caatatttag gagcatcgtt gtatgctcgt gaaagatatt cctgtggcgc
     4381 ataaatttta aaactaagat atggctctaa caattctgtt ccagcttttt ttaagacttg
     4441 ttccaataca ataggagcaa gcatccgaaa atctgctggg gtactaacag ggctatagta
     4501 taagccatac ttaaaacaga ttttacaatc cgtcacattc caaccatata atccttgttc
     4561 gcaaccatag cgtatccctt ccataactgc attttgaaat gattgattta agtatccaag
     4621 agaaaccgag ctctcatact gcattccact tcccaacgga agcggtgata cagataaacc
     4681 aatggaagcc cagaaaggat ttggcggcac ttcgatgtga atggtatatt ctgcattttt
     4741 taacggtctc tccatataaa tgactgtagg ctcttttagt tctatctcca catgatactt
     4801 ttcttgcaac agtgcactaa tcacttccat ttgtactttc cctaagaaag aaagtataat
     4861 ttcatgtgtc gtagaatcca cgtaatatcg tagaagcgga tcactatctg agatttccaa
     4921 aagggcatca agcaacattt ctctctgttc aggtttactc ggttcaacag ttgtttgtag
     4981 tagagggtgc ggattttcaa tcttttttct ctgtggcaat agttttgtat ctccaagaac
     5041 actatttaac ttcaaaaact cattttgcaa aataacaatt tctccagaat aagctctatc
     5101 aatcttacat aattcaccat ttattgaagt atacatttct gtaactttta ttttttcttt
     5161 ttctgatact ctaaccgaat ctcgtaaatg tagtactcca ctataaaggc gtatatatgc
     5221 aagacgttgt cttttttttg tatattcaat tttgaaaaca tttccgcaaa gttcagacgg
     5281 acctcgatgt gttgatgaat aaaatttatt cgtaatcact tctataaggt tatcaatccc
     5341 tatattgttt tttgcacttc cgtgataaac agggaacagg gaacaattat gaaatcttat
     5401 gctttcctct tgttcgagtt ccaatgcttc taatgattta ccggacatat atttctctaa
     5461 aaggtcatcg tttccctcta ttaccgtatc ccattgttca gattcggtaa agttcgtcac
     5521 acacatatta ggatacagtt ctaccttctg tttgattaca atttcggcag aaagtttctc
     5581 tttaatatcc tgataaaccg ttgataaatc aattccattt tggtcaatct tattgataaa
     5641 aaagattgtg ggaatcccca ttttcctaag tgcatgaaat aatatacgag tttgtgcttg
     5701 tacgccatct tttgcagaaa tcagtagaat tgccccatct aaaactgata atgaacgata
     5761 tacttctgct aagaaatcca tatgtcctgg cgtgtctatg atgttcacct tcgtattttc
     5821 ccactgaaaa gaggttattc ctgtctgaat tgtaattcct ctctgacgtt ctaaaagcgt
     5881 attatccgtc ctcgttgtac ctttgtccac gcttcctaat tctgtaatcg ctccactgtt
     5941 atataataag ctttctgtta aggtagtttt tcctgcatca acatgagcta aaactccaat
     6001 attaataatt ttcatgtgat tttcctccat tcaaaaaccc aaaagggcat aaaaatccca
     6061 gtgataaata cttttatcac tgggattttt atgcataacc ataggtatac aaagcataca
     6121 gatattctct ggatacttta gaatcacatg ataaaggtat tcttaaactg ggtgcaaaaa
     6181 actaagccct cctaaaaaag gacatctaat tatttgttcc cgctatcaaa ttgacagttt
     6241 atttaagaat accttgccgc atatttatta actcctttta aatagtcact taaataatag
     6301 cacgtaagag catatttgta aaggaatctc caatttttta tcaaaaagag tacatgatta
     6361 caaagtatct gtaatcatgt accaatattt gttattttac aatcttccaa ttactcccgt
     6421 tcttttcaag taccaaatca aattgagata cctgcgttgc tttggtctgc tggtcgatat
     6481 actccactgt cagcgatacc gtgacttgat tatccttacg attgtgaata ggatttacca
     6541 gttcttgaaa gatgtactct tttccgattg gttttaatat cccgtcattc acatagtagg
     6601 aaagttcact ggctgtcgct gtaggataga gcttgaagaa cgtcgttaaa aactcattga
     6661 tttcattggt tgtaatggaa tcaaccgtcc cctcactttc aatggctttt ggtttataac
     6721 ttgatttctt aggtatgttg gtaatggtcg gattcttaac cagtaccata tttccagaac
     6781 catctacata gacactcact atataagcag agtggacggt ctttgtattt tctccctctg
     6841 taatgagctg gtctacactg taggttacat taaactcatt gtcgccagtt ggctctaccg
     6901 tccatatctg aaatcctctt acagaagacg atacaggaat atctttgcgt actgtatcaa
     6961 cattgagagc ttgaagttca tctgtcagat agccttttag actttccatt cgattatcaa
     7021 tggacttatc ggattgctcc catgaatagt agactttcgc aaagttctct acaaaatttt
     7081 ctacatgatg agtatcaacg tattcctttt ctatgatagt tgtttcgtga atagtatgag
     7141 tatctatagc tgtaaagtgc ttgaatatcg caaagctgaa actaagccct aaaagtaccc
     7201 acaaggcaat cacaaccttt ttatgaggat tgaccttata gacacgaggt ttcttttcct
     7261 ttggtatctg tttttcttta ttctgatttt ttctaaattt catcattaaa tcttcctttc
     7321 tcattgtttg attcgtcctg ctcccactaa atgctgttgc cagtaggggc ttgttaagtc
     7381 ggcataaccg attgggtcgc ctgcatgaaa catacggtta ttgccaaggt atatcccaac
     7441 atgagtaata taagagccag cgttataggt agaatgaaag aaaaccaaat cgccagcttg
     7501 tgcttccgat agtgggatat gctgggtcac atcatattgc tgttgtgcgg ttcgtggtaa
     7561 gttaattcca gcttttccat acgtccattg tgtcagtccg ctacaatcaa aagaagtagt
     7621 cggggaagct ccaccgtaaa cgtatcgcca gccctcatat ttcagtgctt cgtccatgat
     7681 ggcttgtacc gtatcatcat caaactctgt tgtgacaaga tactgcgtta ccagttgcac
     7741 ataaaacata ttgccatagt tgtatcgcca gcccccattg ataggtatgg ctatgggatt
     7801 ggggtaagac actttttcgc cacctgaata ctcttttgag aaactttgag ccagttcaaa
     7861 ggtatattta tttccacgat tagccacata ccctaagaaa ccaccaccat aattgtagga
     7921 ctggataacc gattctaaat ctacactgag cctttcgcta ctggctaata attcactgaa
     7981 atacttcaca ccttgcttaa tggattcttc tgtactcaat gaattaggtg gaagaccgag
     8041 ggattccgag gactgcataa catcttccgc agtaccgccc gattccacct gtataatcgc
     8101 aagaagtatg ttgacatatt cttcaacgcc atattctttg gcatattttt ctaccatagg
     8161 cttatgagcc agcacttctg cggaaacatt cacacctcca taatgaatat tggaaattcc
     8221 gctgtcctgt tcatctgaaa ataaaatggc aacaaacaga agcagtgaga agaccatcaa
     8281 gaataatcca gaaccaccaa tcactaaagt tttcaacttc atggtttctt accgactttc
     8341 ttaatggtgg cggttttgat tggtggtcta cttcttgtat tttgtagtgg tactctttga
     8401 acagtagacg gacgttcttt tgtgattgga cgttgtgaag ttctatctgc tgtagtggtt
     8461 gaagttgctg gcttttgaac ggttttttct tgaacggtat tgccttggcg ttccactttt
     8521 ggacttgaaa aatcggactt aactgctgga cgctcttgtt tggcttgttg agattcctta
     8581 tatgaagtct gaatattaga ctgttttgag gtctgttcat catgatattg ttcttgtctt
     8641 gtagtcggtc tttcatgaac agaagaagca ggctgttttt tctgtttgac ctgttccatt
     8701 tcagagcgac gcttcgcaat ggtttttcgc ctttgttcct gctgttcctt gcgtccactg
     8761 gctctgtccg ctttggtttg agaaatacta ctggttaaat cacggacatt ctcttttact
     8821 ttggattttc cttgatatac tgcatatctt gcattggtcg gcaaatcttt aacctgttct
     8881 ttcaaaccac tagcagtgtc taccattctg tctttggtat cagctactgt accgatggtt
     8941 tgaccgatac gttttccaag tgttgatttt tcctttccgt ctggtcggga gtgatctgct
     9001 tgtgtccttg cagaactccc cgaacccgac tgtccttttt tacctgtaac aatggcagac
     9061 ccagccccta gagtagtcat ggaacgtcca agtttccgct gtagacggtg catgtgagcg
     9121 tgcataagca tacgaggttt tctcatcaca cgacttccca cactttgaga atcgttactc
     9181 tgtagagaaa acatactcat taaatcgccc agcttgaagt agattcctgc aaaggtcaca
     9241 atctgtagaa aagcaatcaa aaagaacgga taaccagccg ataaggtata gagcatggtt
     9301 gaaatactaa atgctgtcgt aataatcaat gtgattccag ctcgtgtcaa aatggtatta
     9361 aagagctttg ttatggctcg ttttgacata ccatcaaatg atggaatcat gcttaaaata
     9421 aagctcacag gcagaaacat agcatagatg ataaaaagta cctgcgagaa aatcatgatt
     9481 cctgttaata ggaatacaaa tatggaaatc ccaatattga agacaaatag gaagaagact
     9541 gtacctaaac ggttaatggt ctttgtaatg gttagattgg tattgcttct gtcttcaatt
     9601 tcttccgcaa caattttttc tctgtcttcg ccattgttgg aatctgggct ggtggagagc
     9661 aggctttcca cacggtcaat accgatactt tcaatgtctg aactgttgta ttgaagcagt
     9721 agccacggtt gctgaacctg tatggaaaac aggctatctc tgattaagtc cacgctgtcc
     9781 ttgccttgac tatcggaatg gggcatgaca atcttcgtgc caagtgataa actggcatta
     9841 ctgatgtctg atgaaaagtc attgattttt ttaatgtagt cgggagcgta ggcaataaag
     9901 gaagccgata ggataaacac cagcacaaaa ttcataatgg catgaattgc ctttgtggtt
     9961 tctctcttta tcagtcccgt ataggcaaca taaaccccaa gaaccaaaat caagagtaag
    10021 aggaatccaa catagaaacc ctctgttgaa aatccgtttg cactcacacc agctaaggtc
    10081 tgcatattct taccaatgga atctgctgta gcggaaatga agtctaagga ataggcttcc
    10141 tgtactaagt aacctgtcgc attggaaaca tacaaactga ttgtccaaat aaaattggta
    10201 atggcatata gtccatacat gacctgtttt ccaatcccgt ccgaccagtt ccacggaagc
    10261 cagccccagc tattatccac ataaaaatcc agttgatagt tttcaagtgg gtatcggctg
    10321 tattcatttg ccacattgac cgtatcatct accaagcccg cagcttgaac caccgttccc
    10381 agcatggcta aaagaaaaat ggcaatcaca agtgtgaaag ccactgtcat tgccacttta
    10441 cctagacgtt tcagcgtcca gtttgatttt attctgttta ctattgatgg tttcacattt
    10501 acacctcttt tcgcacaggt ggtctggtat caaaggcatg gagcagttct tcaaatacag
    10561 ggtggaactg tatcacaccg acacgaccat ataaatcact gataaggcat tgcccgtttt
    10621 ccaaatcacg caatcgcttc tgattgtttt cgtcctctgg gtctacacca aaaaaggcta
    10681 aggtcttttt aatctcgtta aggtcagtgg aacgaaatgc aaattttaag ccgaggttat
    10741 ttttcagttt ttcatctaag aggtcgtctg tattttgggt cacgaaatat accccagcgt
    10801 tcatagcacg accagcccga accagcttca tagatagtgt ttttccttgt gctacctgta
    10861 aaaagctcca tgcttcgtct aaatctacaa tcttgaaaat gcttcggtct gtatggataa
    10921 agtctaaagc aaaggtacta atgacaatca gcatagcaac ggataaaagc tccatagtgg
    10981 tatattcctc aaaggaagtt tccttgtcgg gaagtaccaa gtccgcaacc tgtataatgt
    11041 tcagttgttt ttctaagctg atagactgct ccacataacc attactgaat aataaatgtg
    11101 caaagtcata gtctgtaaaa ctttcgatat ggtcggctat actggtactt agtggcgtat
    11161 tctcaacccg taattcctca atcactttca tcaaccctcg tacttcacta ttggttactg
    11221 cacgaatggc ttttctaagg attgggaagc gttccccatc acgagaggaa atccccgtaa
    11281 ggaatgtcag aatatcaata gccagtgatt cagaatcttt gggatttttc ataatcacat
    11341 aagggtcaag taagcctttg tttttctcat cagaagtcag agtgacgata ttgatttcat
    11401 gggaaatctc tggcaaggtt tctttccatc tgccacgttc tgcttttggg tctacaatca
    11461 ctgcttgtgc cccataaagc accgcataat agacgataag gttattcgca aaggatttac
    11521 caccacccag cgaaccaaca aaagccgacg ctaacgcatt ggttactgaa cccttaaccc
    11581 cttgactggc aagagcaggt ttcagataga cattgcgtcc agtatctaag ctgtagccaa
    11641 cataaatccc ctcattttcc cccagcattt gagtagcacc aaaacctaaa ccagcgagga
    11701 aatcagaggt cacgtattga atataatcat tcatataacg cttgctggca ggtaaaaatt
    11761 cttcatgtaa gccgagcata tccccaaatg gtcgtaccag ttttacgctt aaatcgtcat
    11821 aaaaatcttt cacttcatta caacgacgtt tgagttcgtc aagatcattt gctgataccc
    11881 ttaccacata agacagcttg tacatagatt ccttgctttg gtctaaattg gtttccagct
    11941 cattcacact ttccagagct tccgccacat tggagctggt ttcattatca ctttgccaag
    12001 cgtggttatc caagtctttc agttctttct ttttattgcg gacagtagat agggctttac
    12061 gattcgctac aatttccaca ttcattgacg tatcaatcgg gaatgtaaat tgctgttgct
    12121 ggtagtagaa gatttcagag gacgggaagt ccagttctcc gacaatgctg ttaatggtaa
    12181 agtaagctac atagacggtt tcatcttcct gctggatttt caaatatcgc tgtttttctt
    12241 ccaccaaaca gcgagtaggc ttaatcaagt catagtattt aatcagcgtt tcattatcca
    12301 gctttttctt tgatagatgg tactcatact cttcataggc agtgcctgtc tgtccgtaaa
    12361 ggtgttcaat cagatagccg aagtcgtcct tatctaacct gcggattttg aaacgacgag
    12421 agattttatt ttctaagagc ttttccatct tctgaaaacg caggatttca tcattactca
    12481 tactaacaaa atcgcccatc agcttatggt tcacatcata gacaaaatca gacaaagcat
    12541 tttttgcttc aacggtaaga cttttcatag aaaactcctg atcgttgaga agcaacttaa
    12601 agccgataaa gaaacggtag ttcacttgat tttcgccaat catggatatt aaagcgtctg
    12661 tctgttggtc gattttgtca taggcaaccg ctttgagctt gccagtgact tcatttttgg
    12721 aacgctcttg tgcagaacgt atgctggatt ctgtactgat ttgtaaagca tgaattttgc
    12781 catcacgatt ttgtgcgata agctgtctga aagaatcatg cacttgtatt ttctgttctg
    12841 gacttagaaa tgagtaattg taaggaacaa gctcatagta agcataacat tccccgtctt
    12901 tattccagac gagattgttt tcaatgtatt taattggata tgccataaaa ttcactccta
    12961 actgctgtaa tggcttcttg tggctggttt ctgccaagcg ttactttttt tcctgcatag
    13021 gtcagctttg gtcgcagtgc ataagcaatg acagacttca aaaatccata aggcttttta
    13081 ccatcaaaag tttttgtaga cataaaccat gtgaaagcca caggaatccc aaagtatttg
    13141 agaaatgctc cctctatcat ggaaagaggg ggcaagttgc caagtatcat cactgcaaag
    13201 agtgacacga caaaccatgt catttgcgta aaggttatgg gaaacggaag tctaaaatca
    13261 ttgatagaat acagtacctt ttccacagac cagatactgg tatagcttcg tattttcttc
    13321 atgtaatcaa tcctttcata aaaaataggg gtagctgatt gagccacccc gtaaaataga
    13381 aaatctgcca gtagtaatgt accgacagat ttaatagacg atttcaaaaa tcccatgatt
    13441 ggttgagata aacgttcctg aaaggtctaa atcccgacca taggcttgat aatcaatata
    13501 gttttgaaga ctagctggta cttcgcctaa agcacccgtt tcttcaatgt agtagcgtgc
    13561 cacgtcatac atatcatcac aatcggaatg aatgataata tcctcttgat gttcgcttag
    13621 ttcttcaatg cttgaaaaat gagtgagcag agcagatagc tccgattgta attcttcggg
    13681 taattccgat accatttccc atagtcgatt gagttcgcca atggaagtgt attcgtcaac
    13741 cgtaaagggt aactcgtagt catgaatggc gtattcctca tattcatcat tcaagccgat
    13801 tttctctttg acttcctcaa agtcaatggg aaaggtaaac cacgcaccga ccaattcgcc
    13861 ctcattgtat ttgcctaaat tcgcaatata gacttgcata tcgtccatat attcacgtcc
    13921 tttctttgta gagattcaaa aatccctacc gcacttcgtt tggtgtacca ttcctttgcg
    13981 gaacataaga aaaccactta tattccacaa aagaacggtt ttatttaagc accaataatg
    14041 cgattgaata gctctagtaa aatgtctttt actccagcag cgttgaagac taagccaacc
    14101 gcaataatcg caataattaa aaagccaatc agtttgctaa actcacgctt gaagccaaga
    14161 tacaagccaa tcacaacgat tgctaaaagc accagtgatt gagcgtttga tagaaaccag
    14221 ttataaaggt tttgtccaaa attcataaaa atgttctcct ctctatattc aatgaatttg
    14281 tatttgagtt atttttttgt tgttatcacg tcctgttctt ttactgactg ttgcttcaaa
    14341 atctgcttgt gtcggtctgt cagtttcgca tggtcgagaa tgtcttttac aacctgcgtc
    14401 tggttgattt catcaagttt aatcgcaacc tttaaggtcg gggcaacttg atgagatagc
    14461 cagttcagcg tcctttggaa ggagtaaggc tctggttttg tggttagttt taatcgttca
    14521 cgattgttcc caataaacca agcccattct tcattcagtt tccaatcaga acgaggtttg
    14581 gaatcgtctt tatctacaaa acggatatac cgattgataa ttttaaaggc ggtatgctct
    14641 ggattgtcat agacgagtaa atcacggact gcataatagg cacgctcatt tttcaatcga
    14701 atctcaaaac ggttttttac ttctgcgtct tcaatgggaa tatcattttt cttgtactgc
    14761 tcgtagtcct tttcatagat acagaaataa acttcacttt gtaatgaacc gatatagagg
    14821 gtgtttccca tacattcctt ttcctctttg cgtaccagtt cgccactgcg atagctttta
    14881 aaactgcgga agacggagat acattcttcc tgttggcact tttcagtgag tacagggata
    14941 tttaaaatcc ctgtcttatc gttaatggca aggtcaaggc gtttcatcac accgccagcc
    15001 accaaaacgt ccataaagaa ctcataccag cttctttgtt gtgccagaag atagctttca
    15061 aattgtctgc acccacgacc tttcaattcc accagaactc ctttgtccag ttcatgggag
    15121 caaaggacga atatgtcgcc taaagcataa tgctctgaat aagaatagaa accatagtcc
    15181 tcatgaagaa aataggacag tttcagttgt aagatgtttt cgaccacctg ctgtacgtct
    15241 gttgtcggaa agcgaattct tacataatca aacagcattt caaggggagc gtcgggattg
    15301 aagcgttcca gagcttccca aagggactgc tgtaaatcct ctgatggctt gacttttcct
    15361 gtttcaatat cgcttagata ctgccttgta ataccagtcg caacagctaa acggttttga
    15421 gatagtccat aagccaagcg tttttctttt aaatgctgta accaagtttg ttcattcagt
    15481 aaaaatccct ccaatcaaaa aggcgtatgt caacttttaa agcccatttg acatacgctg
    15541 aaattttgta aatcccttgt aaccaaagga ttttctaatg tttttttgac tgtttcctgt
    15601 cgatttgtac ccccctgtta gatacggggg gttaagtgct ggcgtggcta ttgccacacc
    15661 agccagcaag atcagtccac acctgcgact tccgcttcgc acgtcgcctg cgtggactgt
    15721 ctgctgttgg ataacttttt aatttcctcc aagaaatcat atccttttgg tacaagggga
    15781 gtataaaact ctgatatgac acttgttcct acatcaacat agccacgacc tttgattcgc
    15841 tttaagaaga aatccttttg tacgtcactg ccaaacatca tgccatagcc catttcagac
    15901 atacgaccta aagccactct gaaattaaac tgatcacgga ttccgtcgcc taaatatttt
    15961 gcgtctggac gttgacaagc cagtattaga aagaagccag cttgacgacc taacatgaca
    16021 atctgtttca gcttattcat aactgcggtg ttttcttttg ttcccagcat ttccatgaaa
    16081 gcgacgtatt catcaaagat taagaagtgt gccgggagac ctaagtaagc ataatttttg
    16141 ccagtcttat agttcttcat ctgcttcatt tcctcactac gtttcatcat ttcttcatag
    16201 aatgtttcaa tgcaagaaag caagtcttct tttctatagt agacatttgc catcacagaa
    16261 cctaagtccg caagatcagc atttttcggg tcaagaatat acagttttga atctgtatga
    16321 agcaaggctt caatcagtgt cagtataaag taagttttac cgccacctgt accaccagca
    16381 atcaacatat gagggagctt atcatattcc caccatacgt ttttcattaa gcgaagttta
    16441 ccatctttag cttctacttc atcaatagaa atacgactgg ctatggtgtc atagagcaaa
    16501 gtatattcca cataggaatc ctttaactct ttatccgtca gctcacagta caagccactc
    16561 tctaatttct tttccaagtg taagagttgg tcttgatatt ttcccagcgt gatttccacc
    16621 cgtatctgta tcaagccatt tttaagtcga taatacattt tagggaagta ggttatcttt
    16681 tcctttgtac gaccagcact atctttaaag aaaccctctg ttttgacctg ttcagattca
    16741 taccacttgt tttcaagtat catctttgcc agtttttgac ggtggtaaag ttgtttaacc
    16801 gtatcatagc gaacccgttt gaatacaaac gctaccagca agcagataag aattgcgaca
    16861 ctgaaactga taattaaata gggaatgtca atcttatctg cttgtgatag gttaaaatcc
    16921 tgccagttga tctgctggat tgtcttcaca tgaaacagtc cgacaaccag caggaaaaca
    16981 ggcaggagtg acgctatcgt aaaatgaaag actaaatctt taccagatgg gcgaatcctt
    17041 ttaccacgct gtttcatgcg aaaaagtctc ctttctacct agcgactatt tgtcttgtgt
    17101 cggttctttc tttgcttgtg gttgagcttt gaatgaacta gaatcctttg tcagcacaat
    17161 atcgtctgcc ttgatatacc agtcaacatc tgctccttga taggtggcag tagcaacggt
    17221 gtccgcaatg ggattgataa gttccacccg tgcgttataa tcaaactctt tcaaaggcac
    17281 gctggcagga atacttactt gaatcatgcg tccttgtcct ttggatttta agtcataggt
    17341 acgttccttg atttcatctg aaaccgaccc gtcttcattt tggattctca cttcacgacg
    17401 tagagcagag aatttcaatt ctccaaaagt cgtgtcttta tctaatacaa tgccatttgc
    17461 taatctcatc atttttcctc tctttcttta ttcttttatc atgtcgtcag catgtaaaag
    17521 gtaatttgta aaaccacgag tgccgatttt gtagccctct gcggtaatac gtggattgac
    17581 taacttcaca cgttcctcaa agccgaaatg tttttcgcca gcttcagcag gaagcaccac
    17641 cacaatatca tctgctcttt gaacatcaga atagagatta tagcttcttg ataagacagt
    17701 tagccgtccg ttgattcttc gctgaacgac tttatcctcg ccagcaaatt ctaaattgcc
    17761 gaatgttttt tccatgttgg gaatcacaaa tttaagttcc atatttttac ctatcctttc
    17821 ttttttattg gctgaatgaa tgtttgatgg tcttaaagag tggggaacga ccttttgatt
    17881 cttgattttt tgttttcata agttcacttc ctttcaaaat cgggtaaaaa aatagacacc
    17941 tcattttttg aagtgtctac ctattaaata ttcaaatttt attggaagta tctttatatc
    18001 ttcacttttc aaggataaat cgtcgtatca aagctcattc ataagtagta aattagtagt
    18061 aaattgagtg gttttgacct tgataaagtg tgataagtcc agtttttatg cggataacta
    18121 gatttttatg ctatttttct atataaaaat aattttatgc gctcttcttt tcccttacaa
    18181 t
//
DEFINITION	Integrative and conjugative element ICE_3
     fasta_record    1..80990
                     /ID=D90|SC|contig000002
                     /colour=5
     CDS             complement(366..1829)
                     /color=9
                     /locus_tag="D90_02917"
                     /note="Tyrosine recombinase, protein
                     motif:CLUSTERS:PRK00236protein motif:Cdd:COG4974protein
                     motif:TIGRFAMs:TIGR02224protein motif:Pfam:PF00589.16"
                     /product="Tyrosine recombinase [recombinase]"
                     /"ID=D90_02917
                     /protein_id="gnl|SC|D90_02917"""
                     /codon_start=1
     CDS             complement(1842..2048)
                     /color=9
                     /locus_tag="D90_02918"
                     /note="Excisionase family DNA binding domain-containing
                     protein, protein motif:TIGRFAMs:TIGR01764protein
                     motif:Pfam:PF12728.1"
                     /product="Excisionase family DNA binding domain-containing
                     protein [excisionase]"
                     /"ID=D90_02918
                     /protein_id="gnl|SC|D90_02918"""
                     /codon_start=1
     CDS             complement(2038..2739)
                     /color=9
                     /locus_tag="D90_02919"
                     /note="Excisionase family DNA binding domain-containing
                     protein, protein motif:TIGRFAMs:TIGR01764 protein
                     motif:Pfam:PF12728.1"
                     /product="Excisionase family DNA binding domain-containing
                     protein [excisionase]"
                     /"ID=D90_02919
                     /protein_id="gnl|SC|D90_02919"""
                     /codon_start=1
     CDS             complement(2726..2977)
                     /color=9
                     /locus_tag="D90_02920"
                     /note="Excisionase family DNA binding domain-containing
                     protein, protein motif:TIGRFAMs:TIGR01764protein
                     motif:Pfam:PF12728.1"
                     /product="Excisionase family DNA binding domain-containing
                     protein [excisionase]"
                     /"ID=D90_02920
                     /protein_id="gnl|SC|D90_02920"""
                     /codon_start=1
     CDS             complement(3084..3344)
                     /color=9
                     /locus_tag="D90_02921"
                     /note="Excisionase family DNA binding domain-containing
                     protein, protein motif:TIGRFAMs:TIGR01764protein
                     motif:Pfam:PF12728.1"
                     /product="Excisionase family DNA binding domain-containing
                     protein [excisionase]"
                     /"ID=D90_02921
                     /protein_id="gnl|SC|D90_02921"""
                     /codon_start=1
     CDS             complement(3337..3915)
                     /color=8
                     /locus_tag="D90_02922"
                     /note="type II toxin-antitoxin system PemK/MazF family
                     toxin MazF, similar to AA sequence:UniProtKB:P96622protein
                     motif:Pfam:PF02452.11"
                     /product="type II toxin-antitoxin system PemK/MazF family
                     toxin MazF [toxin-antitoxin]"
                     /"ID=D90_02922
                     /protein_id="gnl|SC|D90_02922"""
                     /gene="mazF"
                     /codon_start=1
     CDS             complement(4016..4555)
                     /color=7
                     /locus_tag="D90_02923"
                     /note="RNA polymerase sigma factor Sigma-70, protein
                     motif:CLUSTERS:PRK06759protein motif:TIGRFAMs:TIGR02937"
                     /product="RNA polymerase sigma factor Sigma-70"
                     /"ID=D90_02923
                     /protein_id="gnl|SC|D90_02923"""
                     /codon_start=1
     CDS             complement(4800..4997)
                     /ID=D90_02924
                     /color=1
                     /locus_tag="D90_02924"
                     /note="hypothetical protein"
                     /product="hypothetical protein"
                     /protein_id="gnl|SC|D90_02924"
                     /codon_start=1
     CDS             complement(4994..5725)
                     /ID=D90_02925
                     /color=8
                     /locus_tag="D90_02925"
                     /note="ImmA/IrrE family metallo-endopeptidase ImmA"
                     /product="ImmA/IrrE family metallo-endopeptidase ImmA
                     [pepidase]"
                     /gene="immA"
                     /protein_id="gnl|SC|D90_02925"
                     /codon_start=1
     CDS             complement(5745..5996)
                     /ID=D90_02926
                     /color=1
                     /locus_tag="D90_02926"
                     /note="hypothetical protein"
                     /product="hypothetical protein"
                     /protein_id="gnl|SC|D90_02926"
                     /codon_start=1
     CDS             complement(5999..6298)
                     /ID=D90_02927
                     /color=1
                     /locus_tag="D90_02927"
                     /note="hypothetical protein"
                     /product="hypothetical protein"
                     /protein_id="gnl|SC|D90_02927"
                     /codon_start=1
     CDS             complement(6311..7546)
                     /color=10
                     /locus_tag="D90_02928"
                     /eC_number=2.7.7.7
                     /note="DNA polymerase IV, similar to AA
                     sequence:UniProtKB:Q47155protein
                     motif:CLUSTERS:PRK03103protein motif:Cdd:COG0389protein
                     motif:Pfam:PF00817.14"
                     /product="DNA polymerase IV [replication]"
                     /"ID=D90_02928
                     /protein_id="gnl|SC|D90_02928"""
                     /gene="dinB"
                     /codon_start=1
     CDS             7697..8107
                     /color=7
                     /locus_tag="D90_02929"
                     /note="helix-turn-helix transcriptional regulator ImmR,
                     similar to AA sequence:UniProtKB:P96631protein
                     motif:CLUSTERS:PRK09706protein
                     motif:TIGRFAMs:TIGR03070protein motif:Pfam:PF12844.1"
                     /product="helix-turn-helix transcriptional regulator ImmR
                     [transcriptional regulator]"
                     /"ID=D90_02929
                     /gene="immR"""
                     /protein_id="gnl|SC|D90_02929"
                     /codon_start=1
     CDS             8208..8741
                     /color=8
                     /locus_tag="D90_02930"
                     /note="ImmA/IrrE family metallo-endopeptidase ImmA,
                     protein motif:Pfam:PF06114.7"
                     /product="ImmA/IrrE family metallo-endopeptidase ImmA
                     [pepidase]"
                     /"ID=D90_02930
                     /gene="immA"""
                     /protein_id="gnl|SC|D90_02930"
                     /codon_start=1
     CDS             complement(8783..9613)
                     /color=8
                     /locus_tag="D90_02931"
                     /note="GIY-YIG nuclease family protein, protein
                     motif:TIGRFAMs:TIGR01453"
                     /product="GIY-YIG nuclease family protein [nuclease]"
                     /"ID=D90_02931
                     /protein_id="gnl|SC|D90_02931"""
                     /codon_start=1
     CDS             complement(9806..10192)
                     /color=10
                     /locus_tag="D90_02932"
                     /note="ParB/RepB/Spo0J family partition protein ParB-like
                     nuclease domain, similar to AA
                     sequence:UniProtKB:Q83AH2protein
                     motif:CLUSTERS:PRK13832protein
                     motif:TIGRFAMs:TIGR00180protein motif:Pfam:PF02195.12"
                     /product="ParB/RepB/Spo0J family partition protein
                     ParB-like nuclease domain [partitioning system]"
                     /"ID=D90_02932
                     /protein_id="gnl|SC|D90_02932"""
                     /gene="parB"
                     /codon_start=1
     CDS             complement(10201..11166)
                     /color=9
                     /locus_tag="D90_02933"
                     /note="Plasmid recombination enzyme Mob_pre, protein
                     motif:Pfam:PF01076.13"
                     /product="Plasmid recombination enzyme Mob_pre"
                     /"ID=D90_02933
                     /protein_id="gnl|SC|D90_02933"""
                     /codon_start=1
     CDS             complement(11691..12716)
                     /ID=D90_02934
                     /color=10
                     /locus_tag="D90_02934"
                     /note="Replication initiation protein RepA"
                     /product="Replication initiation protein RepA
                     [replication]"
                     /protein_id="gnl|SC|D90_02934"
                     /gene="repA"
                     /codon_start=1
     CDS             13022..13477
                     /ID=D90_02935
                     /color=1
                     /locus_tag="D90_02935"
                     /note="hypothetical protein"
                     /product="hypothetical protein"
                     /protein_id="gnl|SC|D90_02935"
                     /codon_start=1
     CDS             complement(13429..13854)
                     /color=7
                     /locus_tag="D90_02936"
                     /note="RNA polymerase sigma factor Sigma-70 region 4,
                     protein motif:CLUSTERS:PRK12522protein
                     motif:TIGRFAMs:TIGR02937"
                     /product="RNA polymerase sigma factor Sigma-70 region 4
                     [transcriptional regulator]"
                     /"ID=D90_02936
                     /protein_id="gnl|SC|D90_02936"""
                     /codon_start=1
     CDS             complement(13949..14461)
                     /color=7
                     /locus_tag="D90_02937"
                     /note="RNA polymerase sigma factor Sigma-70 region 4,
                     protein motif:CLUSTERS:PRK08583protein
                     motif:TIGRFAMs:TIGR02937protein motif:Pfam:PF04545.10"
                     /product="RNA polymerase sigma factor Sigma-70 region 4
                     [transcriptional regulator]"
                     /"ID=D90_02937
                     /protein_id="gnl|SC|D90_02937"""
                     /codon_start=1
     CDS             complement(15174..17093)
                     /color=2
                     /locus_tag="D90_02938"
                     /note="Tetracycline resistance protein tetM from
                     transposon Tn916, similar to AA
                     sequence:UniProtKB:P21598protein
                     motif:CLUSTERS:PRK13351protein motif:Cdd:COG0050protein
                     motif:TIGRFAMs:TIGR00484protein motif:Pfam:PF00009.21"
                     /product="Tetracycline resistance protein tetM from
                     transposon Tn916 [antibiotic resistance]"
                     /"ID=D90_02938
                     /protein_id="gnl|SC|D90_02938"""
                     /gene="tetM"
                     /codon_start=1
     CDS             complement(17460..17834)
                     /ID=D90_02939
                     /color=9
                     /locus_tag="D90_02939"
                     /note="Transposon-encoded TnpV family protein"
                     /product="Transposon-encoded TnpV family protein"
                     /gene="tnpV"
                     /protein_id="gnl|SC|D90_02939"
                     /codon_start=1
     CDS             complement(17815..18825)
                     /ID=D90_02940
                     /color=10
                     /locus_tag="D90_02940"
                     /note="DEAD/DEAH box helicase family protein"
                     /product="DEAD/DEAH box helicase family protein
                     [helicase]"
                     /protein_id="gnl|SC|D90_02940"
                     /codon_start=1
     CDS             18851..19309
                     /ID=D90_02941
                     /color=1
                     /locus_tag="D90_02941"
                     /note="hypothetical protein"
                     /product="hypothetical protein"
                     /protein_id="gnl|SC|D90_02941"
                     /codon_start=1
     CDS             complement(19348..21057)
                     /ID=D90_02942
                     /color=8
                     /locus_tag="D90_02942"
                     /note="Cysteine histidine-dependent
                     amidohydrolase/peptidase CHAP domain-containing protein
                     conjugative transposon protein"
                     /product="Cysteine histidine-dependent
                     amidohydrolase/peptidase %28CHAP%29 domain-containing
                     protein conjugative transposon protein"
                     /protein_id="gnl|SC|D90_02942"
                     /codon_start=1
     CDS             complement(21098..21868)
                     /color=8
                     /locus_tag="D90_02943"
                     /note="Class B sortase, protein motif:Cdd:COG3764protein
                     motif:TIGRFAMs:TIGR03064protein motif:Pfam:PF04203.7"
                     /product="Class B sortase [transpeptidase]"
                     /"ID=D90_02943
                     /protein_id="gnl|SC|D90_02943"""
                     /codon_start=1
     CDS             complement(21906..24239)
                     /color=4
                     /locus_tag="D90_02944"
                     /note="Type IV secretion system protein TraC VirB4
                     components, protein motif:Cdd:COG3451protein
                     motif:TIGRFAMs:TIGR02746protein motif:Pfam:PF12846.1"
                     /product="Type IV secretion system protein TraC VirB4
                     components [ATPase mating pair formation]"
                     /"ID=D90_02944
                     /gene="traC"""
                     /protein_id="gnl|SC|D90_02944"
                     /codon_start=1
     CDS             complement(24232..24597)
                     /color=4
                     /locus_tag="D90_02945"
                     /note="PrgI family protein Type IV secretion system,
                     protein motif:Pfam:PF12666.1"
                     /product="PrgI family protein Type IV secretion system"
                     /"ID=D90_02945
                     /protein_id="gnl|SC|D90_02945"""
                     /codon_start=1
     CDS             complement(24597..24782)
                     /ID=D90_02946
                     /color=1
                     /locus_tag="D90_02946"
                     /note="hypothetical protein"
                     /product="hypothetical protein"
                     /protein_id="gnl|SC|D90_02946"
                     /codon_start=1
     CDS             complement(24797..25633)
                     /ID=D90_02947
                     /color=1
                     /locus_tag="D90_02947"
                     /note="hypothetical protein"
                     /product="hypothetical protein"
                     /protein_id="gnl|SC|D90_02947"
                     /codon_start=1
     CDS             complement(25707..26066)
                     /ID=D90_02948
                     /color=8
                     /locus_tag="D90_02948"
                     /note="Glutamyl-tRNA amidotransferase subunit A"
                     /product="Glutamyl-tRNA amidotransferase subunit A
                     [amidase]"
                     /protein_id="gnl|SC|D90_02948"
                     /codon_start=1
     CDS             complement(26081..27877)
                     /color=4
                     /locus_tag="D90_02949"
                     /note="Type IV secretion system protein TraG VirD4
                     components, protein motif:CLUSTERS:PRK13897protein
                     motif:Cdd:COG3505protein motif:TIGRFAMs:TIGR02767protein
                     motif:Pfam:PF02534.8"
                     /product="Type IV secretion system protein TraG VirD4
                     components [coupling protein]"
                     /"ID=D90_02949
                     /gene="traG"""
                     /protein_id="gnl|SC|D90_02949"
                     /codon_start=1
     CDS             complement(27864..28067)
                     /ID=D90_02950
                     /color=1
                     /locus_tag="D90_02950"
                     /note="hypothetical protein"
                     /product="hypothetical protein"
                     /protein_id="gnl|SC|D90_02950"
                     /codon_start=1
     CDS             complement(28077..28961)
                     /ID=D90_02951
                     /color=7
                     /locus_tag="D90_02951"
                     /note="LtrC-like late transcriptional regulators protein"
                     /product="LtrC-like late transcriptional regulators
                     protein [transcriptional regulator]"
                     /protein_id="gnl|SC|D90_02951"
                     /codon_start=1
     CDS             complement(28967..29761)
                     /color=1
                     /locus_tag="D90_02952"
                     /note="PcfB family protein, protein motif:Pfam:PF12687.1"
                     /product="PcfB family protein"
                     /"ID=D90_02952
                     /protein_id="gnl|SC|D90_02952"""
                     /codon_start=1
     CDS             complement(29745..31115)
                     /color=4
                     /locus_tag="D90_02953"
                     /note="Relaxase/Mobilisation nuclease domain, protein
                     motif:Pfam:PF03432.8"
                     /product="Relaxase/Mobilisation nuclease domain
                     [relaxase]"
                     /"ID=D90_02953
                     /protein_id="gnl|SC|D90_02953"""
                     /codon_start=1
     CDS             complement(31106..31447)
                     /color=4
                     /locus_tag="D90_02954"
                     /note="Bacterial mobilisation relaxosome protein MobC,
                     protein motif:Pfam:PF05713.5"
                     /product="Bacterial mobilisation relaxosome protein MobC
                     [relaxosome]"
                     /"ID=D90_02954
                     /gene="mobC"""
                     /protein_id="gnl|SC|D90_02954"
                     /codon_start=1
     CDS             complement(31705..32622)
                     /color=1
                     /locus_tag="D90_02955"
                     /note="DUF3846 and DUF4314 domain-containing protein,
                     protein motif:Pfam:PF12957.1"
                     /product="DUF3846 and DUF4314 domain-containing protein"
                     /"ID=D90_02955
                     /protein_id="gnl|SC|D90_02955"""
                     /codon_start=1
     CDS             complement(32619..33572)
                     /color=10
                     /locus_tag="D90_02956"
                     /note="DUF3991 and TOPRIM domain-containing protein,
                     protein motif:Cdd:COG0358"
                     /product="DUF3991 and TOPRIM domain-containing protein
                     [replication]"
                     /"ID=D90_02956
                     /protein_id="gnl|SC|D90_02956"""
                     /codon_start=1
     CDS             complement(33588..34019)
                     /ID=D90_02957
                     /color=1
                     /locus_tag="D90_02957"
                     /note="hypothetical protein"
                     /product="hypothetical protein"
                     /protein_id="gnl|SC|D90_02957"
                     /codon_start=1
     CDS             complement(33970..41772)
                     /color=8
                     /locus_tag="D90_02958"
                     /note="N-6 DNA methylase, protein motif:Cdd:COG4646protein
                     motif:Pfam:PF00176.17"
                     /product="N-6 DNA methylase [methyltransferase]"
                     /"ID=D90_02958
                     /protein_id="gnl|SC|D90_02958"""
                     /codon_start=1
     CDS             complement(41788..42471)
                     /ID=D90_02959
                     /color=1
                     /locus_tag="D90_02959"
                     /note="hypothetical protein"
                     /product="hypothetical protein"
                     /protein_id="gnl|SC|D90_02959"
                     /codon_start=1
     CDS             complement(42477..43034)
                     /ID=D90_02960
                     /color=1
                     /locus_tag="D90_02960"
                     /note="hypothetical protein"
                     /product="hypothetical protein"
                     /protein_id="gnl|SC|D90_02960"
                     /codon_start=1
     CDS             complement(43012..43245)
                     /ID=D90_02961
                     /color=9
                     /locus_tag="D90_02961"
                     /note="Tyrosine recombinase"
                     /product="Tyrosine recombinase [recombinase]"
                     /protein_id="gnl|SC|D90_02961"
                     /codon_start=1
     CDS             complement(43259..43852)
                     /ID=D90_02962
                     /color=1
                     /locus_tag="D90_02962"
                     /note="hypothetical protein"
                     /product="hypothetical protein"
                     /protein_id="gnl|SC|D90_02962"
                     /codon_start=1
     CDS             complement(44215..44304)
                     /ID=D90_02963
                     /color=1
                     /locus_tag="D90_02963"
                     /note="hypothetical protein"
                     /product="hypothetical protein"
                     /protein_id="gnl|SC|D90_02963"
                     /codon_start=1
     CDS             complement(44304..48554)
                     /color=8
                     /locus_tag="D90_02964"
                     /note="Cys-Gln thioester bond-forming surface protein,
                     protein motif:Cdd:COG4932protein motif:Pfam:PF05738.7"
                     /product="Cys-Gln thioester bond-forming surface protein"
                     /"ID=D90_02964
                     /protein_id="gnl|SC|D90_02964"""
                     /codon_start=1
     CDS             complement(48625..49329)
                     /ID=D90_02965
                     /color=8
                     /locus_tag="D90_02965"
                     /note="Prokaryotic membrane lipoprotein lipid attachment
                     site profile"
                     /product="Prokaryotic membrane lipoprotein lipid
                     attachment site profile"
                     /protein_id="gnl|SC|D90_02965"
                     /codon_start=1
     CDS             complement(49561..50505)
                     /color=10
                     /locus_tag="D90_02966"
                     /note="ParB/RepB/Spo0J family partition proteinParB-like
                     nuclease domain, similar to AA
                     sequence:UniProtKB:P0CAV8protein
                     motif:CLUSTERS:PRK13832protein
                     motif:TIGRFAMs:TIGR00180protein motif:Pfam:PF02195.12"
                     /product="ParB/RepB/Spo0J family partition
                     proteinParB-like nuclease domain [partitioning system]"
                     /"ID=D90_02966
                     /protein_id="gnl|SC|D90_02966"""
                     /gene="parB"
                     /codon_start=1
     CDS             complement(50462..51286)
                     /color=10
                     /locus_tag="D90_02967"
                     /note="CobQ/CobB/MinD/ParA nucleotide binding domain
                     plasmid partitioning protein ParA, similar to AA
                     sequence:UniProtKB:P37522protein
                     motif:CLUSTERS:PRK13869protein motif:Cdd:COG2894protein
                     motif:TIGRFAMs:TIGR03453protein motif:Pfam:PF01656.17"
                     /product="CobQ/CobB/MinD/ParA nucleotide binding domain
                     plasmid partitioning protein ParA [partitioning system]"
                     /"ID=D90_02967
                     /protein_id="gnl|SC|D90_02967"""
                     /gene="parA"
                     /codon_start=1
     CDS             51893..52417
                     /color=8
                     /locus_tag="D90_02968"
                     /note="Putative NADPH-dependent FMN-containing
                     oxidoreductase ywqN Flavodoxin family protein, similar to
                     AA sequence:UniProtKB:P96726protein
                     motif:Cdd:COG0431protein motif:Pfam:PF03358.9"
                     /product="Putative NAD%28P%29H-dependent FMN-containing
                     oxidoreductase ywqN Flavodoxin family protein [electron
                     transfer]"
                     /"ID=D90_02968
                     /protein_id="gnl|SC|D90_02968"""
                     /gene="ywqN"
                     /codon_start=1
     CDS             53433..56477
                     /color=8
                     /locus_tag="D90_02969"
                     /note="Sortase B-anchored collagen-binding adhesin LPXTG
                     cell wall anchor domain-containing protein, protein
                     motif:Cdd:COG4932protein motif:Pfam:PF05738.7"
                     /product="Sortase B-anchored collagen-binding adhesin
                     LPXTG cell wall anchor domain-containing protein
                     [virulence]"
                     /"ID=D90_02969
                     /protein_id="gnl|SC|D90_02969"""
                     /codon_start=1
     CDS             56493..56762
                     /ID=D90_02970
                     /color=1
                     /locus_tag="D90_02970"
                     /note="hypothetical protein"
                     /product="hypothetical protein"
                     /protein_id="gnl|SC|D90_02970"
                     /codon_start=1
     CDS             56710..57036
                     /color=1
                     /locus_tag="D90_02971"
                     /note="YdcP family protein DUF961 domain-containing
                     protein, protein motif:Pfam:PF06125.5"
                     /product="YdcP family protein DUF961 domain-containing
                     protein"
                     /"ID=D90_02971
                     /protein_id="gnl|SC|D90_02971"""
                     /codon_start=1
     CDS             57052..57435
                     /color=1
                     /locus_tag="D90_02972"
                     /note="YdcP family protein DUF961 domain-containing
                     protein, protein motif:Pfam:PF06125.5"
                     /product="YdcP family protein DUF961 domain-containing
                     protein"
                     /"ID=D90_02972
                     /protein_id="gnl|SC|D90_02972"""
                     /codon_start=1
     CDS             57603..58010
                     /color=7
                     /locus_tag="D90_02973"
                     /note="Helix-turn-helix transcriptional regulator ImmR,
                     similar to AA sequence:UniProtKB:P96631protein
                     motif:CLUSTERS:PRK09706protein motif:Cdd:COG1426protein
                     motif:TIGRFAMs:TIGR03070protein motif:Pfam:PF12844.1"
                     /product="Helix-turn-helix transcriptional regulator ImmR
                     [transcriptional regulator]"
                     /"ID=D90_02973
                     /protein_id="gnl|SC|D90_02973"""
                     /gene="immR"
                     /codon_start=1
     CDS             58026..58352
                     /ID=D90_02974
                     /color=1
                     /locus_tag="D90_02974"
                     /note="hypothetical protein"
                     /product="hypothetical protein"
                     /protein_id="gnl|SC|D90_02974"
                     /codon_start=1
     CDS             58453..59847
                     /color=4
                     /locus_tag="D90_02975"
                     /note="DNA translocase FtsKDNA segregation ATPase
                     FtsK/SpoIIIE and related proteins, similar to AA
                     sequence:UniProtKB:P64165protein motif:Cdd:COG1674protein
                     motif:TIGRFAMs:TIGR03924protein motif:Pfam:PF01580.12"
                     /product="DNA translocase FtsKDNA segregation ATPase
                     FtsK/SpoIIIE and related proteins [ATPase coupling
                     protein]"
                     /"ID=D90_02975
                     /protein_id="gnl|SC|D90_02975"""
                     /gene="ftsK"
                     /codon_start=1
     CDS             60031..61227
                     /color=4
                     /locus_tag="D90_02976"
                     /note="XRE family transcriptional regulator Replication
                     initiation factor domain, protein
                     motif:TIGRFAMs:TIGR03070protein motif:Pfam:PF02486.13"
                     /product="XRE family transcriptional regulator Replication
                     initiation factor domain [relaxase]"
                     /"ID=D90_02976
                     /protein_id="gnl|SC|D90_02976"""
                     /codon_start=1
     CDS             61240..61374
                     /color=1
                     /locus_tag="D90_02977"
                     /note="DUF3789 domain-containing protein Putative
                     conjugative transposon protein Tn916-like CTn1-Orf25,
                     protein motif:Pfam:PF12664.1"
                     /product="DUF3789 domain-containing protein Putative
                     conjugative transposon protein Tn916-like CTn1-Orf25"
                     /"ID=D90_02977
                     /protein_id="gnl|SC|D90_02977"""
                     /codon_start=1
     CDS             61375..61596
                     /ID=D90_02978
                     /color=4
                     /locus_tag="D90_02978"
                     /note="Conjugation related protein"
                     /product="Conjugation related protein"
                     /protein_id="gnl|SC|D90_02978"
                     /codon_start=1
     CDS             61800..62576
                     /color=7
                     /locus_tag="D90_02979"
                     /note="Helix-turn-helix transcriptional regulator immR,
                     similar to AA sequence:UniProtKB:P96631protein
                     motif:CLUSTERS:PRK09706protein
                     motif:TIGRFAMs:TIGR03070protein motif:Pfam:PF12844.1"
                     /product="Helix-turn-helix transcriptional regulator immR
                     [transcriptional regulator]"
                     /"ID=D90_02979
                     /protein_id="gnl|SC|D90_02979"""
                     /gene="immR"
                     /codon_start=1
     CDS             62876..63379
                     /color=4
                     /locus_tag="D90_02980"
                     /note="Antirestriction protein ArdA, protein
                     motif:Pfam:PF07275.5"
                     /product="Antirestriction protein ArdA [anti-resitriction
                     modification]"
                     /"ID=D90_02980
                     /gene="ardA"""
                     /protein_id="gnl|SC|D90_02980"
                     /codon_start=1
     CDS             63397..63900
                     /color=4
                     /locus_tag="D90_02981"
                     /note="Antirestriction protein ArdA , protein
                     motif:Cdd:COG4734protein motif:Pfam:PF07275.5"
                     /product="Antirestriction protein ArdA [anti-resitriction
                     modification]"
                     /"ID=D90_02981
                     /gene="ardA"""
                     /protein_id="gnl|SC|D90_02981"
                     /codon_start=1
     CDS             64018..64416
                     /color=4
                     /locus_tag="D90_02982"
                     /note="TcpE family, protein motif:Pfam:PF12648.1"
                     /product="TcpE family [mating pair formation]"
                     /"ID=D90_02982
                     /gene="tcpE"""
                     /protein_id="gnl|SC|D90_02982"
                     /codon_start=1
     CDS             64394..66844
                     /color=4
                     /locus_tag="D90_02983"
                     /note="Type IV secretion system protein TraC VirB4
                     components, protein motif:Cdd:COG3451protein
                     motif:TIGRFAMs:TIGR02746protein motif:Pfam:PF12846.1"
                     /product="Type IV secretion system protein TraC VirB4
                     components [ATPase mating pair formation]"
                     /"ID=D90_02983
                     /gene="traC"""
                     /protein_id="gnl|SC|D90_02983"
                     /codon_start=1
     CDS             66844..69039
                     /color=4
                     /locus_tag="D90_02984"
                     /note="Conjugative transposon protein Tn916 orf15-like MFS
                     transporter YtxH domain-containing protein, protein
                     motif:Cdd:COG0349"
                     /product="Conjugative transposon protein Tn916 orf15-like
                     MFS transporter YtxH domain-containing protein"
                     /"ID=D90_02984
                     /protein_id="gnl|SC|D90_02984"""
                     /codon_start=1
     CDS             69036..70043
                     /color=4
                     /locus_tag="D90_02985"
                     /note="Endopepidase NLPC/P60, similar to AA
                     sequence:UniProtKB:P21171protein
                     motif:CLUSTERS:PRK13914protein motif:Cdd:COG3584protein
                     motif:Pfam:PF00877.13"
                     /product="Endopepidase NLPC/P60 [pepidase]"
                     /"ID=D90_02985
                     /protein_id="gnl|SC|D90_02985"""
                     /codon_start=1
     CDS             70059..70970
                     /color=4
                     /locus_tag="D90_02986"
                     /note="Conjugative transposon protein TcpC, protein
                     motif:Pfam:PF12642.1"
                     /product="Conjugative transposon protein TcpC [mating pair
                     formation]"
                     /"ID=D90_02986
                     /gene="tcpC"""
                     /protein_id="gnl|SC|D90_02986"
                     /codon_start=1
     CDS             71091..71468
                     /color=7
                     /locus_tag="D90_02987"
                     /note="GntR family transcriptional regulator
                     Helix-turn-helix domain-containing protein, similar to AA
                     sequence:UniProtKB:O34817protein
                     motif:CLUSTERS:PRK09990protein motif:Cdd:COG1802protein
                     motif:TIGRFAMs:TIGR02325protein motif:Pfam:PF00392.15"
                     /product="GntR family transcriptional regulator
                     Helix-turn-helix domain-containing protein
                     [transcriptional regulator]"
                     /"ID=D90_02987
                     /protein_id="gnl|SC|D90_02987"""
                     /codon_start=1
     CDS             71469..72332
                     /color=8
                     /locus_tag="D90_02988"
                     /note="ABC transporter ATP-binding protein, similar to AA
                     sequence:UniProtKB:P0A9U1protein motif:CLUSTERS:PRK13536
                     protein motif:Cdd:COG4555 protein
                     motif:TIGRFAMs:TIGR01188protein motif:Pfam:PF00005.21"
                     /product="ABC transporter ATP-binding protein
                     [transporter]"
                     /"ID=D90_02988
                     /protein_id="gnl|SC|D90_02988"""
                     /codon_start=1
     CDS             72329..72973
                     /ID=D90_02989
                     /color=8
                     /locus_tag="D90_02989"
                     /note="ABC-2 transporter permease"
                     /product="ABC-2 transporter permease [transporter]"
                     /protein_id="gnl|SC|D90_02989"
                     /codon_start=1
     CDS             72986..73177
                     /ID=D90_02990
                     /color=1
                     /locus_tag="D90_02990"
                     /note="DNA-binding protein"
                     /product="DNA-binding protein"
                     /protein_id="gnl|SC|D90_02990"
                     /codon_start=1
     CDS             73382..73570
                     /ID=D90_02991
                     /color=4
                     /locus_tag="D90_02991"
                     /note="Cystein-rich KTR conjugal transfer protein"
                     /product="Cystein-rich KTR conjugal transfer protein"
                     /protein_id="gnl|SC|D90_02991"
                     /codon_start=1
     CDS             complement(73678..74037)
                     /color=7
                     /locus_tag="D90_02992"
                     /note="helix-turn-helix transcriptional regulator, protein
                     motif:TIGRFAMs:TIGR00270protein motif:Pfam:PF12844.1"
                     /product="helix-turn-helix transcriptional regulator
                     [transcriptional regulator]"
                     /"ID=D90_02992
                     /protein_id="gnl|SC|D90_02992"""
                     /codon_start=1
     CDS             74209..74418
                     /color=7
                     /locus_tag="D90_02993"
                     /note="Peptide-binding protein Omega Transcriptional
                     Repressor, protein motif:Pfam:PF07764.5"
                     /product="Peptide-binding protein Omega Transcriptional
                     Repressor [transcriptional regulator]"
                     /"ID=D90_02993
                     /protein_id="gnl|SC|D90_02993"""
                     /codon_start=1
     CDS             74435..74707
                     /color=8
                     /locus_tag="D90_02994"
                     /note="Plasmid epsilon-zeta postsegregational killing
                     system antitoxin, similar to AA
                     sequence:UniProtKB:Q57231protein motif:Pfam:PF08998.5"
                     /product="Plasmid epsilon-zeta postsegregational killing
                     system antitoxin [toxin-antitoxin]"
                     /"ID=D90_02994
                     /protein_id="gnl|SC|D90_02994"""
                     /codon_start=1
     CDS             74919..75338
                     /color=8
                     /locus_tag="D90_02995"
                     /note="Plasmid epsilon-zeta postsegregational killing
                     system Zeta toxin AAA family ATPase, protein
                     motif:Pfam:PF06414.6"
                     /product="Plasmid epsilon-zeta postsegregational killing
                     system Zeta toxin AAA family ATPase [toxin-antitoxin]"
                     /"ID=D90_02995
                     /protein_id="gnl|SC|D90_02995"""
                     /codon_start=1
     CDS             75385..76122
                     /color=2
                     /locus_tag="D90_02996"
                     /eC_number=2.1.1.184
                     /note="23S rRNA adenine(2058)-N-methyltransferase ErmB,
                     similar to AA sequence:UniProtKB:P21236protein
                     motif:CLUSTERS:PRK14896protein motif:Cdd:COG0030protein
                     motif:TIGRFAMs:TIGR00755 protein motif:Pfam:PF00398.14"
                     /product="23S rRNA
                     %28adenine%282058%29-N%286%29%29-methyltransferase
                     Erm%28B%29 [antibiotic resistance]"
                     /"ID=D90_02996
                     /protein_id="gnl|SC|D90_02996"""
                     /gene="erm"
                     /codon_start=1
     CDS             76127..76258
                     /ID=D90_02997
                     /color=1
                     /locus_tag="D90_02997"
                     /note="hypothetical protein"
                     /product="hypothetical protein"
                     /protein_id="gnl|SC|D90_02997"
                     /codon_start=1
     CDS             76655..77533
                     /color=10
                     /locus_tag="D90_02998"
                     /note="ParA family protein CobQ/CobB/MinD/ParA nucleotide
                     binding domain, similar to AA
                     sequence:UniProtKB:P37522protein motif:Cdd:COG4963protein
                     motif:TIGRFAMs:TIGR03453protein motif:Pfam:PF01656.17"
                     /product="ParA family protein CobQ/CobB/MinD/ParA
                     nucleotide binding domain [partitioning system]"
                     /"ID=D90_02998
                     /protein_id="gnl|SC|D90_02998"""
                     /gene="parA"
                     /codon_start=1
     CDS             77981..78397
                     /color=7
                     /locus_tag="D90_02999"
                     /note="RNA polymerase sigma factor Sigma-70 region 4,
                     protein motif:Cdd:COG2739protein
                     motif:TIGRFAMs:TIGR02937protein motif:Pfam:PF08281.6"
                     /product="RNA polymerase sigma factor Sigma-70 region 4
                     [transcriptional regulator]"
                     /"ID=D90_02999
                     /protein_id="gnl|SC|D90_02999"""
                     /codon_start=1
     CDS             78404..78652
                     /color=7
                     /locus_tag="D90_03000"
                     /note="helix-turn-helix domain-containing protein, protein
                     motif:Pfam:PF12645.1"
                     /product="helix-turn-helix domain-containing protein
                     [transcriptional regulator]"
                     /"ID=D90_03000
                     /protein_id="gnl|SC|D90_03000"""
                     /codon_start=1
     CDS             79047..79304
                     /color=9
                     /locus_tag="D90_03001"
                     /note="DNA binding domain excisionase family, protein
                     motif:TIGRFAMs:TIGR01764protein motif:Pfam:PF12728.1"
                     /product="DNA binding domain excisionase family
                     [excisionase]"
                     /"ID=D90_03001
                     /protein_id="gnl|SC|D90_03001"""
                     /codon_start=1
     CDS             79323..80768
                     /color=9
                     /locus_tag="D90_03002"
                     /note="Tyrosine recombinase, protein
                     motif:CLUSTERS:PRK00236protein motif:Cdd:COG4973protein
                     motif:TIGRFAMs:TIGR02224protein motif:Pfam:PF00589.16"
                     /product="Tyrosine recombinase [recombinase]"
                     /"ID=D90_03002
                     /protein_id="gnl|SC|D90_03002"""
                     /codon_start=1
BASE COUNT    22329 a  17547 c  17143 g  23971 t
ORIGIN
        1 tccggccttc cccttaggag aagcccccga ggggcatttt tgactcccta caaatccccg
       61 aaaatccttg attttactgg cttttctggg atttcactgt tagtaaattc tcgtccaaaa
      121 cctgctaatt tttcgtggtt ttttgccttc cttttagcag ggtattagca aatgcaaaga
      181 aatatgggaa acatcattga gttaatctgt agcccataaa tcacaggaaa cgcatttgaa
      241 gtttacgcat tctcttatgc aaatcaataa tctgtgttca aatattataa tggtttttct
      301 tcttgatttc aagatttttc aggaattaca aaaggcaacc ctgacggatt gccttttttg
      361 tatgactaaa ttgttttcgc taaagccttt aataatgctg ctgtttccgg atttgataac
      421 agttttgtga gcaaggcggc gttttcatct gtactgttct cagcaggctt ttctttttca
      481 acttcgctct ctttttgaac ctctgccatt gggtcaagga gttcaaccga agtttcaaac
      541 ttgggcattg gagcagtttt accttcttcc gcatttttga gacctttagc gttgtagaac
      601 tgttcctcaa acttctgtgc gttatatcgc ctgtcctcgt cgattatatg gctgtaaaca
      661 tcggcaacca tatccattcg ggcgtgtcct gagtcgcctt gaaccgattt catatcgccg
      721 ccgttccatt tcagcttgta ggttatactt gcgtgacgga agctgtgaaa taccacatcg
      781 ggtaagtcgt tgtcctgtat cagctttttc aaagcacggt tgattacctg accttccatc
      841 ggtctgcctg acgaatggca gaataccaag tcataatcca aatactcatc accgaaaagc
      901 tctttcattt cgtcaatctg cttttttctc tctaacagca tttgagctac ggttgacggc
      961 aagaagattt ttctcacact tgttttagtt tttggcgttt tcaaaacaag ggaggtattt
     1021 gtatttgaca gagttctcgg aaagacacgg ataatgtcct tattatcaag cacctccatt
     1081 acatctctgt ttactcgctg aagctcttta tctacaaaaa tggaagcgtt gttttctttc
     1141 aggctttcct ccgaaatatc aatgcaatcc caagtaagac cgagcatttc acccatacgg
     1201 agtgaacagg caaaggataa attgatggct aatgcgagaa tatcatcatc gcacacttca
     1261 agagcgtgca taagagtttc tgctgtccat atttctcgtt tctgatgttc ctctttcggg
     1321 agcgttgcat tgagaaccgg gtttcttgtc atcaactccc attttaccgc ctgattaaag
     1381 gcactcctta aaaacttatg gatttctctt acggtatgta cggtcagata ctcattttta
     1441 ggctttttat tctgtaccac tttggtctta actttcagaa ggctttgata gaatttatcc
     1501 ataagtctcg gagtcagttc atcaagtttc acatcgccga taagcggaat gatgtaatta
     1561 tacataagcc ctttctttga acggtaggtt gacattgccc agttatttac tccgtacacg
     1621 gagcagtatt cttcaagcaa atccgcaact gtcgtagcat taggaatgat gaatgtaccg
     1681 ctttgctgtt caaactcaat ttgagttttt ctctttttag cgtctgcgtt tgtatcaaag
     1741 gtttcccatt tttgatgttg gtttccgtca tcgtctttgt aggtataaac gacggaatat
     1801 cgattctttc tctttacaat agaagccata gtcgttcctc cttattcatt atccagccat
     1861 ttatcaaagc tggtctttat tatgcggtat ccggtttcga gcattactgc ctgaaaacac
     1921 ccctgtttga tgagcttata tacggtctgt cgggtaatac ccaagattga ctgaacttcc
     1981 tctacggaat agctcttttt tgtatatgta ccgccgttta attcacgaac tctatcctca
     2041 atcgacatat ccctctacct cctcgatttc cttaacttta gtgtatttac tttgcgaagc
     2101 gtaccactta tcaaagcttt ctctttttat tcggcgttta ccgtcaaccc atataaactc
     2161 aacaatgcca tcgttcataa ggtcatttgc ggtgcttctc ggaatgccga gtacctttgc
     2221 aacagtaaga ggagagagcg ttttgccgta tttcttaccg ggtctttcgc cgtttacttt
     2281 ctcataatgg aattgtcctg cataccaatc ttcaaagcta tccacatcaa ctctcatttt
     2341 gcccagtacc aaataggtct taaatcggca ctgattgatg agtcggtatg tagccgtctt
     2401 tccaagaccg agtattctca ttacgtcggg tacagacatt gtctttttgt cctgatatgt
     2461 aagaactgcc ttgacgattt tcttattttc ttcaacgctt ttctttgaag ctctgtattc
     2521 gttgccgact cggtatgttt tgaataagcc gcaattcatc agtttcagtg cttcttcttc
     2581 ggaaatggaa aacaaccgag atatttcctt gacagaatag gcttgccact gtgcttcctc
     2641 ctgaagcttt tcatcgctga acaattctgc caagcgttca ttttcctctc tgagattaaa
     2701 ctgctccact cggtcattga acatattaac aaatgccatc ttcagaacct cctttctcgc
     2761 cattgagcca attttcaaag ctctttttag atattcgata ttgacctccg acacgaacgc
     2821 tatggaattt cttgctttta agcagctcat agacggtagt tctgctcact ttcaagatgt
     2881 gctgtatatc atctaccgtg tatgctcgta tatcaggttc agtctgcctg aatgtattag
     2941 gaagtcgagt atcgctcttt tcaattttct ttcgcattac cgtttacccc cgatttctta
     3001 tttgccactc tgactaccat atagccaagt gacttggcta tatggtactg aaaatcggag
     3061 tttttgttaa ttatgcgatt ggtttaatcg cataattgac aaccggagct ttcgctgtcc
     3121 atattatcaa gccatcggtc aaagctcttc ttggaaattc tgtaatgtcc gccgaccttt
     3181 acaaaatgga aaacgcctga gttgacgaga gcataagcag tgttctttcc aatgctgaga
     3241 atatccatta tttcttctac cgtataaact cttttctcaa agccggaact atcatcaaca
     3301 gcgttgggta gtttgttcat tgcttcaatc ttatcttcaa acattgtcaa cacctccctt
     3361 agcgtgatga tggttctttt tgaaaatcat atagtcatag ccgtatccta cctgacattt
     3421 atcgcacatc tctttatctg cctgaaaggg gtcaagtctt tttacaatgt tttcagggat
     3481 agactgaaac tcgcttctgc aacgagggca aagacttagt acaatgcctt tacgctctgt
     3541 cttgggttta acgggaatac cgactgcaaa tttcaatcct cgcttgattt cgctgatttt
     3601 atctgcgtcg gtaattcttc cgacaaaatt atcaagctct gtggctttat ccacggtgcg
     3661 tagctgctca agcattacca tcgacggctc ttttaagcca caatccgtgt ttagctcaat
     3721 atgagtattc attgccgttt tctttttaac agccgttata gcggctacaa cgaccgtagg
     3781 actgctttca tttaagcgat ttgtctgaac cacaagaacc ggtctcattc ccgattgcac
     3841 actgccgttt gtaaccccca agtcgcagta ataaatatcg ccccatctga cattcttaaa
     3901 ttctttttct ttcatatgta aatcctcgct ttcgattatt ctgaggtaat tcatatccgg
     3961 attagaatta accccttcac ttgtttgaaa tgggagagcg tttttggggg gtgttttaga
     4021 aaaatttcct caactttttt attgcactgt ttaccgattc ccttacagaa gtaaaatcga
     4081 ctccttcttc atctgcgatt ttttcaagtg ttttgttgta gaagaaatac ttaaaaactc
     4141 tgcgtttctg tgtttcgctt aagtaacaca aaacctcccg aagtcgctta atattgtctt
     4201 tcagcattat ttcttcgatt gggtctgtat cgactgccaa ttccggatga tgcacttcaa
     4261 attctccgtc attgatgtca aatgcgtgtc cgaaaagaag ccttctcatt ctctctcttg
     4321 cttcgtagtt ctgatactcc gttatcactt cgccctgagc catagaaagc agaatgaacg
     4381 gagtgtagcg acggataaca tcagggtatt taacccacaa ttcttcttcc gccagttctg
     4441 ttacaatcgc ccatttctcc gtgccggtgt agccgtgata ttcataccgc aggttaatga
     4501 gcttgcagtc gttcgcaaat aataattcct gttgttctaa tgtaagtttt gtcattgtcg
     4561 taatctcctt aaatttgaat ttttgaattt ggttgaaatc aaaaattcgg agattacgga
     4621 tacttggcga tatacgccag ccacttatat gtcacggtct tgctcctttc gggagcgaca
     4681 aaaaagccgg acaccaagaa cattaggata tttctatccc ttaattctca gcgtccggca
     4741 atttgatgac tcaagagctt tcgctcaagg actcgtggct cggtacatct gtccgatatt
     4801 taattgttcg ctctgttact acttcttgtt aatctgtact tgactgttcc cttgcgtagg
     4861 gataggtcaa cctctactac tctgtggcag ttcggacatt tcagttcaat cacgcctgtt
     4921 gtcattgtta ccttgtcaaa aatacgccag ccacagtttt tgcaccttac gattatcttt
     4981 tgttccaacg atttcatagc tcgctcacct ccggataaac cgtaaccaaa tcaaaaggat
     5041 tatcaagata ctcctttttc aaaagtccga gctgtttcat tcgtatagca agtgcttttt
     5101 tggaacaccc taaaaaatcc gcaagtgcat caaatctctt atatacgctc ggatagtata
     5161 ttttgttcag acactcaatc ttttctccaa gactgaacag atacattccc tgctttataa
     5221 ggttttcggg aagaaggata gcagctccaa gcgtatttgc ctgccattcc tcccaatcgg
     5281 atataggctt atttctctcg gaatttgcct tgtaataatg tactccggca gatttctgtg
     5341 tcacaccgta atcattcggg aacaacatct taaatatctg atggctgccc tcgtgcatta
     5401 aggtgaaatt ctttctgcct ttcagcttgc tgtcaaagtt caagtccttt tccacgagaa
     5461 cggtttttcc atccaaaaag aaaaaggctt cgttatcatc atcttcaaat acctgaacac
     5521 ccatttccgt aaatgaggtc attccgagaa tactaccgtc ataagatagg tgctggtatt
     5581 cgacattcaa tccgagaacc ttctccaaga gaagctccgg gtcaattctg tatatttgtg
     5641 tgttacggac atcgggaagt gccatatatg cctgaacata cttgtcggca atcgcttcga
     5701 tgtcaaatct cgataaatgt ttcaagttac aaaacctcct accattagga ttttgcttct
     5761 acaaaccact ttccgttttc ttcgtcgaac agaaatgtgg gcttgccgca aatctgtacc
     5821 gtgtagcgga taccggttcc tccgactttg gtggaagccg cacggcattt ctgaattaca
     5881 cggtctatct catatttttc atcattctca aacttgatga agttcggacg agccgttcca
     5941 tcaggtctat gtgttacatt tacttcaaca taaacttttc ttctttcgga ttccattttt
     6001 attcctcgta atttctcaaa gtcaaaacta atcttcccaa gtgcttgtat ccgtcgatgt
     6061 tcttatccga caccctgtac ttgggtcggt catctccggc agtattgatg taacaggaaa
     6121 gccttccttt cttaaagcgt tttttccggt caaagaaaag aaacattccc tcatatatac
     6181 cgtagtcggt aaaatggttt ccgccgtccg cacgaaagat aacaatatct tcgctgcacc
     6241 cctgcaaaaa gcagtcgggc atcgtaacat aagccgtaac ctctttttcg tcaatcacat
     6301 ttagacctcc ttaaccaacc atacctgtcg gcatagtgat ttcggctttt tccggtggta
     6361 gccgcaagtt ctgacacaga accccattcc ttatgctgtc ctttccgaaa cgccgtctga
     6421 tttcttcaac acacttttcc attcgctcca atttgtcctg ctttgcggcg tccataaaca
     6481 tatctatttg acggggcgtg tcttgtggaa taagatttat ggcttgtact gtcacagaac
     6541 ggatagggtt attccaccca tatctttttt caaacaactg aaaagcggtc tttgcaataa
     6601 tcatcggaga ctgtgtagga agtgcaatct tcgtctgcca ttgccttgta ttgagcgtgt
     6661 tgtctctaat atgtattgcg acaccttctg cactcagtcc gtgaacacgg agcttgtgtc
     6721 cgatgtcttg ggttaattcg agaaacacgg gccacacctg ctccggtttc tctaaatctg
     6781 ctactgttgt tataccgtgt cctacacttt ttataggaga aacgaagtct ttcttggcaa
     6841 caagggaaag gtcgttgccg ttggcatagt tccataaaac tactccgttc tttcctaatc
     6901 ttctgcgtaa gaactcaggg tcgttattcg ctaaatcccc gatggtacga atacaatagc
     6961 tgtcaagcac tcgctgggtt gcccgtccta caccgagcag gtcagcggta ggaagtcccc
     7021 aaatcttttc tttgaatgta tcctttggta taacggttac tgcgtccggt ttcttcatat
     7081 ccgagccgag cttcgcaaat atcttattaa aggaaacacc cacagaaatc gtcaagccga
     7141 gttcaaactt catcgtttca cgaatttcat ttgccacctt ttccggcgaa ccgaaaaggc
     7201 tttctgtccc gctaatatcc agccaacact cgtccatacc atacggttca acttggtcgg
     7261 tatatcgctc ataaacgctt ctcgcaagct ttgagtattt gatatactcc tcataatggg
     7321 gcggcactac aaccaagtcc ttgcacttct gtttagcctg ccatactgcg tccccggttt
     7381 tcacatcaaa agcctttgct ttgtagttct ttgcaagcac gataccgtgt cgttcctcca
     7441 cagagccgca gacagcaatc ggatatttct tcaatgcggg gtcgagcata cattcgacgc
     7501 tggcatagaa gttgttcata tcacaatgaa gtatgcttcg taacattttt tgaacccccc
     7561 ttgacatttt gggaagttta gtgtaaacta tgagtagttc aacttcctgt ttcttattat
     7621 acgcagttta agtgtacttg tcaagagtaa atgagaagtt aaactgtaaa tattctttta
     7681 aggagtgaaa tcaaagatga cattcggtga aaaagtcaaa gcagagagga ctaaactcgg
     7741 tcttaatcag gatgaattgg ctgaaaaaat aggcgtaacc cgacgtgtaa tttgttctta
     7801 tgaaaatgat aaatcccgtc cgagaggaac ggaaagatac aagaagctgg cagaagcatt
     7861 aaatgtaaat gtgaattatc tgctgtctga ggatgacgct ttcatcgccg atgtagagga
     7921 taaatacgga cgcagagggg caagacaggc tcaggagttg cttgcagaag ttaccggtct
     7981 gtttgccggc ggcgaaatgg ctgacgaaga tatgcgtgaa atggttgacg ctattcagga
     8041 agcatatctt attgcaaaga agaacaataa aaaatacacc ccgaagaaat accgcaaaga
     8101 cgagtaatcc tcacagtgaa ctaagtccaa tatatgggac acacaatagt ttataattta
     8161 ttatagggta aatatccgat atactataat atgggaggtg agccggattg gggtattaca
     8221 ctacggctga aattgtgaaa atcgtcaaca agctcattga ccgttgcggt actcgtgacc
     8281 cgtacaaggt cgcaaaagag cttggtatca atattatcta ccgagatttt gaaaagcagc
     8341 gtggagcata caaggtcatt ctgaagaacc gctttgtttt ccttaaaaac ggtatgcacc
     8401 cggtcgtgga acagatagtg ctatggcacg aaatcggaca cgatgttctc cacaggcaag
     8461 aagcggttgc tgtcggcggg ttcaaagagt tcaacatctt tgatatgaga gagaaccgta
     8521 tggagtatga agcaaatatc ttcgcttctc aggcttcgct cccggacgac accattttgg
     8581 aatacattga aaacggctat gacattcagc agattgcacg ggcaatgtgt tccgacataa
     8641 acctaattgc tctgaaagta gatacgctga ttgcacaagg ctatcaactt cgcaaacagg
     8701 aacaccaaaa cgattttctt aaatacagta aaaaaatata agaccgtcaa gtctcgaatg
     8761 agatctgacg gtctaatttt tatcagtttt tattatatcc gaattgtctt gtgcaaaggg
     8821 tatctttcca ccatttttca cgactcagta tgtaattatc atccattcgt gcgttatagt
     8881 tttctaatac tgaatactga aaatttgctt ttatataatc aaaccctttg gtgtcaacaa
     8941 tatgtttaag ttcaacattc ccaccgtgtc cattgtctat atagttagtc cacctttgaa
     9001 gcaacattcc atactgagca gttgccgagc caacatacat ttttccgttg ctggtatcag
     9061 ttataagata aactgctttt tgatttctca aagcatcaag ccaaccgctg cgtttattcc
     9121 gaataatcgt ttccagttgt gaaaaactca atcttatgtt ctcataaccc ggaaattcgt
     9181 caccatcata agcagttgaa agaatttcta ttacttccag ttcctccatc atagactcat
     9241 aggttcttcc cataccacgc ttcgtattgt gatacttcaa tactaatctg ccgtaatact
     9301 tacgatattc ttcaatttcc tcagcttcaa agccgacatc atcaacgaca tcaatctctt
     9361 ttgtaatcct cttaatcgtt gttagcaacc atttatcatc atagaggtaa agcagacaaa
     9421 ttgcaatctg tcccgtatgg aaatatcttc tttgattgtg ccacaaaaac cactctatgt
     9481 taattttatc agggtctctt ttgtattcct ctaaagggtc tgtatttcca ttgaaaacat
     9541 tcaacttgag tctggtttta ccaatatcac aatccggtat cttaagtaag tcgtttatca
     9601 gaattctatc cattacatat ctccttattc gtgcaggaaa accttaatat aaatcttgac
     9661 ccacgagcct ttcttttcct ttgaggtaat cttaccgaaa aggagcttcc cggcgtccat
     9721 caggcgagca aatattacat tatcctgctt cggcacataa ccgattttta cgccgtcaac
     9781 agttttaata acaatcgctt gcttatcata agtctgtgcg gaaaccctgc cgcttcatgg
     9841 cttcggattt catcttgtaa gcaaacgccc gctccgatgg caggatattc tcacgctgca
     9901 aattgctgtc tacaagggtg atgatggctc ggtcacggtc taagggcagg acaaacgcag
     9961 gcacggtatt tatccctgca agttcagaag cacggacacg ccgctgtcct gcaatcactt
    10021 cataaccgtc cccgtcctct ttcgggcgtg tgattatcgg cgtgacaatg ccaaattcct
    10081 tgatgctttc cgctaactct gacagtgttt catcttctgc cacatgaaac ggattgtcgg
    10141 ggaacgggta caagtctttg gtctttaaca ccttaaaatc ctgtttcttc attcacatat
    10201 ctacctttct ttcgctctgc ttctatgatt tttctgcaat tcttccaaca cttcgggcgg
    10261 tatttttgac agcagccgcc ccatctgctc gttggttctc tgcaattcaa atatcttctg
    10321 attcgctttc tgcaccttta gttcctgctc gtacttttca tcacgcatac gccccgcata
    10381 gtctgattcc tgcccaattc tctctttcaa actgtcgata tacgcctgct gtttcccgat
    10441 ttccttagag aatttctcca cgtctggcag ccatgcagag agtaaatcta acgctttatc
    10501 ccttttcttc cctgcgttaa aggcgttgat gtcggatagg gcagacacga tttcttcata
    10561 ctgtttatca agcctgccgc ctaatttata gagccatgtg gggacgtgtt tccgcttggt
    10621 ttccattgag gactgccccc gttcaagctg attccaccgt gaggacatcc gctcatggta
    10681 ggcggtctgc cactcggata atgatttctg gttgcctaag atagctttcg ctgacagctt
    10741 attgtctggc gtaatcggca caaagcagag gtgcatatgg ggcgttctct cgtccatatg
    10801 gacgacagcg gagaggatat tctgctttcc aacacgctcc gaaatgaagt caagagccgt
    10861 ctggaaatac gctttttgtt cttcgggcgg taactggttc ataaattctg gtgaagctgt
    10921 gatgagcgtt tccaccatca tcacgctgtc tttccttgtc ctgcaccccg cttcggctac
    10981 catgcggtta atctctttct tgtaggtgta ctttggtggt gctatgagat ggtaattgtt
    11041 tttagagcgt tccatatcta tatctgggtt gcttttgtag gcttctttct tccgctcgtt
    11101 gtggcgttca caagccgcaa cgccgcccgc ttttcgtttc tggaaacgca ggattgcata
    11161 aggcataggc ggattcctcc tttctttcgg cgggtgaccg tcctttgggg tgacagcggt
    11221 gacggtggtg acagcagttt tgggataccc cctgccgact gccgcaactg tcaccctcac
    11281 cccctgcatg acggtcatgt cgatgatgac ggtgtttttg ggataccccc ctcgcaagag
    11341 ccgtcaccgt catgccgcca ttcttttatc cgaagccgta aggcgtagga tagcagggca
    11401 cagccctgcc ttaagggagt ccagagggaa cgtctggcac acgactttgc agggcaaagt
    11461 gtagtgtgtt acaccctgta aacgcagtcg gaaaaatcgg aatgattttt ctgaccgcag
    11521 gggtggtttt acacgaccga aaagggcgag taaatctcac gcctgcattt tgcgtttacg
    11581 gggtgttctc ccgtagggat gacagcggca gggtatccta aaatcactgt caccaccgtc
    11641 actgctgtca cccgcagggc agagccgcca gctttacatg gctttaagcg tcaatgacag
    11701 taacaggggg gtatcctaat atcgctgtca ccaccatcac cgctgtcacc cgccctcctt
    11761 gcaagggcaa tccgcctgcc gtctttcctg cggctgtact ggtagcagat acggttctcg
    11821 cttaaaaatg tggtgcggta ttcattcagc catttcgtaa tcaccgtggg tatggtttcc
    11881 gtttccccca tagcggctaa cagttccgtt gccgtgccta tccattcttc cttatccctc
    11941 ataaaatcca ccaaccgaaa aaggacatct ggtatcgttt ctttcgcaag ctgctcctgc
    12001 gttttccgct ccacaagctc ccaacggcaa tcacggaaac gcagcgtgta ttcctgataa
    12061 ggcgtgtccc tgcccgtcac atacagcttg gcggtgtcag acgcacgttt ctccttttcc
    12121 agaacaaagg tagcgtccgc actccccgtt aatcctgtcg tcccagacac cttgttgaac
    12181 acgtcgctgt cattctgctt tcggatgtgg tgtacgacaa tgaccgccag agagtgcctg
    12241 tcggcaaagt ctttgatgag ggagatgtcc ccatagtcgc ttgcataggc attgtctttt
    12301 gaagctgtac ggactttctg caaggtatca atgacaatga gcctgctgtc tgggtaatct
    12361 ttcagataat cttcaagctg cacgataaga ccgtctgaca gcttgcagct tgccacggca
    12421 aagtggagcc gcccgcttgc ttcgtccgtc aaacgaaata acctgtcctg tatgcggcag
    12481 aacgtgtcct caaggcagag gtaaagcaca tcgccctcca ttgtcggcat atcccataaa
    12541 gggattccct gcgacacgca taagcatagc ttcagcatga gccagctttt gcctatcttc
    12601 tgtgagccgc agaacagcga taagcctgtc gggataaggc tgtccaccac aaaggatggt
    12661 ttctcaagcg gttcataaag gagcgtttcg gcgttgactg tctgtaactt ctgcatggct
    12721 ttcctccttt cgggcggtgt ctttgttttc gttgcacata ggcgttgacc tccttaaaaa
    12781 tagatttact cccacggaaa aaagtgagag tatgtaatgc cgccaatccc acacaaataa
    12841 aaaacagatt tctttttcgg gcggtgtcgg tcacggttgg agatatttct tcaatttccg
    12901 cctttacttt ctcctttgca atcgcaacag atttctgtat tgccgaagcg gtgcaatgct
    12961 ccatagcggc gatttggtaa aaattgaact catactcgta gtagagcagg aaacgccgcc
    13021 tttgtatctc tggaaggctc ccaaccgcct tatagagcgt ttcattccgt tcttcctcaa
    13081 ccatgcgttc atcaaggctc ttaggcacac gcaacgcccg tctgtaaagg gtttcgtccc
    13141 atacctcgtt aaactccctg tgccgctcgt cccattagaa aagattcctg ttcctgcgct
    13201 ccatctgccg aaactccata aagaactgtt ccgacacttc caactcgtgg gatttgccct
    13261 gcccgtcctt aaagctgata aaataccttg tgccgctttc cgtggattcc tcccgaagcg
    13321 tgtatgcctt aaccctgtat gccatcctgt tgtcctcctg caaaaaatga gtgaggggat
    13381 ttccatccct cacccagtag cccgcaggat ggcaggctgt tttagaagct ataaaatttt
    13441 ccgcagcttc ttccgcagat ggtctaacct cgcatagatg gcaccagtcg tcaaatgcac
    13501 aagcggggca atctcctttg tggaataccc ctgcattttc agcaggacga ttttcaaggt
    13561 acgcccgtcc accgtgacta atacttgata gagattttcg ctctcaatct cttccagtaa
    13621 ctccgcaacc gtacccactt ccgcctgccg ctccctgcct gccatgtcct caagatattc
    13681 cgcaacgtca ttcgtccatc ggtaaaaccg cctgttggaa ttgaagtctg ccctgtccgc
    13741 catgcgtatc tgctcaatgg tcgcttcatc aacgccgcac tcacgcagca gcttttcctc
    13801 cgcttctttc cagatacgcc atttcctgtc ctcccgtccg tggttgtatg ccattcttac
    13861 ttcctccaat cagaattgat tgagagggca gagaaaagcc ccctcatctt cccaaaggaa
    13921 aaaacaaggg ggctgaacgc cttaaatttt aattttctat tatctttctt agttttatta
    13981 ggattctggc tttgcgtttg tttacaacgc tctgggttat gcccaacctc gccccgactt
    14041 cacgctcgga aagtccgtca aaaaagattg cctgtatcag ctcctgttca ctatccgaca
    14101 gcaaaggcag ggcggctttc agcctgtcca ccatgaccgc attgacaacg gtttctgcaa
    14161 tgtccaccgc ttcatcagtg ataaagtcca gaggattccc ctcgctgtcc gtaaatccgt
    14221 cgagagatag cagtctattc tttgtatcta atttttgcag ataacgccac cgttccttgt
    14281 cacggtagaa gtctgtgtat tgctccctca cgacttcaag cagacagcct tgaatgggga
    14341 taaacagctt gtccatatag gtctggtcgg attccctgca acggcagaac tccgtgtagg
    14401 ataattccac atagccgcca ctttctctga tatatacctt tcttggtgca tatttcacca
    14461 taaatacctc ccatctgaat ttttgaaatg taaaaaatcc agatggagag gcggagaacg
    14521 acaccgcata tcagaaacag ccctacggca ctttccaaca aaaatcgaca aaagaaaaac
    14581 cgcaaaggct ctgtgacctt tacggttata ggaaatagta attctattgt atggagattg
    14641 tacttctact ttcaaggtga gaagtaccgt tgcactggca gaaatttttt taactggttt
    14701 cctgccgttc tctgatatgc tatgtattga taaattttgc ttcgtatgag cagatagata
    14761 actgcccgaa aaaaggacat aaaaaaatcc ctccaaattt aaaaacaaat tcagagggta
    14821 atttagggta taacaaaata acccacccga atatcgtttt ttttatttgg tgagtttgtt
    14881 ctttcaaata cgaaacaaaa agagccgatg attcgtgaat tgttccacaa tttcatcggc
    14941 tctgcgtctt aagcgtctgg ctctttgatg acagttatct tcaagttgtc aactttaatc
    15001 aatctttctt gtctgcattt tggacaataa aggggataat tctccaaaac agtgtccttc
    15061 ctaattttat tacgggtttt gctcccacaa acaggacaca atatccattc gcatttcatc
    15121 ataattagtc tctaatcctt tcaaatctca ttttatatga cttttgcaag ctgttaagct
    15181 aacttgtgga acatatgccg aaccttatct atacggctat tcgggcggcg gggttggcaa
    15241 ataaatttac caatagctgg ctggtatcct tttaactctg tcaagcagac tccctgccca
    15301 tttgtgaaat aagttaaatc gttcctgtat tcttgaatac atctagcagg gatttctcct
    15361 ttcagaatga cctcgtcatt ctttatctga gtacttacaa tatctgcaca ataccttgga
    15421 gcatcatgat acgcccgtga gagatattcc tgcggtgcat aaatttcaaa gtggagatat
    15481 ggctctaata gttctgtccc tgcttttttt aaagcctgct ccaatacgat aggggaaagc
    15541 agccgaaagt ctgcgggggt acttacagga ctataataca atccatattc aaaacagatt
    15601 ttacagtctg tcactttcca tccatacagc ccctgctcgc agccataaag aaccccctcc
    15661 ataaccgcat tttggaacga ttgatttaaa tatccaagtg aaactctgct ttcatactgc
    15721 actccgcttc caatagggag cggctctatg gacaacccga cagaagccca gaaaggattt
    15781 ggcgggactt ctatgtggat ggtatattct gcttttctaa gcggtctttc catatatata
    15841 acagtaggct cttttatttc tgcctccaca tgatattttt cctcaaggat ggcacaaatg
    15901 acttccatct gcacattccc caaaaaagaa agtataatct catgcgttgt agtatccaca
    15961 taatatttta aaagagggtc gccatctgaa atttctttaa gtgccccaag caatatttcc
    16021 cgctgttcag atttctttac tgcaatcgtt gtttggagca tagggagagg attttcaata
    16081 aattttctct gcggcaacag catttcgttc cccaaaatac tgtttagctg caaaacatca
    16141 tttggtaaaa ttacaatatc accagagcag gctgtatcgg atgaatataa ttcaccgttt
    16201 gtcggaacac acatctctgt gatttttatt ttctcttttt cagatatttt aataacatcc
    16261 ctcaaatgca atgttccgct atatatacgc acataaacaa aacgccgcct tttctctgaa
    16321 tattcaatct taaaaacctg cccgcatagt tcagattgac cttcaggcgt tgatgaataa
    16381 aacttactgg caatcacttc tataagctgc cgaatcccca gattgttttt agcacttccg
    16441 tgataaacgg gaaataacgt tccgttttgg aatctcctgt tttcttcctg ttccagttct
    16501 gacattttaa acggtttccc tgacatatat ttctctaata gttcatcgtt tcccataatt
    16561 accgcatccc actgttccat atcgtcattg tccgttacat ttatatgggg atgctgccca
    16621 accttttgct tcactataat ttccgaagaa agctttgctt tcatttcttg atataccatt
    16681 ggcaaatcaa tcccctcttg gtcaatttta ttgatgaaaa aaattgtcgg aatcttcatt
    16741 gtctgtagtg catgaaacag tatacgggtc tgtgcctgta tgccatcctt tgcagaaact
    16801 aataatactg ctccgtctaa tacggataaa gaacggtata cttccgccaa aaaatccata
    16861 tggcctggcg tatctataat gttgactttt acatcctccc actgaaaaga tgtcactgct
    16921 gtctggatag tgattcccct ttgacgctcc aaattcattg tatctgtcct tgttgtgcct
    16981 ttatctacgc tccctggttc tgcaattgca ccactggtat acaataaact ctccgttaat
    17041 gttgtctttc ctgcgtcaac gtgagccaga atgcctaagt taattatttt catgtgattt
    17101 tcctcctatc aacacccaaa aaagggcata aaaataccca gtgataaata ctcctatcac
    17161 tgggtaaata actccaatag ccccaaaaca cttatatgtt ttcgggcata taaaattaca
    17221 tgataaaagt attcttaaac tgggtacaaa aaactaagcc ccatattaaa agtgaaacgg
    17281 gactgctact ttttgttccc actatcaaat tgacagttta tttaagaata ccttgccgca
    17341 tatttattaa ctccttgtat aatactgaat ctaattatac tccttaaccc tttatttgtc
    17401 aagctgacaa actaaagcag aaaaagcggc aggatttccc cctgccacta atcatctgtt
    17461 tatgcaaaaa taatttcctt ttccacaatc tccctcgcac aagcccttat gttattgagg
    17521 catcctgtcc attctaaggc gttttctgcc tttagctgtt ccgttatgcc ctgtgcctgt
    17581 ttcataccct ctatgagcct ttcaaagcgt tcctgtgcct gtctgttgat gtcggcaagg
    17641 taggcgttta gcctgccgct tgtaagaaga ttggtgtatg taactttacg gtactgtttt
    17701 agataatcta aatgccgttg cccccagatg cctattgcct gttcttcttc ggcgggtaca
    17761 gttaagcacg gtatcaaata atccccttgc ctttcgtatt tgccgcccag ttcctcaaat
    17821 aatgattttg ccattgtctg ttacctccac attctttttt attttgaatg tccgcaaaat
    17881 ccgtcctaca tcaatcggat ttgatggcag attccaatgc acaattcttc ggcaataatt
    17941 gtggaaatcc aatccttctt gtcctatgga agtagatgct aaaacaaatg gtctaaatgg
    18001 agaattgaaa gaatttctaa cgctcttttt tctgtctgcg tccttttctt ttccatctcc
    18061 tttagtaaag gcaactgcaa agtgagaacg aatagcagtt ggtttttcct ttgttccatt
    18121 tgctcttgcc ttaaacgcat tgaatgtatc aatagtgtat attgtggttc tcacatccat
    18181 agaacttgct attgtatagt gtaagttatc aaccaaatta ttgtctgcgt ctaaaccgtt
    18241 tgtaattaaa tgagcatatt catcaaacat agcctgaatg tttccctgct tgcaataggt
    18301 aagcagattt tcccaatgtg cgtcctcgct ttttttacca caagcaagct cgactgtggc
    18361 tgtagactcg gctgtattca tacggtttat aaagattttt gcaatctgac ttggcaaata
    18421 acttggaaaa gtagttcctc gtttgcagta agattgatag gttctgttta tagttattgc
    18481 aggagaagct attgccatat ctgcaagaac atctaacaaa tcatcaggtt ttttcccaag
    18541 cgtacaaatc tttccgtagt ttgtttccaa atacaactcc cgtaatgtct gaagatgggt
    18601 taaaaatccc ttttgtcgct tggatttctc ttcttcttca tcaaacgaag caagagcttc
    18661 accactattc agccaagttg taacatatcc cgcaccgtcc aataacagag gtgcaagata
    18721 ataccatcgt ttatcctgcg ttcccgatgt cggagcagta tatttatcta atttctcagc
    18781 aatcttgcca agacttatga gagagccaag aagaaaaaac tccaaataat caacttagga
    18841 gtaaaagagg atggggaaag aaagagtgat attcagtaat cggtttgacc gaccgacgct
    18901 tgaacaaatt gaagaagaaa tgaaaaaaga gaattacgat gataacgaaa acttgatgtc
    18961 agcagaagaa tttcttgatt ttttgcagaa gaacagaagg actgtcccca acgaaaagcg
    19021 tttagtcaat aaagaaaaat ttatatgggc agtccgtgag ttatcagaaa cctatgaaat
    19081 tgacgcagat ttaagagaaa gcgatgacgg atataccgca tctctctata tgaactatgc
    19141 ttcatataat ggatatataa agaaactgct gggacttatt tttatcctgt ccgacgactt
    19201 ttctatgttc aaagcaaaag ataatataga cagcgatttg ttgatgtgtt ttacttatca
    19261 cacgcacaat gtctatctga aagatagaga aataactgat tttgaataat gtacttgatg
    19321 gctactcaaa cgagcagcca tcttttttta atatgccgga ataccgtatc cgtagataac
    19381 tgagctacca accgtgtatg ttttggttct gcaagtgtcg cctgagttgc cctcaacggt
    19441 atagactgta ccgttctcgc atttctgaac gataccggtg tggtctgtca caccgtcgcc
    19501 ctcccagtca aagaagatga ttgtaccggg cgaaggttca tacgaaccgt ctgcccattg
    19561 tcctcggtct ctaaaccatt gaacgccgtt tacacagccg gcatacttcg gaataatacc
    19621 ggcgtcgata tatccgcact cgttggcaca ccaagaaacg aagcaggcac accactctac
    19681 acgggagtca aatccgtacc aagaccagta aggctgaccg cctacattac ctacctgaga
    19741 cagagcaacc gttacgattt ggtcgtcgct gtatccgata ccgtaaagca cctgagacca
    19801 tagttgattg ttttcgtcct ttagcagctc ggcaagatac tctttctgct cctgattaaa
    19861 gccgtacata gccgccattt catcaacggt cttgtgcgat accgtgatat acaggaaagt
    19921 ttctgttact gtggtttcgg tctgtacgat gttgccgtgt ccgtcgtcgc tttcttcgat
    19981 ttcggtgtgg gttttcgatt ccgttctgga agaaatatcg ttcatctccc aaaaaatatc
    20041 cgacagtagc tgtttcttgg tttcatcaac cgtagcaacc tccatcggat tatcggggtc
    20101 ggtatttact ttaacggaat agaccgcaag aacttctttc cacacagctc ggcttccgct
    20161 catttcaagc acatcatagc ttacggagtt cttttcctgc tccaatcggt catcatattc
    20221 ttgattgatt tcctgaacga ctgtctgcat agacattccc gtgccggaat cctctcctga
    20281 aaagaagata ccaaacacag aaccgacaat taatccgaca agacacagaa caataataac
    20341 caccaccgca acccagccgc cggcagcaat ggcggcaaca agacctttta ccgccgcaat
    20401 gattgctttt actgcggcaa cggtggcttt ggctgcggct ttaatcgtag cggcagttgc
    20461 tttggctgtg gcttttgccg cctgtgccgc tttctgcgaa gccttaactg tcgcctgagc
    20521 tgttttctgt gccgcttttg ccgcttgctg actggttttt atcgcagtct ttgcagtctg
    20581 ctcagccgtc ttaaccgatt tctgtgcggt ctttgttgct tcttttccgg caaacttaat
    20641 ggttttcttt ccggaggaag tggcagactg ctttatggtc ttttccgcct tatcgacagt
    20701 cttaatcgca gagcttgtgt tttgcgaagc ctgttttctc aaagactgct cggctcgctg
    20761 ctgcttgaaa cgctgaatac cgtcctttgc ggtgcggata ttctcttttg tggtttcaag
    20821 tccttttcgt cccgctttgt caaacgcata agcaccatcg tgaaccacct cgtcaatacc
    20881 gctttccagt ttatcggaag catattcctc ggcagaactg ctgttggcat ttaccgaccg
    20941 ctccgccttt tcttttgttg cgatatacgc ctgcttcatt cgttgggttg caacggcagc
    21001 cttatctatg gttcttatcg taccctttgc attgtccttc gttttaatat cagacataca
    21061 atccctcctt cctatgcagg ctgaaccacc cgttgcgtta ttcgttaatg agcttcgcca
    21121 ctacaacaag tctgccgttt gtccgggaat actcacaggt ggaaagggtc aggagcttgt
    21181 cgccgtattc ggcggttacg cccgtatcgt aaagcgacag ttccttacac ctctcaacat
    21241 aggctgtgaa atcatcggcg gtctccgcat tgacgaactg ataatatttg aagctgtcgg
    21301 gactatccgt atataccacg gttttgaaca cggcaattac ttcataggtc tgtctgtcgg
    21361 tcagcgtatc aaaggatact gttttgtgct tttcccaaaa gctcttgtcc ttgaatttca
    21421 taagaccggc gaacatagag ccgtcgttca tatgatgacc gtagataatg atattgtcgc
    21481 ttggcagttc catatcgcag ttttcctgaa cataaggaca gccgtagtcg gtgtatgcct
    21541 tatcaaagcc gtgcttcaga tagaagttcg ggttatcctt tgactgcata acgggataat
    21601 tgatttttgt gtcctcaacc ttaatccagc cgaccatatc gttattttgc aaataaagct
    21661 cctgatactc cgggataaaa gtcttttctt cggagtagtt catcggctct tgggtttctt
    21721 caggctcggt ctccacaacc tcaatcagat tgtcgtacat ctccgcctgc cttgcagagt
    21781 cgtaatagtg cttgatgaga aaacctgaac tgacggcaaa tacaatgctg aaagcacaga
    21841 ttatggcaat atagattttg tttttcatag gtgtttcctt tctcatttac agaatagggc
    21901 aagggttata caccctcgcc cggtttggtt gtcatcagct tatacagctt cgtattcttc
    21961 gggaacttgt ttgcaaacgg cacaagcgaa ctgccgacct taatcagtcc gtgtcctgcg
    22021 tcaacattcg tgatatatga aagctggagg tcggaaatgt taaggagctt ggcaagctca
    22081 attctgtcgg ttgatgcctg attgagcata atcaaaaact cgctgtttgc aagcatagtt
    22141 cttgccgtat ggctctgcaa aaggtcgtcc acattctgcg taatgccggt ggcgtaagca
    22201 ccgtactttc tcacacgctt ccaaagagta aacaggaagt ttgcggagta ttcgtgctgg
    22261 aacagaagat agatttcatc aatgaagatg aatgtctgct tacccttagc acggttctgt
    22321 gtaatacggt tcagaataga gtcgaggacg acaagcatac cgataggcat aagctgcttg
    22381 ccgaggtcaa gaatgtcata acagataagt cggttatccg tatcaacatt ggttggcttt
    22441 gcaaaggtat tcaaagaacc gtgagtaaac agctcaatag caagggcgat ttcctttgct
    22501 tccggctcgt cctgtttcaa aagctccgca cgaaaatcct gcaaggtagg aacagtaccg
    22561 gtatatcctc tctgctgata gtctcggtaa acacttgccg tacaacggtc gatgatagat
    22621 ttctgctttg ctccgaggtt tgtaccgccg atgagctgtt cgcagaggga cataatgaac
    22681 tcggatttca ggataaccgg gtttgcaccg tcaccgtatt ccttgttcat atccatcgca
    22741 ttgatatggc tcggcgaagt ggcggaaata ttgatgattt cgccaccgag agcctttaca
    22801 agctgcgaat actctcgctc agggtcgatg ataataacat ctgcattgga ggaaagaatg
    22861 atgttttcaa tctctccctt tgccgcaaag gatttaccgc cgccggatac gccgagaata
    22921 aaagagttgc cgttgagtag ctgtctgcgg tcggcgataa tcatattttt actgatgaca
    22981 ttctgaccgt agtaaatgcc gttttcgtgg taaatgtcct gaaccctgaa gggaataaag
    23041 accgcaaggc tttctgtggt aagggttctg aatgcgtcaa tcttgcgtgt tccaaagggc
    23101 atagccgtat tcagtccgtc catctgctga tatttgagaa cggcaaactg gcacaaatgc
    23161 tttcttgccg tagtaagcag agcttcggtg tcgttatcaa gctgttcttt ggagtccgca
    23221 gtatgaacca tagtgagtac agcgaacatc attcgctgat cacgagtggt aaggtcatca
    23281 aggaactcct tcatttcctt tttctgctgt tccatatcat acggaacggt agcggaaaag
    23341 ttattgttct gattctgctt tctctgccag ttggttatat tcgtctcaac cccaagcagt
    23401 ctgctctctg cttctcgcac cgcttcatcg gtcggaacgg gtacaatgtc aatagacatc
    23461 atcaggttgc ggttcaggtc ggtaagctcg gctaccatac tgtccttgat ataggaagcg
    23521 tactcacgaa gaaaaaggac tctcccgtaa cggtttccta ttttgaagta gtccttttca
    23581 agttccattg tatccgggca aacataatcc ttgaaatcgt gtcccttttt tctcgtttcc
    23641 ttaatattga agtggtatgc ggtttcctca ccgacacgga agaaatcgtg gacaattctc
    23701 agcctctcat cggtttcaag ctccacacat ttgcttccga gtcttgcaaa gtgggcaatc
    23761 aggtcagcac cgacacgggc aaaataggtt cttgcgtcct ccacgctctt tttgttgatg
    23821 gagatagtaa catacttatc ctgaacgatt gcatttgcac cggtcgcctt gtcgagaagc
    23881 attttgttat attcctctcg gtaaacatca agctcatcgc cggtttcggg gataagaatg
    23941 gttttctcaa agtccaaacg gttaagccgt ctgttgttga tagtcagttt tgtagtagct
    24001 ccgctgtcga gagagttgag aagctcggag tattcaagga acattgcttc cttgtcctca
    24061 cggcttgcta cggcaaagtt aatatccgtg aacttgaagc tcttggaata cttgtccttg
    24121 cccacacgga aaatgccgtc gtcataaata gcggtgatgg gaatacaatc ctgtacgccc
    24181 tttggtacta caaacttttc tttgtcctgc tttaacaggt ttgtaagggt tttaatcatt
    24241 gttcttataa gcctccttct gtttttgttc gattgtcggt ttcatcaatt cgtaataggt
    24301 gttggtggaa tgaaatacca gctttttcgg cataaggaac tcggacttta tccacgccca
    24361 tataaatttc tcagccgtca ttccgttgta tttcacaaag ccgagagccg caaaaggggc
    24421 agctcccaaa atgcacaccc acgatacggt ttctgttccg aggtacggtt ttaggaggaa
    24481 gtaaagtcct accgctaccg cacaggcgag gacagaaaaa atgaactgtc tgagcgacag
    24541 tccaaaaaac attgactctg tataatttcg tatctctcgg ttaattttga cttccatcaa
    24601 aagctccttt ctctgcgata tgcttgtttt gcgtgacgga tttcatcaga gcagacgcag
    24661 gtgtccgcaa ggcaaatcac attgccgttt ttctttcctc cgtaatacac acaatatttg
    24721 cagtcgcagt cggcaggcgt atagccctgc catctatcgt tattattctt gtttttcttc
    24781 atcagagaac ctcccgttat aagcccatca tttcacggat aattcggtcg ctcatcttaa
    24841 ccgcaccgac aagcacaagc atattgaata ccagttcgcc gatatatgcc catacctgag
    24901 taacggctgc tgcgtcaggg ttcactaccg gcggcgtaga agcaaatagg gagaagatga
    24961 tacaagcaag tacaattact gctccctcaa gcaaaacggc acagtagctc tttataaagc
    25021 tcttacccac attctgcgac ggttctccgg caaatgtgga aagcggtatc ggagcgagag
    25081 cagtgtacat atacagcttg aaaaatcgtc cgtacaccgt cattatcata atgaacgaca
    25141 agaccgtgat aaacagtccg ccgataagag taaccgccca caatgggata ctttcaaaaa
    25201 atccgcagct ttcaatggtt gttaccattt cagcaggtaa agttgtttga ttgggcgtac
    25261 cgaatcccgc agatgtcata atggttgaaa tcgtaccttg tacgatgtcg aacagggcaa
    25321 gcataagctc cagcccgtag gtaatcacac ctttggcaat ggcaaagcgg ataaacagct
    25381 ttaatgcgtg ttccggtttc tttacatcgg taaaacttcc gcaggtgcga accacaccga
    25441 caacaaaaaa cagaacaagc agggcaagac cgatagcctg aactgctccg ttgatattca
    25501 ccattaccga ccaaatactg ccgcctttga actgttgcgg cgaagtggtt agcaactgcc
    25561 atatttccga aagcttgctg ttccaagttt caagggcatt ttcgaggttc tgaactaccc
    25621 agttatcact catctgtttg cacctccttt aagattaggg gcatacctga aatgccaggt
    25681 atgccccgtt tgataactgt gttctcttaa ccggtaataa gggtaaggat ttcctttgca
    25741 aaggtaatga tgataccgcc tgcaagagtc aggaaaccgt tggctctctg agacgggtcg
    25801 tgagacttca aagagagacc gacctgaacg ataccgaagc caagcaggat aagaccgatg
    25861 gcacggataa gaccgaagat gaaatcggac agattgttga ctacggtaat cgggtcgctg
    25921 gcggcaaaag cggtaacgct cataccgcaa acaagagttg ctgctgcgat tacggcgcag
    25981 taagcacgga agcctttctg aacctttccg gtcataggca gcttctgagt agttttcttt
    26041 tcgttgttct tcttaaaaat gttcattgtg ttttcctccg ttaaaataag tttttattca
    26101 cttcaaaatc ctcatcggac agaagttcgt aattggtttc tccgtagctt tcctccggaa
    26161 gttcttccgg gtcaatagaa agaacggaaa ttgatgagtg cttgatggtc acttcgccgt
    26221 gtttatatgc agaagccttt ccatcggttg taagtgccac attcgggtgc ttcaagatgt
    26281 cgtacttgaa gtccataacg gggcgttctc cacgaataaa cagaattgca tattggttat
    26341 caagcatacg aacctcatca ggagtaagaa gctctcgacc gctaatctga taatttgtgg
    26401 agtagttgcc gcttcgaccg gtactttttc cgaaagtgtt ggtatcaatg gtttccttgc
    26461 cgagaagctc ggacacatat ttgtgggtgc tttgctcgtt gccgccgaga tataaaaact
    26521 cgtcgcagtt acctacaatg ctttcccatt gcttttcaaa caaggcttta agctgtgcca
    26581 agttctgcaa gataatactt accgataccc cacgggaacg cataaccgaa agaattttgt
    26641 cgaagtcatc agggagtgaa acattcgcaa actcgtccat caaaaaatga acgggaacgg
    26701 gaagcgagcc gccgtgaata tggtcggcag cataaaacaa ctgctgaaaa agctgtgtgt
    26761 aaaggataga taccaagaag ttaaagctgg aatcgttatc cggtatcaaa gcgaacagag
    26821 cgaccttttt ctctccgagt gacgggaggt caagctcgtc tgtggtggtt aaagaagcaa
    26881 gactttcaag gttgaacttt tccagtcttg ccgcaagggt tatctgtatg gactttaagg
    26941 ttttcgccgc acctgaatga taggaacggt aatacttcaa agcaatgtgg tcgggattcg
    27001 acatctccaa ttccgcaaac agttcatcaa gaggagaagg tcttgtgtcc tcctcgtcct
    27061 caatcgcacc ggctctgagc atttccatta tcattgcaaa gttctgttca tcttcgggtg
    27121 cttcataatg aagataaaat acaagtgcaa gcaaaagcat tgaagccgag gtatcccaaa
    27181 aggggtcttg tgattgactt cctttcggag tggtactctt aaaaaggttc gtcacgagct
    27241 tttgcacatc gttgtcattc tgcaaataga caaacgggtt atagcaatgg cttttctcca
    27301 ttgaaatcaa atcgagaaca cggacttcat agcctttgct ttcaagcagc tttccggtat
    27361 ctcggagaat ttcgcccttt gggtcaagaa tgacaaatga tgtgttgcac tgcataagat
    27421 tcggcttgca gtaaaacctt gtcttaccgg ctcccgaacc gccgcacaca agggtgttta
    27481 agtttcttcg gtgtttcttc gcattgagtc cgatacagac attttgcgtc atcagcttat
    27541 ttgcagaagc cggagactgt ctgtattttt tgtttacggc tcttgcattg ccccattttg
    27601 cagaaccgtg ttcttcacgc cttcggtaat tcttctgtgt tgagaagtaa atcccaatac
    27661 ccattgcata gcagagaagc aaaacgagga cagtttttag gctgtcctcg catagctcaa
    27721 tatgaaatgg ttcgttgaac gctgttaata ggctcggcag tatttccggc aatcctcctt
    27781 ttacagaggg tgcaatcaga agtgccagcc atacgaccgg gataataccg atgacggaaa
    27841 gaataatagc agactgcctc tcgttatctc gattcacagg agcgttcctt ttcgataact
    27901 ttgaactttt tctttggggc agttccgacc ttgatgataa ggtcgtccac cgcatcggta
    27961 gatttgccct cgttcatcaa atctgttttc tcgtcgttga gagaacggat aataatgccg
    28021 tgttcataat cgtccaatgc gatatgatac atttcttcct tcgccatagt ctcaccttat
    28081 ctttcgtagt ctttgcttcg ttcctgcttt ttcttgtaaa gctcatcgga aacacgggag
    28141 tgaatatccg ccattgcgtt tctcgttttg gaaagctcat agcgaatgtc cttcggctct
    28201 ttgccggcga gcttttcagg gatacggttg atagcaaaat tctgtgtatc gacgccgtac
    28261 tttttgcaaa gcatatagcc gatacatact gcctgaaagc ccatatccgc tctgctgtaa
    28321 ctgtcgctgt tgatagagag ctgtgcgtgg ccaagctcct gtgctacgca ctgagcgacc
    28381 gctacgctgt ctcccacatc acgctttaca tacaaggtct gttcctcgtt gttataaaac
    28441 gccgccatat tgggatacgg aagctcattt gttgcttcca cttcaaccgg ggaagaatcc
    28501 agcataacgg taatgagtgc tttcgggtca cggttgacag tcggtgcagg cggtcttttg
    28561 ccgttggtct gcgaaacatc aaagaccttt ttcacattgt aggaaatgcc ggtcgtaccg
    28621 tctttctttg catactcgac aggttcaaga atggaaatgc ttttcgcacc tttctgaatt
    28681 ttcacattat ctttgctcca gtcatcaaag tttttaagct ggcttgcttc gggaagctgc
    28741 ttgaaaatca gaagtgcgtt gaccgcagag tatctgtcaa gacggctctg cgtatcaagg
    28801 aaggctttga acttttccgg gtcggaaaca atcgcctttg cggtgtcgcc cgccatctga
    28861 tatacggctt ctttttcagc cttcatcttc tcggcatatt cctctttgga aagtcgtttg
    28921 ctctgctgtc ctgccttagc aggggtaaaa ttgtttgtca ttgtgattac ctctctttca
    28981 catttttgct tttaggtttc ggctgctggt gtacggtctg tgccggggcg ttcttgactt
    29041 ccggctttga tacctccggc tctttgcgtt ctgcttcttt ctgctgcttg gactgtgcct
    29101 tatatcggtc aagctttgct tttaccgacg gctttctctg tctgtcgctt acagtaccct
    29161 tatcagtttg catatctacc ggctcggagt cgtgccttga cggagggttt ttgtccgttt
    29221 tggcgactgt ggggtttgac tgggaatacc cctctttctg aataggtttt ctgacggctt
    29281 cctcagtgat gatttcgttt ttggttttcg tcggcttgtc tttctccaaa gcttcacgct
    29341 tttcgacagc cttctgagac tcggtgacaa tcgcagcctt atcaacttta ccgagttcaa
    29401 atctctcaac gattctctga attttggaag cgtcctctgc acgggcaata atatcaatcg
    29461 ggacattatc gccctttgtg tttttatccc tgagtacgca gtagagaacg ccgtagcgtt
    29521 ttgcctgctc ggtaaacttc ttcaagtcct tgttggggat agaaaacacc ttcagctcct
    29581 tgcccgactt aatcatatta gtaagtcgag ccttgccttt tgttttctgt tcctgtttga
    29641 gaacagagac taaaagaacg gcaatattct ttgctgccgc tccgcttaat tttgcggcta
    29701 cttcaaagcc ttcaagcgat agcctgacga cctgttctgc cgcatcacct ccgtttgtca
    29761 ttacggttct gctcctttcg ttcttgtttt tcttcgtaaa ctcttaccgt ttcaaggttg
    29821 gcttcaataa cctttgacct ttcggctatg tcatcacaaa gaccgacctc tttgcggaga
    29881 gtccacagct tgctcgtgat tgccgtaatc tgctctttga catttgatag ctcatcgtca
    29941 ctcaaatttc ttcttaactg ttttcgcagg tgcgttctat cgtcagtcaa ggatttgatt
    30001 tgcgacaaca cggactcttt atatgagaaa agctgctcgt cggtagaaat gttctcccgt
    30061 ccaagcagcc ttgtctcctg agtgattttg tcgagcttca gcaaatcttc tttcaaaaga
    30121 tagtgaagcc ttgcggtatt ctgttttttg tacttcggca gataacccag cttatagcag
    30181 taatgcagat acagcccata cagtccgccg acctttttga ctttgtgttc tcttgtgggc
    30241 attcggtact gcctgactct taccgtttcc tttgcaaaag gaacgataag aaccttttga
    30301 ttttccgtca gcctacgctt gattgcgtcc tcggtataat tctctccgag tgatttaagt
    30361 cgtatcggct tcttgtatcc tttcgggaca atcgtccaat actttcgact gtcgctgaga
    30421 caatgttcat agcccatctg agtcaggata taatcaaagg tctttaagtt ggtgctgtgt
    30481 gcaatcgctt catcaatggc gtcacgggtc attgaatatc ggctcggcat accggcttgt
    30541 tcctgcttgt agtaataaga ggattgctta ctgcggtttg ggttcggatt gtaatacagt
    30601 ccgtactttt cacaaaggca gtcggcaacc aaacgaaact tgaaccacgc tttttcgtcg
    30661 ccccataacc gcttgccgtc cacaaaggaa acggagttta ttacataatg acagtgcagg
    30721 tgtttcgtgt tcagatgagt agtaaccacc acctgaaatc ttttgcccca cacttcgttt
    30781 gcaaattcca ttccgatttt ctgtgcaagc tccggggata tgtcctgttc cttaaagctc
    30841 aggtatccgt gataggcttg aatgccgtcg tctttgccgt atgctttttt tacagatata
    30901 aactggtctc ttgcggtcgc agggttgcag ttgataccct ctacgaaaaa ctcacgctcg
    30961 gttttttctt cgtcctttgc atagctgaga acatcacgga gagcctgata ctgttcctcg
    31021 gtgtaaatgt ctgccgccgt cttttcggga ttggcggcat agtcgattac ctgaccgagc
    31081 cttgatgtga ccgaccacaa tttacttact gccatttcat atcgctctta tcgggtctta
    31141 aaaaagtacg ctccacatca gcctgaaact tgtgccaacg ctcggcttcc tttttgagct
    31201 gcggtgcgtc cacaaatccg agggtgtttg ctttcgccgc aagctgattg atgttgttgc
    31261 cgatagcgga aagctcacgc ataacatcgt aaaatctttc atcgggcttt tctctcggct
    31321 cgtatcctct gagaagcaaa cggataagtc cgccttcgga aagacacgcc cgctttgctt
    31381 ttttctgcaa atcctgagct tctgccttgt tcatcagaat gtgcttttca atgtttctct
    31441 tgctcatttt tatcgctgtc ctttctgtaa atatagtgtc tgtcccggtt tatctgaaac
    31501 aggcacattg ttgttactcc gaaaaagccg ccgatgagta acccggcggc gaccaatact
    31561 atctcccgca aagcttatgc tcctttcttg cttggggtat taggggcaac ccctaacgag
    31621 tgtaccgttt tggacattcc tgtccataaa tggtctgctc gctaagatta tgcagacact
    31681 ctgggttgcc ccatagattg actcttatct ctccatatcc tttgagacag gcttatacgg
    31741 ctttgcttca ataccgtcca aggacttata aaatctctcc gggtatttga acttttcctc
    31801 gtacttacga gccagttctt tcggcatact gagaaacttt tccgactcaa tcggtgcgta
    31861 cgcaatgaaa aacttgccgg caataatgtc gagcatttca cggttgctgt cgtcttttac
    31921 ataacatttt tcaatcttcc agccgtcctt gccgccgtgt tcatcagcca tatacgcttc
    31981 cagtcgcaca catttatccg acccgtcaag ggaagaagca tagatagaat atccgcccat
    32041 accctcaatg aaagccttat tgttactgct gacaacatag gttctttgtt cctctgtgta
    32101 aggcttgtca aagctgtcag ccgtaaaaac aatatatccg gtcgtgtggt ttctttcttt
    32161 ttctgcctgc cggaaatgag ctttcaactg cggataactc atctcaacat tctcaggctc
    32221 ggaataaact gccctgttca gcggcaagcc gttcatcttt ccttcatcgt tgcagatgat
    32281 ggcaacctcg tcctcaaagg gcatatattc ttcaatatct ccctccacaa gagactgcat
    32341 tgcttccagc gtatcctcaa tttcaatgag cttcggatac ctgcccggct caacaagaat
    32401 tacggaaatc ttctcaggtg cttcgacctt ttcaaaggta tcctcgtaaa tattcaaggc
    32461 gagggagctt ccgttttccc aactcatatg aatctgtccg gcgtcgtcaa caaacttaac
    32521 cgttcctttc agaccgtatg gcatttgcct ttcgccagcc atttcagtga gtacaatctg
    32581 cgtacccttc gggtacattt ctctgatttc ttttagtttc atcgtgcaaa actcctttcg
    32641 gttttatcct ttatccctaa gcgtttacaa agaaaatcgt tgacatcttt cccgtattgg
    32701 ggagggtcgt caacgacttc atacttatct gagagaatag tctgcaacgc tttggtagct
    32761 tttcttccgg caatatcatt gtccaaatga agaacaattc gcctgattgt tttgtccttt
    32821 tcaagtagcc tgccgagtgt aacaggcact ttcgagtcct cgattttctg cttgggggag
    32881 tacactcccg caagagaaat aaggttaagc tgtcgccagt ctttgccctc cagcttcatc
    32941 aaagttgcat aggaaagcag gtcaatggca cactcaaaaa gatgaacttc tccggtgttt
    33001 tcggcagtca gacgaaaaga atattgcttt ttactgccag tgcagtcgcc cataatcctt
    33061 gattgatttg ttgctctgta agcggcgtat ttaggttctt tgttctcgtc atagccgata
    33121 aaaacagcat tgtgatacgg aagcgactca atgattagct cctgttccaa gcagtagttg
    33181 atgatttcaa aatcaatgcc acgcccgaaa aggtaatcaa ataccacatc ggcagtagga
    33241 cttttttcag gcagaagcaa gggttgttcc tcatagcttt tgatgttttc acaagtcgga
    33301 aagctgactg aaccgtttcc cataatggtc tgaaccgcct ccacaaaatc cattccacgg
    33361 actttgataa ggtaatcgag agcggatttg cccccgatac ctctcgacca ccacatccat
    33421 ttgccgttgg aaatcttcaa gctgtcgtgg gttcttgtgg tgtaggtgtt gcttgaaaat
    33481 ttaacaagct cgcccggttc atactctctg agataggtta ataagtccat tcgtttggct
    33541 tcggttatga cttccggtgc aatatacggc atacaaacca cctcgcttta ctcaaggcaa
    33601 tcaaattcct tatcacttat ctcatcgcaa caagcgagtc ttgcaagcaa taacagaaca
    33661 tcgtcaacag gacactttat gtcgttccag aaaagccaag cgacttctgc aaggtctttc
    33721 tcctcataaa gagcaacgat ttcttcaggg gagaactccg tctgaatact tctgtcaata
    33781 agttctttat agaaattgag ctttgcaatt ttaagtgaaa attctgtttc ccttgcgggc
    33841 ggtgtgcttc tttttaattc gtgatacgca ttgctcaatc tacggacaac gcacatctgc
    33901 ggtgcatcaa acggttcgat ttcttcattg gcaaaaaaga aatttgcctt aaaatctgtt
    33961 tctttcttat tatctttcat aggttttctc ctttcgtgtg ttcggcactt cgccctcatc
    34021 gggttcgccg ccgacaattt cgttatctcg tttatccata ttgagcaaga tattcagctc
    34081 gtccagtcgg gcaagctttg ttttcaattc ttcctcttgg ataaatggtt tttggacttc
    34141 tttctttgcg gtttccaact gatttttggt gttctcaagg tcattttccg caagcgataa
    34201 gctctcggca aatctctcaa ttccgttatc gaggcggata atattgccgt atgcgtcatc
    34261 gccgagagga acatttctgc ttgttgcacc tttcagtcga acctcataat ttcgctctgc
    34321 ggtattaaaa agcagctccg tttcaaaccc tctgtacttg ccgagaggaa tagggtcggg
    34381 gctgttcatc tgcttgcagg cttcaatgat tgctttaccg gcgtcggctt tttcggaata
    34441 aaaaacaccc ttaacctcca taccgacaaa gcggtcgtcc gttggtttcg ggtgctgttt
    34501 cgcagtttct acatcttgct tcaagccttc aatgcggttt tccaaagctg taattctctg
    34561 cggataatat ttgattatct tatcttccaa agcgtatctt tcagagagaa agttggattt
    34621 taagagcttc agcttttgga cttgaatgtc caaatccatc ttctccttaa tatacgggtt
    34681 gccggtggca agcattttaa tctctgcata ggacagagcg gtttcatcaa tatcctcggc
    34741 agaacgcacc ggggatttgc tcgtcataat ctgactggcg aacttttgct ttccctctac
    34801 aagctgatag agatatgcgt cgaaggtctg ctctgttaca tagcggtaaa tatctacatc
    34861 ggggtttgag ttaccctgac ggataattcg accggaacgc tgctccaagt ctgacggtct
    34921 ccacgggcaa tccacatcgt gaagtgcgat aagtctgtcc tgaacattcg tgccggctcc
    34981 catcttctgc gtagagccga gaagcactct gacctcgccc ttgcgggtct tttggaacag
    35041 ttctttcttc ttcacatcgg tatctgcttc gtggataaag cggacttcgc tttcggggac
    35101 accacgctct atgagtttct ttctgatgtc gttatatacc gagaatgtgc cgtcgttctt
    35161 tggtgttgag aggtcgcaga acacaagctg tgccgatttt ttatcggctg tttcctccca
    35221 aatacggtag atgttatcga cgcaggcgtt gattttactg ccctcaaaat caggcagcat
    35281 atcgttgagc atacgctggt caagagccaa ctttctaccg tcgtttgtga ttttgagcat
    35341 attatctaca ctcgaatcta caccgccgcc acggactttc tcggctcgct ccgcaaggga
    35401 agcaaccatc tctttctgca tttccgaagg cttgaccgca acattgtgga agtgtgcatc
    35461 cggcacaggc agctccagca tatccgccgt cttaatgtcg gcgacctcct taaacatcgc
    35521 cataagctcc ggaaggttat agaattttgc aaagcgggtt ttcgctctgt aacccgttcc
    35581 ctccggggta agctcaacgg ctgttacagt ctctccaaag gtacttgccc acgagtcgaa
    35641 gtgttgcaag ttgtttttta caagcgtgtt atactgcaag tatcgctgaa tggtatagag
    35701 ttccaccata ctgtttgaga taggagtacc ggtcgcaaat accgttcctc gaccgcctgt
    35761 aagctcgtca aggtatcggc acttcataaa caggtcggag gatttctgtg cttctgtctg
    35821 agcgataccg cccacattac gcattttggt gtaaagatag aggttcttgt aataatgact
    35881 ctcgtcaata aagagcctgt ccacaccgag ttcttcaaag gtaacaacat cgtcctttcg
    35941 gctttggtcg ttgagctttt ccagcttttg cttcacggac tttttagact tttcaagctg
    36001 cttaatggag aaattttctc cacggtttcg cttcaaatcc ataataccgt ctgtcagttc
    36061 ttcaagctgc tgctcaagaa ttgccctctg tctttcaatg gacatcggga ttttctcaaa
    36121 ctgagaatga ccgataatta ctgcgtcata atctcccgta gcaattcgac cgcagaactt
    36181 tttgcggttc ttcgtctcga aatctcgctt tgtcgccaca agaatattcg ctgccggata
    36241 tagctgcaag aattcagccg cccattgttc ggttaagtgg ttcgggacta cgaacagcga
    36301 cttattgcaa agtcccagtc gtttggactc catagcggcg gctaccattt caaaggtctt
    36361 acccgcaccg actgcgtgtg ccaacagcgt attgccaccg tacagaatgt gtgcaaccgc
    36421 atttttctga tgttcacgga gttcgatttc tgggttcata ccgttgaaaa caatgtggct
    36481 tccgtcgtac tcacggggtc ttatgctgtt gaacttttcg ttatacatct ttgtgagttt
    36541 ttctcggcgg gtagggtcag cccatatcca gtcctgaaag ccctgcttta tgagttcctg
    36601 ctttgcctgt gcgattgccg tctctttttt attgagaacg gctttctttc tgccttcctc
    36661 atcttcgata tagtcaaaga ttcggacatc tttcaggttc agtgtttcct caattatctt
    36721 atatgcgttg atgcgggaag taccgtatgt gctgtacgct tttacattgg aacggtcgta
    36781 gctctttccc tcaatgttcc attcgccggt aaactgagag tagtgaacct tgatattcca
    36841 ttgtgcatag cgtggggtgt cgagaaactc aaacataaac tgttggaata tttcgggcgg
    36901 tatccaagtc gcaccgagcc ttacggaaat ctcgcttgcc gtcaaatcct ttggctgcac
    36961 cttttcaagt gcctgcacat tgacggtgta atcttcggga tacagtgccg cagacctttt
    37021 ggctgtcgcc agcttctcac gaacattgcc cgacagatat tcgtctgcca tcagatactt
    37081 cggctcatag gaattaccgt actcataaag gggatttaag aagattacac cctttaagtc
    37141 agcgaataat tcctcctcac ttttgccgga caactccatc atatattcca tatcaatggc
    37201 tgctttttcg cccatagaga cagcgagagc ctcgtctgcg gtgtcaacct ccgttaccgg
    37261 cttgtgcggt ttaatcgtcc ttttgaagaa catatccgcc ttgcgttcca gttcgccatc
    37321 ttcattgata acctcaagag cggagagcag agcataggag ctgtcgtcgg aaaaggcaga
    37381 agtattggca cggctgttaa tcagtccgta cttctttgta aagctgtcat acagtgtgtt
    37441 cagcttatcc tgtgcctgtt tgatttcgct gtccgggtaa tcctcggttt gcagttcaat
    37501 caagttacgg acgcaatccc ttatcccaat catacccttg atacggttct cggcggttgc
    37561 cgatacctct accggagaca tacgggagtt ctcacggaaa tagattttat cgtccaaaac
    37621 cgtgtaagag aagttcctta ccgtagggtc tgccgggata gaattatctt cttcctccag
    37681 ctcgtcggca acctcgtatt cggagatttc tccgtgaatg tttgagactg cttcgttcaa
    37741 aagctccgaa aggtcggcat tttcaaacgg ctcacaggtt gcttccggtc cgaaacgacc
    37801 gcttaccatt ttcatttcgc cgagtatcat ttccgggtgc tgaacaaaat atgagttcat
    37861 ccttataccg ttttcgtcgg tgtcaagatg aacccagtca ggctcaatat ctattagcct
    37921 gtctcgcttt tgcaaaaaca gaatatcgga tacaacctct gttccggcat tgcctttgaa
    37981 agtgtcattc ggaagtctga ttgctccgag cagctccgcc ctctgtgcga tatattttcg
    38041 gacattggag ttttccttgt ccatagttcc tttgcttgtc acaagagcca tcacaccgcc
    38101 ggggcgtaat ttatcaagcg attttgcaaa gaaataatcg tggattaaga agttgtactt
    38161 gtcatatcgt ttatcggaga ccttgaaatc tccgaaaggc acgttgccga taacaccgtc
    38221 aaagaagctg tcggggacat ttacttcctc aaagccctgt gccgcaatgg aagatttctg
    38281 ataaagctgc tgagcgatac cggctgaaat ggtatcaagc tcaacaccgt aaacctttgc
    38341 gttttccatt gacttaggca gcataccgat gaagttaccg ataccgcagg acggctcaag
    38401 cagattgccc tcctgaaatc ccatctgttc caacaccttg taaatggcgg tagatacttc
    38461 gggcggagtg taaaaggcgg tcaaggtgct ttctcttgcc gacgcatatt cctccggcgt
    38521 caggatattt ttcagcattg catactctgt atgccaagct ccggctcgtt cgtcaaaggc
    38581 ttcgggaata ccgccccaac cgacatatct cgacaagatt ttctgctcgt caggtgtggc
    38641 aaagcggttt tcttgctgac accttttcaa gaccgtaatc gccgcatagt tgcggtggaa
    38701 acgctctttt ttattgactt cttcaacctg attattggca aggtcaaagt tgagtcgctc
    38761 tgacatagga atatccgggt ggaggtcaaa gctctttacc tttgactttt tcttttgctc
    38821 ccaagcggga actatcaact caggttcttt atctcggtcg tccttaactt caacgccgtt
    38881 gtgttcggat aaagccttaa agtcatcaag caagtcaggt ctgataccaa gcacagaacc
    38941 gtcatcttca aacacaaagg cttcatcaac aagaaaatga taaaactctg caccgtgcca
    39001 ttcgttatcg ctgtcccttg caacaagacc gttttcatca taactgagtt caatgtcgtc
    39061 aatctttaat ctgccaagca cggaataaag aatttctgtt tctcggtcat aaaccgggac
    39121 ttcggcggca gcagccacaa ggctttgcat tgtcgctttg gtacagtctg tgaaatcagg
    39181 ctgctgtgaa aactgacttt ctgcttcctc aaaccattcc gtacctacat cggcaagctc
    39241 ctgatttgaa atgctgccga ggtaatcaaa gaaatcctca gtcgagtcat attcccgtgc
    39301 agcttgctgt atctcgtcaa aagaaagcgt atttgtaaca tactgacctc cggcattgct
    39361 gtcggggtta tagtacatcc aaattacact ttcattgtcc cggtcgataa agaaggcgtc
    39421 gtcataaccg gttttcggac tgaaatcctg tacggtttca gtatcgtttt gagcttcatt
    39481 ttcgcctgta acggcttttt cttccgccgg taatacactg accttcaagt ggtcgttcat
    39541 tggattttca cgcacttttc ggtcaaattc ttcccttgga agctccttgt tgaaaagggg
    39601 catatcaaag tcatagagca ttacacggtt ttcgtcaaag gataaaatct catactgaga
    39661 agccccgata tacacgctgt cgccgagatg atattcatac tgtgcttccg tttcgtccac
    39721 tttgttttca ggctcaggcg gtgcggtaga gagtatctct cggttttttc tctgctctgc
    39781 aagctcggct cgccgttctt cctgcttttc aagccattcc gggtactttt ctttttcctt
    39841 tgggtttagg tatctgtcca tacggataag gtctccgata cgcttttcca cctgagacca
    39901 agaaagagta atgtgcggtt tgtcgcttcc gatacctttt gaaattgtga taccttttcc
    39961 gtcgtgctgt tcgtcaatgc ctgcaccgat gatgaccgga taagagccgc cccaaccgta
    40021 ttcgtttttc aagaagtcgg cgttctcttt tgcggaaagg ctcttttcaa actgttcata
    40081 gatacgcatt ttgccctcgg aaactccgct tccacgggtc agtacagcgt ctatgatttc
    40141 ctgagaaaaa gtaaaggcag aggttttttg ttcctctgcc tgatttccca taatgagagt
    40201 caactgaccg tccatagacg gaagcggctt cattgtatcg gtcaattctc ccaaaagtct
    40261 cattgcttca aaatgctgtg cgataacgcc ccagtcgtag aagctctgag cggttctgtt
    40321 ttcgtattcg ccctcccaca agtggaggac attctgaaat gttttgtagc ccacaagtct
    40381 gccgtcgttt aaggtaagct gggtgtaatc gttgttgaaa atacccttga tatattcggt
    40441 acgggtcgca ttatccgtat ttctctcata gaagtctttg atttcttcct ttgaagcgga
    40501 caaatgcggg gtagtgccga gtatctctcg gatagtatca tcgccaccga aaaacggcag
    40561 gctcttgtcc tcgtggtttc tgtcgtaata ctctaagcga atattacctg attcttcacg
    40621 atttcctgtg ccgagttcct gatgttgttc atcagacgaa cccacttcat catatcttcc
    40681 gctttcatct gctccgtcag cccggctttc tgtgccatct gcttcacgag agtttcctcc
    40741 agttcgctgg ctctctgctg aacctccgcc aagtgactgt tcagaatccc tttcgtcaga
    40801 agattgtagt acaggatttt gtgatgttcc ttcagataag ttctcctcat ctgcgaccat
    40861 ctgccgagag tcacttccgt ctgctccggc agcttcaggt tcggaagatt gtagtctccc
    40921 accatcgtgt atgtgatttc gctcatcgct ttgactcctt tcgtctttga tgtctttatt
    40981 gtattcggat tgctcctgtt catcaattat gcgattttcc ttgctgagcg tgctgattgt
    41041 tctgctgaca gggagcaatg ccatttcagc aatgtcgctt gtagcaatgc ccaccgcatt
    41101 gagaacttcc tgtgaattga agcttgaaat cccggcaaag tcatcgggag aatagacctt
    41161 gtctgcgttc agtcccaatc gagccataac catatatgac acgctgtttc tgacaagctc
    41221 caaatacaag gcatttgctt cgtcggcaga caaatactca atatcgctgc ctgcacccaa
    41281 actcataaag tcggagatat agtctgcgat attgtcctcg acggcatttg caatgctctc
    41341 tttgacgaca ttttcaatac tcgttgtatc gtttaccgcc ccgaaagtat tttcaagcgt
    41401 ttcgataacc tctgcttcat attcgggtct catctcccaa ataggaacag ggcgggaatg
    41461 tcggctttcg tgggtgtccg atatatcaaa gtaatgaatc agcctttgac ggcttctgtc
    41521 tgcgtcctca aatgcggcaa taccttttgc acctcggttt acccaacgac cgaaagtgcc
    41581 gttccatcgt tcgatttcaa gcacggctgt tgcatcgggt ctttgggcat aaatgagaag
    41641 ctgttcatca aatcggagcc tgaaattcct gcctgctgtt ttcagaaacg attgccagtt
    41701 taccggattg tctgtaaccg caaagcaggt tctttcatac agctccgaaa tcaggtcaaa
    41761 tttccttgcc acctcgtctg cacctcctta tcgtgttttt tctttttcct ttgcaggttt
    41821 tgtgttttct tttgcggctg gttctacggt atgaccgttt ctctcgcaaa gctcggcaaa
    41881 ttcgcagata tggtagagat ttgtgccgac ctccaaatgg tagtcgtcga tatatctgca
    41941 agttctctcc attgttttgc cgtcgccgag cttaattgag attttttctc cgtccgcaat
    42001 gcgaaactgc tcctgatagt gcgggtcaat aaatcggata ccacgctcgg catttttcaa
    42061 gtggctgttc agccactctt tctgatagca atagcagtac agattgtact cgcccctatt
    42121 ggggttaaac ctcataagat agctgtactt ttccgtatca agacgaatgc cgtagtggtt
    42181 gcggtcatca ttaaaggaac tgtcgggagt ggaataacag taagaggaca tagcctttct
    42241 gccggacaaa acatcgccgt cacgcaatcc gtttatcaca tcgtcaaatt cagccttaaa
    42301 ttcatcggtt ttcaggtctt ttctgaaatc gttccaagtc gtccaaaact cgttcccggt
    42361 agaaccgaag tcggcacgca aatatccgat aagaccggtc tgcatagaga gctgctgact
    42421 ttggctgaag gtgtatttac gctctgcttc ggtcaatact ctgtaatcca ttttcatcac
    42481 ctcgcttgtt cgtttggttg tctttgcttt ggaatagaaa aaccatatac gccggcaata
    42541 tcatcgccga gtcttttggt aactcgtgtg atgtcggctc ttgtggcttt tccgttgtag
    42601 attttaactt gcagattttc aatctgcgta tcggtaacac cgtctttgaa tacacggtaa
    42661 agataatggt ttgtaccgtc gtgatgaaca gcgtcggctc gaaggtctcc gtatttgtca
    42721 acataccatt ctgtgtagtc ggtgtcagaa taaaggcagt ccttaatgtt gcctgaatca
    42781 atcatcttgt atcccgacac tctgccgttc catcggccga ggtcgccgat tacgataatc
    42841 ggctgtgaaa gctgaatgtt gagatttgct cgttcatcat aaagattttc ggcattggat
    42901 tttaccataa tgtcgtaaag ctcatcatcg gaatatccgg gatacagttc ctccaaagac
    42961 tctcgccaat catcaaggtc aaggctaata tcgctccaaa tgatatggcg gtcattctgt
    43021 tcctgcctgc tcatcagtgc cacctcccaa ataagagaac agcttattgg ctttggtctg
    43081 cttctgaaac tcgataatca ggctcatatc cggaatagtg ataccgggaa ttttcaaaat
    43141 gctctccata tcaagctgct gcaatttctt ttcggtattg cagcctgcgt caaacagttt
    43201 cgtcagaagc tttgttttct gttgaaaagt gaatttttcc ttcattgctt tgtcctcctt
    43261 atcgttcttt gtctttgttt cgcttcttgt ttgaaagctc ctgtgccttt tcctttgccc
    43321 attcaggcag acgctcaggc tttacctcgc ccataacatc cattctttca tatcgggttg
    43381 atttgccggt gtgaagattg gtacaaaaca cggcgcttcc acggctgttt gccgacgcac
    43441 cgaaaccacc tgtaacatag tagagctgtc tgtcggctct ctgaaattca ggctttaata
    43501 ccttggggtc aatggctatg attttgccgt tgatgtcttt ggaatagtgg tcggggatac
    43561 agtcggcttc tgttatgagt gtgattggaa tatccagttt ttcgacctgt tccttgaaaa
    43621 gctccgcttc atttgccaca cggcttccga aaaggtgtac gatttcgata tagtcatcgc
    43681 ttaccataca ttccgaacac agttcaaaca ggtcgtttcg ctctgcaaag ccgcacataa
    43741 atttatcgcc gtttgtactt tgctcattgg aagccaagat aacttccttt tcgcccacat
    43801 tgaccgagca aagaacagtg tattcaccga tttttctttt tccctcgttc atatccacac
    43861 ctcagcttac ttcaatcaca attctgatgt ttccgcagtc gcagccactg cactgccttg
    43921 acagttcggg aaatagggat tgcactctct gtcttgctct gcggatagtc tcaaagcacg
    43981 gcaagccgta gcctttatag ttgttgacta tatcctcaag cggtaaatct ccgactctca
    44041 tatagctgta tcggttgtaa tagcaaagga taagctgcat atcatcatac ctcgtttcgg
    44101 ggcattctct gagtattgca agcaccttgc tgtcaaccgt cttttgctta ttcataatgc
    44161 acctccgtaa aagaacggtg ggcgaagttt tcactccgcc cacataagcg ttccttattt
    44221 ctttctgttc ttaatctgca agaagataaa gccgccgata ataaaggcga ctaatacaac
    44281 tgctacgatt gttttagcgt ccattactta ttgtcctcct tcttcttttt tctgtacgca
    44341 acaacggctg tgcctacaat accgagggca gaaagtcccg caagtgcagt ccacaagccg
    44401 acattgctgt tatctccggt ctttggtgtg tctctcagct cattgtgcat ttccacaacg
    44461 gtagtagagc cgacctttac ggttgcaatc ttatccgcag gaagcacata ggaagcagaa
    44521 acagtatcct gaacctcgga aacggtgtaa tcgccgatac gaagtccctc gataatgatt
    44581 tcgccgttct tatcggtcgt gaagcttcgg tcgtaaccgt ttactcctgt tactctgaaa
    44641 gtgaaacctt cgaccttacc gtcagaggaa gtttttacga ttttcaggct tcctttcatt
    44701 gccgtgttaa taaaaccgac gcccgctttg ttttcaacct cataggtcat ttcatcttcc
    44761 tcaatgaata cggagtacac acccttatca agttcaaagc cttccggtgc tttggtttct
    44821 cttacaaggt attttccgta aagaagctcc ttcatctcgt aaatacccgt agaagtttcg
    44881 ttgagcgtac cgataagctc gtcgccgtcg tccaatttga cgtctccgtt tacatctttg
    44941 taaacctcaa agattgcacc cgtcagtttg ttgtccgggt aatcttcatc gaccttagtc
    45001 aacttgatat tgccgtgaac atattcattg acgatttcaa cctcaatgac ctgaccgacc
    45061 tcggagattt taacttcata agaagtttca tcaagcacga agccctccgg ctgctcgatt
    45121 tcttttacaa gccagtttcc atacggtact ttgtcaaaag aaaagctacc gtcattttca
    45181 gaggtagcag tcatcaaagc attttctttt gtaaattcag tttcatcagc cttaaacaga
    45241 ccgattacag cacctcccag tgcttcgccg ttttcggtaa tcttcttacc ggaaacagaa
    45301 ccgtaaatga gcttgttctc aatcgctttt ccgtcgttga ctgcaatctc aacatttgcg
    45361 gtatcctgac cggaatagct gaaagtgaac ggatacttgg cgtcggagag aatataatgc
    45421 tcatcggtgg caagctcctt aacatagtag cttccgaaag gaatttcggt tttgataaca
    45481 gccttaccgt tttcggaaag agagataatc tcaatcagac cgtctgccgg gatagaagta
    45541 ccgcttgcag aaacaagttc ttcggcggca aaaagtccaa agctgatatt cttcatttca
    45601 tcgccgttac cgatgttgaa gatgtcgttc ttttcaatag tcttttcaag acttaccgtt
    45661 actttctgcc tgtcatttac aaaacttgtg gcggtttcgg ttacagacac ttcctgaccg
    45721 gcataagtca gctcaacctc gtgagcttct ttgttgataa ccataccctc cggtgcggta
    45781 atttcaacca ccgtatattt tccgagataa agctccttac tcttggcaag tccgttttca
    45841 tctgtggtaa cagtatctac gacttcgccc tttgcataac ggagtgtacc gtcgggagtg
    45901 ataatatctt ctgctgcggt aatctcatat accgcacctg caagaccttt cacttcatag
    45961 acaggctgat aaatcacatc ggcattttcc tctccagaga tatttacccc tgagaatacc
    46021 tcgccggtct tttcaatgct gacagtacct ttctgagcca tattaggctt atcgacctta
    46081 atcacggtaa taccaccctc atcggaagaa tgttcctctg ccacatcaaa gtacaccggt
    46141 gtgctgtcaa gcacatatcc gtaaggagcc tgaacctcaa caagagaata tcccttgccg
    46201 tattccagtt tctccggtgt aacaagctgt ccgtttgcat cggtgtagaa agtatcaatc
    46261 gttgtcggag taggataagt gaaggtcatt gttacctgat taccgtcagg gtcaaagatt
    46321 ttgaagcctg caccggcata cggaatgttt ttaccgcttt ctgcgtccac cttaaccacc
    46381 ttgatatagc tttcaaagtt tgcgttgttg atgagatagc ggtaggtctg tccgttctga
    46441 gaaatgaaca catcgaagtc cttcatcagc tcacgacctt cccagcctgc ggtctgatga
    46501 acggtatata cgccgtaagg catatccttt gtctgaccaa aaccgttttc atcacaaaca
    46561 atcacatctc tttcatcttc ttctgctgaa ttaaagctgc cggaagattt cagatagatt
    46621 tcaaaggttg ctccgttttc cggtgtttca atctttgttt cgccgtcatc ggtgtgcttg
    46681 ataatggcga tattgccttt cataacctgt tcggtaacat catttgcggt ctgattgtgt
    46741 tccaccgtat aaagctgcgg ttctgcaccg accttatgga ttgtaccgtc gagcagataa
    46801 ccctcggacg gcgtgatttc acggattgtc cagtcattat cacagatata ttcctttgtg
    46861 gtaaactgcc cgttcttatc cgtaacatat ttgtccacaa gggtttcgcc cttataaatg
    46921 ccgtaaactg ctccggcaag ggtagcgtcg ccctgcggtg tgccttcctc tcggtcgctc
    46981 tttgttacgg ttacgctgaa ctttttgaga atgttcgtga agtttcttgt ggttgcttct
    47041 ttccagttaa tcggtgcggt ctgatttgca ggcacaacat aacggattgc ggtatccact
    47101 tcctcaatgg tgtatggggt agtgccgctt ataagcacat catcgaaaga agcaacaccg
    47161 ttcttatctg tcactgcata ttcatctacg gcaatacccg caagcgaagt tccgtaaagg
    47221 tggaaagtta caccctcgac cagattatcc tccgaagatt tgataacctg aagattacct
    47281 ctcttgagaa cattattgaa gttgaccttt gccacctgac cggcaacaac agtaactctg
    47341 tgaacctcct gcggtacata tttgtcgata gactgttctg ttaccgtgta aacaccgggc
    47401 ataaggttat ccagttggaa tttgccgccg tttgcggttg ttacagtctg attgacaccg
    47461 ttaccgctga tggtaaactg aataccgtca acctttccgt cctcacttgt ctttacaatc
    47521 tgacaagagc cgtagcttac cttcattttg acaaagccgc tgacagggtc gctgacctcc
    47581 tgagcataag tgaccacatc ctgaatgccg ttgccattct gatggatacc gtcagaccat
    47641 acgacaacac ctctgcggac accgttcttt tttgcggctg tgatggtaaa ttccttgctc
    47701 ggagcttttt ccattgaaac agtcaatttg tttccgctga cagagaacga aacgccgtca
    47761 atatttgccg agaaattgta attgccaagc acaccgtttg tatcggtgag agttgcaaca
    47821 tacttgcttc cgttccattc aagctcgttc accttggcag aaccgcttga ccttgtgcag
    47881 aagctcggaa ctttcgtatg gttctgaacg cttgttacca tactgttgta gtacgacaag
    47941 attttgctgc ggagagggtg tgctgagctt acacattcaa gcacggcatt gtaccctccg
    48001 gtagaaacgt gattgaagct tgcgtctctt tctccgacaa tcgtttccca aatcaaaatc
    48061 tgagtggcat aagcgtgtgc gatacagttt gcgtcgcttt cattctgcga cttccagctt
    48121 gtcgaaatac ctccacggta gccgtactgc aagatacgac cgataagcag gcgaatatca
    48181 tcgccggaaa tcgtaccgtt cggactgatg ttgttgaaga agttctcgtc cttttcggtg
    48241 agagtatctc ctgtccgctg acctgtaccc ggctcgatac agtaggcgat attgcccgaa
    48301 tacgaaccca ttgcacgaag tcccgtatat ttcgtggaca agcctttcca accgttcata
    48361 tagttgagat tgccgtgtcc ccattcgccg ttgttattgg tatctccgct tcggggataa
    48421 tcgacgaggt acacatcggc tttttcgcct acggctgcaa aggctgtcgt tgccccaatg
    48481 cccgtaaaag cagtaaggct cataaccgcc gccaacataa gcgagacggc tttcttgaat
    48541 tttgttttaa ccattgcgtt ttcctccttg aaatgcaaaa acgcaccgat tttactcagt
    48601 gcgtccgctt aaaattattt tgttttagca gtagccgata tagatgttgt aatccgtatc
    48661 ggatagcttt tctgtccata tccacacagc ggtaaaaccc tcgctgttct tgtatcggtt
    48721 cagtctgctt tcaatatcag acttgatacc gcttcggtta ggatttgcgg atatggggtt
    48781 gtcccaacat tctgtcgccg tgatgtcaag agaaagccct atgcttaccg catactcttt
    48841 tgcgtaacta acataagggc tgacatcgaa tgtctgcttg tgcggctctg tcggtttcgg
    48901 ttctgccggc ttttcagtcg gtttttcaac cggcttttgt tcggcagttg tctgttcttt
    48961 tggctgttcc gtttgttttt cgggttcagc ctgcgtggtt gtctgcttcg gtggctctgc
    49021 ctttggcttt tcggttgcag gagtatcagc cgttttttct tccgccggtt ttgtctgtac
    49081 cgtcataacc gtctgacttt cagcggttga ttggctttct tttgccgtaa tcggtgtttc
    49141 ctcctgaact gccgtgcttt ccggttcttt tgccgtatct tcctgagaat ttgtttcggt
    49201 attaccagcc ggaaaagaag tctccgtttt cgttatctcc tgtgcagctt ctttggctgt
    49261 gttaccgtta caacctacga ggaaaatcat caggcaggca agaacacaag gtatcagcct
    49321 gtttttcata tccatcgctc ctttctgctt taatcgtaat caaaaccggt caaaacatca
    49381 aaggtgcgat tggctgaact ttttatcgta gcagacattt tgcttttgct ccaaatgtgc
    49441 aaacccttta atagacagct atatgttatt gagatagata tactcaaggg agatagagta
    49501 tattttcagc aggttaatag ccggtatata taggggttag agtgtgagaa agggggaagg
    49561 ctatcggctg tcacggtcgg ctctgcttcg cagaaacttg ttgtaatgct ccaatgcctt
    49621 gcacacaaaa tcctccgttt ggcttatggg aatattcttc gggataagct gtcgaaccct
    49681 gtcgcccctt aaaacaattt tctccctttg gtttggtttt tcctccgaca taatcgcttg
    49741 gattgcttcg gttgtgagct tgccctcctc aaagaacttt cgcatacgga ttgtttggtc
    49801 gtgggacgga gttgcgtcgt tcaggtcgat ttcatcaacc acatcacgct gactgtcctc
    49861 atcgagaaaa gacaattcaa ccgccggtcg cattttaatt cgcccctcgt caacataatc
    49921 caaaagttcg ggaacaaggt ttgtaaggcg aatataacgc tgaatttgcg ttttgctgtc
    49981 atccgattta tctgctaaca acattactga ttttgttccc accaacttgt cccccagtgg
    50041 gtcacaagtt aaatccgtgc gttctccttg ccttttcatc gcttccaaac gcattttgta
    50101 ggcataggct ttttcagagg gaagtatctg cgacctttgg tagttgctct caaccattaa
    50161 aatcgtggct tcgtctcggt tcaggtcaac gacttcacaa cggagcgtat caaacccggc
    50221 aagctcacag gctcgctttc gtctgtgtcc tgaaatgagt tcgtatctgc cgtcctcttt
    50281 ctgccttact gtcgccggtg tgattacccc tcgttccttg atactctcaa tgagctgtgc
    50341 catatcctcg tcatcacgca ccttaaaagg gtggtcgggg aaatcgtcaa tctcagtcaa
    50401 gggaatatct cggattttgg aaagcttttc ttcatctctc tgttcctgcg ttgagaataa
    50461 gtcatcgagc ttcgtgagag tgaagtcgct ctttcttcct gccatcggct aacacctcct
    50521 ttgtaaattc tgtgtacgcc tttgacaccg tgctgcccgg ttcgtaggca aaaatgctct
    50581 tgcctttgga agaagtctct gcggctttta cagcaatcgg gatatatgtt cgatacatct
    50641 tgatttgact accgaagttc tctctcagag cttctaccgt gcttttggcg aggttggtac
    50701 ggctatccac caaagtgaga agcataccgt caatcttcaa gctcggattg atacgtttct
    50761 ttactcgtga aatagtcccc acgagctgcg tcattccttt tgccggtaaa tactgagcct
    50821 gaacagggat aataacgctg tctgccgcag atagagcatt gattgttacc attccgaggg
    50881 aaggcataca gtctataagg atatagtcgt atttgtcctt cacttcgctg agatagtttc
    50941 tcaatgccgt ctctctgctc attgcgttga caaggttaaa ctccattgct gaaagctcaa
    51001 ggtttgccgg aataaggtca acaccttcgt cgtggtgcag aataccgacc gtagggtcat
    51061 tcatcgtttc atttatgaca tctgtgagtt tcgttgcaag cgtgataccc aagttgtctg
    51121 tatcctgcca accgagacaa gtggttaagt cgccctgtgg gtctgcgtct atgagcagca
    51181 ctttctttcc ctgcattgca agaccgacgc cgaggtttac cgtagtggtc gtctttccaa
    51241 ctccgccttt ttgattgcat atcgcaatcg ttttgcagtt cgacactttg tgcgtcctcc
    51301 tttcgtgaaa ttcatagcca tcgcagtatg gctatgtact tgaccggctc atttcctaac
    51361 cggtcgggca atatttgttc tcaacacccc ttgccgagca ataagctcac gggaagtcac
    51421 taaggaacag actgctaatc tgtatcatag gaatttcacc tctgccgggt actccgccag
    51481 ctccgtagag aagtatcatt atccttctga ctgtcatcgc cgtaacaggg gcaacctgtt
    51541 acctataccg ggagttctcg ctgttctgca atgcagaagt cacggcgtac ccgataaggt
    51601 ggctaaaatc atcagaatta aagtcttagt gaatggttta ttcagttgtc aaaatacaag
    51661 tgaaagggct gaccttttcg tggctcggaa ttaacccctt cacttgtttg aaatgggaga
    51721 gcgtttttgg ggggtgtttt ttcaaaattt cttgaaaatt tttttgctaa caaaaaaagc
    51781 cacctacttt cctcttaatt gaggtcaata gacggcgggt agaaatattc ataattttgg
    51841 tgtataatag gaaattaaga gaaagacaaa tttgaagttg gaggatacac gcatgaaaat
    51901 tgtaatcatt aatggaagtg ccagaaaagg aaatacgctg gcagcaatca atgcatttat
    51961 aaaaggagcg tcagaaaaga ataaaattga aatcattgaa cccgacaaac tcaacattgc
    52021 accatgcaag ggatgtggtg tctgtcaatg ctctaaggga tgcgtcgata aggatgatac
    52081 aaattctacc attgataaaa ttgctgccgc agatatgatt ctttttgcta caccagttta
    52141 ttggtgggga atgtcagcac aattgaaact tatcattgat aagtgctact gccgtggatt
    52201 gcagttaaaa aacaaaaaag ttggcacaat tgttgtaggt ggttctcccg taggcagcat
    52261 ccagtatgag ctgattgata agcagtttga ctgtatggca aaatatcttt catgggatat
    52321 gcttttcaaa aaatcatatt atgcaacagc cagagatgaa cttgaaaaaa ataaggattc
    52381 catgaacgaa cttgagtgga ttggaaaaaa tttataaagc acacaccaaa ttccagtctt
    52441 gcgaagagac tgaaaacaac agaagatttc agtttgtcta acttactcta aattagcaaa
    52501 gaccgcttac aaaagtgtag gcggtcttta ttcgtgttca gatatatttg attttgaact
    52561 ttcttttctt ggctgaaagc accttgcaaa gaatatcatc tgctgcgtcc gtgtatctgc
    52621 cttgtgctat taggctgttc ttcaaacgga taagtgattg cagcacttcg ctgtattcgt
    52681 ccttggaaag gtataaatga tatttttgtt ctttcaaaac aaccacctcc tgttaccgca
    52741 attatataat aagaaatggc atagaagtag tgtgcgattg tcgcttgacc acccctaaat
    52801 gaacgaatta acagggtaac gaacgcctta ttcattagca ggaattttgc tcgaattttt
    52861 ctgccattag cagagagggc attttcatta gcaaaatagc gaaaatcctg ctaattttta
    52921 ttagcaagcc gtccacctga aaggcggacg acattagtcc taatttccat tagctgacgg
    52981 agaatttgct aatgaaaatc tgtgaaattt acgatttttc tcttttcccg taaaaatgaa
    53041 aaaacgccgg aaacccttga ttttactggg ttttccggcg gagtttttgg cgttcccgag
    53101 gtgattcgaa cacccgacct accgcttagg agttctctgc gaaccgtggt agctagaagt
    53161 tcgattatcc tcttgggagc gtttaatgcc gtaaattaaa gcataagtgc ttgttatgtt
    53221 taattgttga tactctctgg tgtaccctca tacaccgtag agtgttagca ggttgttagc
    53281 aacaaaggct aatttaaagc tttaatttat cagaaaacat tacaaacaaa ctataaatca
    53341 tttatcacta gaaatcaaga tactcgtatg ttatagacgt tcagaaatga gcgtctattt
    53401 ttataccaaa aatgaaagga gtattaaaat ttatgaaaaa gacattgaaa cgattgtgta
    53461 cgggcttctt agctcttgca actatcgtta ctgctttacc gactacaccc gttcatgcag
    53521 aaagtaagca atactggaca gaaagtgcag agcgtgtcgg tatcattgaa aaagtaatga
    53581 atgacggttc tatcggctcg acattcaatg agggcatgat gaaagttgag ggcaaaacag
    53641 cctattgtat cgacattaac acagatttta ggaatggcta caagaccaga gctgacgcaa
    53701 gctcacgcat gaatgccaac cagatttcag atgtggcgtt atccttagag tatgtcaaac
    53761 agtatggcga agctcacaag gaactgaact acaagcaagt ctatctgttg gaacaatgtg
    53821 tagtctggca gagattgagc gtacatcttg gctggcaatg cgataacgtg cgagcttctt
    53881 atgatgaaat tccaaaggca acgcaggacg aagttttctc tggtgcaaga acctttgtca
    53941 aagaaaataa aggacgctat gaatgtggcg gttatatcta ctctggcgag gggcaggaat
    54001 tggggcaatt ctgggcgaag ctgaatgttg gaaatgcgaa acttaaaaag acttccagta
    54061 atgccagcat tacagacggt aacgggaatt actcaatcgc tggtgcgacc tatggtgtct
    54121 ttactgataa ggactgcacg aaacagcttg ccacccttac gactgatgaa aacggaaata
    54181 cagatgttgc agaggtaaaa gcaggcacag tctatatcaa ggaattatcc gcaccagcag
    54241 gatataaagt agataaaact gtatattcct taaagattga agctggaaag acggcgactt
    54301 tgaacgtatc tgatacgcca aaagtaacgg acactttgat tgagcttttc aagatagata
    54361 tggaaacaaa gaaagacaat ccgcaaggga acgcttcttt agcaggtgcg gaatttacat
    54421 ggaagtatta tgctggcttc tataacaaag acaatctccc tgccgaagct actcgaacat
    54481 gggttacaaa gacaatcgct gaaacagaca gctacgggac aactcattac atcacaaaat
    54541 tagcggacgc atacaaggtg tctggcgaca gcttctatat gcaagacgga aaagccgttc
    54601 ttccacttgg gacactaacc atagaagaaa caaaagctcc aaacggctac ttgttagagg
    54661 gtgcatatat gcaggctggc gataagtccg aacagataaa gggcttatat gtaacacaga
    54721 ttaccgagga cgacgacctt gccgtattat ctggaagtaa ccagttttcc gtatcagaca
    54781 aggttatccg tggcggtgtg aaaattcaga agcgagattt agaaacgggc gatatgaagc
    54841 cacaaggaag tgcaaccttg aaagatactg cttttgacat catttcctta aatgataatt
    54901 ctgttttggt tgagggcaag ctatacaaga aaaatgaagt ggtaaagaca attcgtaccg
    54961 atattgaggg tgtcgcttct acttctgctg acctcttacc ttatggaaaa ttccgtattg
    55021 ttgagagtga agctcccgac ggttacttaa ctgacggtgc aaagccgatt gattttacaa
    55081 tcacagaaaa tggaaaaatc gtggacttaa ccgacaaagc ccattctatc tataatcaga
    55141 ttaagcgtgg agatattgag ggtgtaaaaa tcggtgcagg cacacacaag cgtcttgctg
    55201 atgttccctt taggatcaca agcaagacga caggagaaag tcatatcgtg gtaactgaca
    55261 ataacgggca gttctccact tctgctgact gggcttctca taagcacaat accaacgcag
    55321 gcaagaccag cgaggacggt gtgtggtttg gaacttctga accagacgac agcaaaggtg
    55381 cgttacctta cgatacttac gtcattgagg aattacgctc tgaaagcaac aaaggctttg
    55441 aacttatccc accttttgaa atcgtggtat caagaaataa tcttttgatt gatttaggaa
    55501 cgctgactga tgaatacgaa aaagaaatct ctatccatac cacagcgacc agcaaggacg
    55561 gcgaaaagac tatccttgca ggaaaagaga ttacgattgt tgatactgtc aaattagacg
    55621 gacttacaaa aggcacaaaa tatcagctca aaggctggca gatgttaaaa gaggaaaacg
    55681 ccgagcttat cattgacggg aaacgtgcag aaaatgatta tacctttgtc gctgatgagg
    55741 aagaaatgaa agtggaaatt gcctatacat tcaatgcgtc tgctttaggt ggcaagaacc
    55801 ttgttacctt tgaagaattg tatgatttga gcaatccaga cgaacccgtg aaagttgcgg
    55861 aacacaaaga cattgaggac gacgggcaga ccgttttaat cacagagcgt atcatcaaaa
    55921 ttcatacgac tgctacgaat aaggacggca acaaagagct tgaagctgga aaaaacgtta
    55981 caatcattga taccgtaacc ttagagggct tagaagttgg tacacagtac aaacttgtgg
    56041 gctggcagat gttgaaagaa gaaaatgcag aacttcttat caatggaaaa tgtgtggaaa
    56101 atgattatac gtttactgct gacagcgaaa ctatgaaagt ggaagttgct tttacgtttg
    56161 acgctacttc tcttgacggt aaacagcttg taacttttga agaattgtac gatttaagca
    56221 atccagacga gccgaagaaa gttaccgagc ataaggatat tgaggataag ggacagacga
    56281 ttacctttaa ggaaaagcca gaagaaccag agaaacccga aacaccacag ataccagaaa
    56341 agccgagcag accgagcgac agtcccaaaa cgggcgacag tacaaatgta atggcatttc
    56401 ttgtgatgtt gcttgcgtct gctggtggac tggctggaac atatctttac aaacgccgta
    56461 aaatgaagaa atcataaggc ggtaacggta tgatgaaaga aaaatcacgc tctccgccga
    56521 agctgtcaaa cggcagactt ttgcttattc tggcttgtct gccaccaacc tgcaagaaca
    56581 cggatagtca agggtgcgaa gcattgattt taccctttac tatctggggg attgctggta
    56641 cttcccaaac cgccagaata agaaattaca atcaatttat caaaatagaa agaaacgagg
    56701 taaaacatta tggaaatgaa atatgtcgtg ccagatatgg cacagtcttt tggaactctt
    56761 gaatttgcag gagaaagcga gcctatcttt gaaagagata aaaataaccg cagggtctta
    56821 gccagacgaa gctataacct ttattctgac gtacagaaag gcgaaaatgt tgtagtggaa
    56881 attcccgtgc aggctggcga aaagaagttc aagtatgaac agaaagtaaa acttgtcaat
    56941 ccgaagttgt acggcagagg ttacgcaatc ggggatatgg gacataccga ttatgtatta
    57001 gttgctgatg atattgtagc agttgaagaa aagtaaagga gtgaagaatt tatgagatta
    57061 tcaaacgggt ttgttattga caaagagaaa acatttggcg aattaaaatt tacagcggtg
    57121 cgtgatgtgt ttatgcagaa tgaggacggg acaccgagta cccagcttaa aaagcgtatc
    57181 tatgacttga aatgtagtct gcatggtgga attatccccg tgtccgtacc gccagaagtg
    57241 ccgttaaggg aatttccgta caatgcagtt gtagagcttg tcaatcccgt agccgatacg
    57301 gtatcaagaa agacgtttgg tggtgcagat gtggactggt atgtaaaggc agaggatatt
    57361 gtgttgaaga ataaaggcaa tcagaacgca ggcaatccac agaaccatgt accgcaggga
    57421 cagacgaaaa aataaatcta ggtcatagat tatactctga aattacagta taatgagcca
    57481 aaagagccgt atttaagcta tgtaaaataa ttttgacaag gaaaaaaagg atttgtcgaa
    57541 gatattggat agacatttga gggttaatat atgacaatga caccgaaagg agcaatcgga
    57601 atatggaaat aggtaagaaa cttaaaaatg cacgagtaca gtctggaatg acacaagaaa
    57661 atgttgcaga aaaaatcaat gtatcaaggc agacaatttc aaactgggaa aatgaaaaat
    57721 cttacccaga cattatcaat gtaatagagt tgagcaacct atattctata agtcttgacg
    57781 aattgctaaa gggtgatgaa aaaatgattg aacatttaga agaaagtaca aatgttgtaa
    57841 aaagcaacca aaaaatgata tgggcaatta ttgtaaatat cattgtcgta gcattgctga
    57901 tagcattaaa tatgtttata ccagataacc gttatttctt agttggaata ttttgtctta
    57961 tggttatcac ttcatcagca ttactttacc agataatcaa aaaattttaa ggaggatatt
    58021 ttgttatgaa tttgaacata gttttagcgg taatttgtgg agcagttgca cttgtaggag
    58081 cgttttgtgt tgtgtttcag atttatcata tgactgttat agacgcaaca gccagaggat
    58141 taaagcaccc taaattttgg ggagtattta caatgagtgg gaataattca agtggtttgc
    58201 ttatgtatct aatcggaaga agaaaatacc ctattgtaaa tatgagtgaa agcaactcaa
    58261 aagaattaga aaaacgtaaa aaatcagcag gtattggact gttatttttg gctattggtg
    58321 taattggcat tatatgtgcg accttaatat aactaaaaat gcagatttat gattatatct
    58381 tgcaacattt acaaagcagt tagtctatat gattgactgc ttttttcgta cccagaaagg
    58441 agtgaatgat ttatgcgtaa gatttggaat agaggacacc gtatcagagc cagcgacaag
    58501 caccttgtct accatttttc catagggacg cttctgtttt tattcgtggc ggttctcctg
    58561 ctactgaata tcaaacagct catgcgtacc gactgggagc atttcagctt gttagagaac
    58621 ggcttgacgc tttcccctta caacttcata accatactga tagcgactgg tgtttgtgca
    58681 ttggtcgctt ttctgtatta ccgcttctgt tacgacagtt tcaagaagct cctgcaccgt
    58741 caaaagctgg cgagaatgat actggaaaat aagtggtatg aagccgatac cgtacaagac
    58801 agcggttttt ttactgacct gcaaagcaga tcaagggaaa aaatcgtctg gtttccaaag
    58861 atttattatc aaatggaaaa gggactgctt catatccgct gtgaaattac gctgggaaaa
    58921 tatcaagacc agcttttacg gttagaggat aaattggaaa gtggattata ttgtgagctg
    58981 accgacaaga ccttacatga cggttatatc gaatataccc tgctttatga tatgatagcg
    59041 aaccgcatta ctattgatga agtacgggca gaaaatggct gtcttaaatt gatgaaaaat
    59101 cttgtctggg aatatgacgc actccctcac gctctgattg ctggtgggac tggtggcggt
    59161 aaaacctatt ttctgctgac gctcattgaa gccttactgc ataccaacgc tgtcctttac
    59221 atcttagacc cgaaaaatgc ggacttagca gacttaggga cagttatgga aaatgtgtat
    59281 cacaccaaag aaaaaatgat tgattgcgtc aatgcctttt atgagggtat ggtacagcga
    59341 agtgaggaaa tgaagcgaca cccgaactat aagacgggcg aaaactacgc ttatctggga
    59401 ctgccaccct gctttcttat ctttgatgaa tatgtggcgt tttttgaaat gctggggaca
    59461 aaagaaagcg tgggcttact tagccagtta aagaaaatcg ttatgttagg acggcaagca
    59521 ggatatttcc ttatcgttgc ctgccagcgt ccagacgcaa agtatttctc ggacggtatc
    59581 agagataact tcaatttccg cgtgggactt gggcgtatca gcgaattagg ttacggtatg
    59641 ctgtttggtt cagatgtgaa aaagcagttt ttccagaagc gtatcaaggg gcgtggctat
    59701 tgtgatgtgg gaacaagcgt tatcagcgaa ttttacacgc ctttagtccc gaaaggacat
    59761 gactttttgc agactatcgg ctctcttgca caagcaaggc aggacgggac ggcgacgtgc
    59821 gaagcgaaag gcgacggcac ggactagccg ttgctggtgt ggcgtaagcc acgccagcag
    59881 gtaaaacccc tcggtatcta acagaggggt acgtttgcaa atagacaata gacgaaaaac
    59941 ataggaaaca taaggcttct ggcatgattt cccagtaaaa atcggctgtg aagtcgcctt
    60001 aaaaaacttc acacttgaca gattgggggt atggttctga atgaagaaca atggataaaa
    60061 gaattacggg agaaacggat tgcttacggt atctcacaag gcaggctggc ggtggcttct
    60121 ggtatcacaa gggaatatct caacaagata gaaagcggaa aaatgaagcc gtcaaaggaa
    60181 cttctggaaa ctctgcataa agaactggca aggttcaatc cagaagcacc gcttaccatg
    60241 ctgtttgatt atgtgaaaat tcgttttccc acgctggata tacagcacat catcaaagat
    60301 atattaaaac tgaatatcaa ctatatgctc catgaagatt acggacatta cagttatacg
    60361 gagcattatt ctttagggga catctttatc tatacgtcgg ctgacgaaga aaaaggtgtc
    60421 cttttagagt taaaggggcg tggttgccga cagtttgaga gttacctgct ggcacagcaa
    60481 agaagctggt atgactttct catggacgca ctcatagacg gtggcgtgat gaagcgtatc
    60541 gaccttgcta tcaacgacca tacgggcatt ttggatattc cagagcttgc ggaaaaatgc
    60601 agaaaacggg aatatatcgg aaagtccaga agttataagt tttaccagtc gggcgagctt
    60661 atcaagcaca gcgaggacga cagagaatat atgggacgta ccctttatct tggttcgctg
    60721 aaatctgatg tatatttctg tatctatgaa aaggactatg agcagtatgt caagttaggg
    60781 acacctctgg aagaagccga tattatcaac cgttttgaga tacggcttag aaatgaacgt
    60841 gcctattatg cagtacggga tttgctgacg tattacgacg cagagcagac cgccttttct
    60901 atcatcaatc agtatgtacg gtttgttgat gaagaaccag acaagcggaa aaatgactgg
    60961 aaactcaatg accgctgggc ttggtttatc ggcgataatc ggcaaagtct gaaactgacg
    61021 acaaagccag aaccttatac cttagatcgt acattgcgtt gggtacaaag gcaggtagca
    61081 ccgaccttga aaatgctgaa aaagattgat aagggaaacg gtacagatta catggagaca
    61141 atcgaacagc aggcaaagct cacagaaaag catgaaatga taatcaaaca gcagacgacc
    61201 cctgcaaaag atttagtaga aatttaggag tgatgaaaaa tgtgggtatt attaaaagac
    61261 ttcctgctgg tatctatggg aatgggtatc ggcatagtct tgatgtgtat tttgaatgtc
    61321 ggcaaagaag ctgactataa aatgaaacaa ttagaagaaa gcgaggacaa ttaaatgaat
    61381 ttcggacaaa atttgtatca atggttttta agtaacgcac agagcttagt gcttatggcg
    61441 attgtggtta tcggtatcta cttagggttc aagcgtgagt tttccaaact tatcggcttc
    61501 ttggtagttg ccttgattgc tgtcggtttg gtattcaatg ctggcggtgt gaaagatgta
    61561 ttgttagagc tgttcaataa gattatcggt gcataaaatt ttattgtggt actgatatgc
    61621 gaatgttata atttgaatgt tgtattacat aaaacgctgt acttaccaga aaaatctatg
    61681 aattttgtat attatacaag gttgcaactt gaagttgcta atgtgcattt caaaaaatat
    61741 agaatataac attatggctt gataaaattt attcatcaaa tcataggagg tatcacacaa
    61801 tgagtttagg agaaaaaatc ttcaagttaa gaaaagaaaa aggaatatcg caagaagcac
    61861 tagctgaaca aataggcact actaggcagg caattagtaa atgggaaaac aatcaagggt
    61921 ttccagaaac agaaaagctt ttacaattat caaacatttt tgaagtatct acggattatc
    61981 ttttgaaaga cgaaaagaat gtaaagaata gtgaagaacg aggatattat gtaagcaagg
    62041 aaatgtcggt agggtttatc gctaatcaga aaaaattagg actttatctt gctttagggg
    62101 ttatgctttg catttttgct ggaataccat ataccttgtt tttagataat atgacttggc
    62161 gttatttagg tatggcattt tgctttgtgg caggaattat attttttgtc gtagcaattt
    62221 tttatgaaaa acaagaatac aacattttaa ggcaagaacc tttactactt gattatgaat
    62281 atctaaaaga attgaaaagc gaatacactt caaaaaagaa aaaatatgta atagttgctg
    62341 ttccttgtac tgttctcttt atagcaggac taattttctt tctatttact gtgaaaggct
    62401 atatttcatg gacagaatat cattcctttg catttttcgg tcttgctgtt ggaatgttgg
    62461 gttttgtata tacaatcaat gttatggaaa cctatgaact attagtgaaa aacgagcaat
    62521 attcaacgag tttctttttc aaactaaaaa gaaagattaa aaagagatta ggataagcta
    62581 taatttaata ttcacacaaa gcagttagtc ttatgattga ctgctttttt cataccaaaa
    62641 tttcagattg gagtgattac atgaacgata tttttaagga tatgcaggca aaagtcggct
    62701 gtgaatacat ttctgacctg ccctcttaca agcgtaaggt gtggcgtgaa atgaaacggc
    62761 tgagccctgc cgattatgaa gaaagacaat tagaagattt ttcaaagttt gtgtttggta
    62821 tgccgtacca gaccttaaaa gatgtgatga aacaacagaa aggacgtgaa gaacaatgca
    62881 ggaaacaagg gtgctggtgg aaacgagaga aacaactggc gaagaaacaa catcatactg
    62941 gttcgacctg ccgatagatg ttgccgagtt tgaagaaaag ttaggtgtcg gtgcagaaag
    63001 cacggcgtac cgcattatcg aaaaggtgtt gccttatgct gatgaagtcc acgaacatac
    63061 aagcgtgtac cagcttaacg aattagagtt tatgtaccgc cagctttcaa gcgatatgca
    63121 ggaagaatat gtatcactac ttacggtgtt tgagaattta gaagcacttt atatttgcag
    63181 gaacgtgatt acggtttatc ccgactgcaa aagcatgata gatgttgcaa ggcaaaagct
    63241 gatgaatgac tcgacgttca aacatttatc cgaggactgt caagaatact actttgactt
    63301 tgaagcctac gcttctcact tgcaggaaca cgggaaattc ttagtaacgg aacacggtat
    63361 ctttgaacta ccagagtagg aaatgaggtg gtgcttatga tagatgatat ggcggtttac
    63421 attgctaatc tcggtaaata caatgagggt tatttagtcg gtgcttggtt cacgttcccc
    63481 attgacgagg aagatgtaaa agaaaaaatc ggcttgaatg aacagtatga ggaatacgct
    63541 atccatgata ccgacaactt ccccattgcg attggcgagt atgtttccat tgaagaactc
    63601 aatgagatgt atgaaatgat agaggaactt cccgactata tcgtagagtg tctggacgaa
    63661 tttatcagtc actacgggac gctggaagaa gtcgtggaac acaaggacga tatttattat
    63721 tatcccgact gtgaaaccat gacagatgtt gcctattact acatagacga attgcaggca
    63781 cttggggaca ttccacccag cttacagaac tacattgatt atgaagccta cgggcgagat
    63841 ttggatatgg gcggttgctt tattgaaaca agccgaggga tatgcgagat accatattaa
    63901 cgctggaaga tcagcaacgg catggttgct actgacagcg tatttctctt ttaagggaca
    63961 gtctgaaaat ggctgtcctt ttctctttga agaacttacg aaaggagctg aaagaacttg
    64021 aaaaagatta aatcttatac gggtatctgg aacgtggaaa aagtcttgta tgcaatcaat
    64081 gactttaacc tgccttttcc cgttaccttt acacagatta catggtttgt gattacggaa
    64141 tttatcatca ttctgtttgg ggatattccc ccactttcca tgattgaggg agcatttctc
    64201 aaatacttcg gtattcccgt tgctctcact tggtttatgt cgcagaaaac ctttgacgga
    64261 aagaagccgt acagcttttt gaaatcacag ataacctatg ccctgcgacc taaaatcact
    64321 tatgcgggaa aagccgtaaa actgcataag cagaccttga atgaaacaat cacggcagta
    64381 aggagtgtga actatgttcc cgataaaata tattgacaat aaccttgtct ggaacaagga
    64441 caatgaggtg ttcgcttact atgagctgat accgtacaac tattcttttc tatccgcaga
    64501 gcagaaattt atcgtgcatg acagtttccg acagcttatc gcacagtccc gtgagggtaa
    64561 aattcatgcg ttgcagattg ctacggaaag ctcaatccat agtatgcagg agcagtcaaa
    64621 gaagctggta actggaaaat taaaggaagt tgcctgccag aaaatagacg aacagaccga
    64681 agcgttagta tctatgattg gtgacaatca agtggactac cgcttttttc ttggctttaa
    64741 gctcatggtt acggaagaac agctcaatct gaagaacata aaaaaatcgg cgtggctgac
    64801 gttcacggaa tttctccatg aagtgaacca cacgctgatg aatgattttg tttccatgcc
    64861 gaatgatgaa atcaaccgtt acatgaaaat ggaaaagtta ctggaaaata aaatctcccg
    64921 tcgcttcaag gtgcgtcgct tggaaatcaa tgattttggg tatctcatgg aacatcttta
    64981 cggcaggaac ggtatcgcct atgaagatta tgagtatcag ttaccaaaga agaaattgaa
    65041 caaagaaacg ctgataaaat actacgacct tatccgtccg acaaggtgtg tgattgagga
    65101 aagccagcgg tatttacgat tggaacatga ggacaaggaa agctatgtgt cctactttac
    65161 cgtcaatgcg attgtcgggg agcttgattt tccgtcaagt gaaatcttct atttccaaca
    65221 acagcaattc acattccccg ttgatacttc tatgaatgta gaaatcgtgg agaatcgaaa
    65281 ggctcttacc acagtaagaa ataagaaaaa ggaattgaaa gatttggata atcacgccta
    65341 tcaagcagga agtgaaacca gttcaaatgt ggtggacgca ttagacagcg tggatgagct
    65401 ggaaacggac ttagaccaga caaaagaaag tatgtataag ctctcttatg tagtgcgtgt
    65461 atcggctgat gatttggacg aattaaaacg ccgttgtgat gaagtcaagg acttttacga
    65521 cgacctcaat gtaaagctgg tgcgtcctgc tggggatatg ctggggcttc attctgaatt
    65581 tttacctgcc agcaagcgat atatcaatga ttatgtgcag tatgtaaaat cagatttttt
    65641 agctgggctt ggctttggtg cgacacagca gttaggagaa actacgggta tctatatggg
    65701 ctattccgtt gatacgggaa gaaatgtgta cctgcaaccg tcccttgcca gtcaaggtat
    65761 aaaaggtaca gttaccaacg cccttgcgtc tgcttttgtc ggttcgcttg gcggtggaaa
    65821 gtcgttctgt aacaatcttc tggtgtatta ttcggttctc tttgggggac aggcggttat
    65881 cttagaccca aaatcagagc gtggcaactg gaaggaaaca cttccagaaa tcgcacatga
    65941 aatcaatatc gtaaacttaa ccagcgataa aggaaatgca ggacttcttg acccattcgt
    66001 gattatgaag aatgtaaaag acgctgaaag tctggcaatc gacatcttaa cattccttac
    66061 gggtatttcc tctagggacg gcgaaaaatt ccccgtactt cgtaaagcgg tacgctccgt
    66121 tacccagagc aacagtcggg gcttgctcca tgtgatagac gagctacgcc gtgaagatac
    66181 gcccatatca agaaatatcg cagaccatat cgacagcttc acggactacg actttgcaca
    66241 tctgctgttt tcagacggga cggtagaaaa tgctatcagt ctggataacc agctcaacat
    66301 cattcaagta gctgaccttg tactgccaga taaagatacc acttttgagg aatacacgac
    66361 cattgaatta ttatcggttt ctatgctgat tgtgattagt acctttgccc ttgattttat
    66421 ccattcggac agaagtattt ttaagattgt agaccttgac gaagcgtggg cgttcttaaa
    66481 tgtggcacaa ggagaaacgc tctctaacaa gctggttcgt gctggacgag ctatgcaggc
    66541 aggcgtttat tttgttaccc agtctgccta tgatgtttca aaggaaagtc tgaaaaacaa
    66601 tatcggcttg aagtttgcct ttcgttctac tgacattaac gagataaaac agaccttaga
    66661 gttttttggt atcgacaagg acgacgagaa caaccagaaa cgcttgcgtg atttagagaa
    66721 cggacaatgc ttattgcagg acttatacgg acgtgtcggt gtggtgcaga tacaccccgt
    66781 ctttgaagaa ctgctacacg cctttgatac cagaccgccc gtacagagaa atgaggtgga
    66841 gtgatgaaag aaaggataaa aggtgcgttc acaaaaaaga agattttcca ctttctcaaa
    66901 atggttctgt tcgtggtggc actctccctt atcctgcttt cacttctggg gacggtggct
    66961 catgcgacgg ggcttgtgga cgataccata aatgcagaaa atctttactc aaaatatccg
    67021 ctgtcgaatt accagcttga tttttatgtg gataatagct ggtcgtggct tccgtggaac
    67081 tggctggacg gtatcggaaa atcggtgcag tatgggcttt actgcattac caactttgtc
    67141 tggacgataa gcctttattt aagcaatgcc acgggctatg tggtgcagga agcctataaa
    67201 ctggacttca ttaacgatat ggcagacagt atcggaaaaa gcatacagac cattgcaggc
    67261 gtaacacaga acggtttttc ttctacgggc ttctatgttg gtttcctgct tctcattatc
    67321 ttagtggtgg gactttatgt tgcctatacg ggactgataa aacgggaaac cagcaaggca
    67381 cttcatgccg ttattaactt tgtggtggtg ttcgtgctgt ccgcttcgtt tattgcctac
    67441 gctcccgact acatcaaaaa gataaatgaa ttttcaagtg atattagtac cgcttcgttg
    67501 gacttgggaa caaaaatcat gctcccaaac tctgacagca agggcaagga cagcgtggac
    67561 ttgataaggg acagcctatt ttctattcaa gtggaacagc cgtggttact cttacaattc
    67621 gggaacagca acgcagaaga aatcggggca gaccgtgtag aagctctggt atcggcaagc
    67681 ccagaggacg aggacggaaa gaccagagag gaagtcgtga aaacagaaat cgaggacaac
    67741 gacaacaaca atctgacgat accgcaggtc gtgaaccgtt taggtatggt gttcttccta
    67801 ctgttcttca acttagggat aacgatattt gtattcttgc ttacgggcat gatgttattc
    67861 agccagatac tttttattat ctttgctatg tttctgccta tcagcttttt actttccatg
    67921 ataccgagct atgaaagcat ggcaaagcag gcaatcgtga gggtgtttaa taccataatg
    67981 acacgagcag gaataacgct cattgtaacg gtggcgttca gcatttccag tatgttttat
    68041 aacatatcca cggactatcc gtttttcatg gtggcgttct tacagatagt gtgtttcgct
    68101 ggtatctaca tgaagctggg tgacttaatg agtatgttct ctttgaacgc taatgatagt
    68161 caaagcatgg gacgaagaat tttccgcaga ccatatctat acttggcaca tagggctaga
    68221 cgtatggaaa gacggcttgc tggtgcggtt actgctggtg gtgttgctgg tgcggtggct
    68281 ggtagcacga tttcaaacag aaaagcgaca aggaacacag ctacaaaaga tagtcggggt
    68341 aatacatctt ccagcatggg acagcgtgta ggttcaaagg tgggtgctgt cttagataca
    68401 aaaaataaag tgaaagataa ggcaagtgct gtcaaagaga atatcaagga tatgccgaca
    68461 cagaccgctt atgccgtcca ctccgcaaag gaaaaggcaa agtccagcgt gtccgacttc
    68521 aagcgtggca tggtgcagga acagcagtcc agacagtcgg gacgtatgga aaaacgggaa
    68581 cagcataggc agaatatcgc cgataagcgt atggagcttc aaaaggcaca agaagcaagg
    68641 caggcacagc gaaaggctga cggatcagcg acaacgggag ctacccgtcc ccatgagcga
    68701 ccagccacag cttcaaccat tccaaagccg agtgctgaaa aaacgcagga agtcaaacgc
    68761 cctgccacag cgacgacttc aaaaacaaat gagccagtca agacaacggt tatcaaagag
    68821 cgtcccttat cttcgggtac ttctgatagg aaaacgagcc agcctacaca gccagtacat
    68881 aggcagaatg tagaaaaagt ggtatcgcag gaaacacgcc agaatgacac caaagaccgc
    68941 aggacaaaag ttcagcagac gcaaagcgtc cagaaaaacc agcagaccac agagaaaacc
    69001 cgtaaccttg taatgaagaa aggacagaag aaaaaatgaa actgaaacat attgctatta
    69061 tcggcagtct gtttcctatc ctcttttcac tggtgctttt ctttggggtg ttgattagtg
    69121 cggacagcga cgacgagaac agcaactttt cttctggcat tacgggtatg aacttatccg
    69181 cagaagtctt gaaacatcag cctatggtgg aaaagtacgc cagagaatac ggcatttccg
    69241 agtatgtcaa tgtgttgctg gcaatcatac aagtggaaag tggcggtaca gccgaggacg
    69301 ttatgcaaag ctctgaaagt ctgggactac cgcccaattc attagataca gaaagttcaa
    69361 tcaagcaggg gtgtaaatat tttgcgtccc tgctttcgtc ctgcaaaaat caaggtatgg
    69421 acgatttgaa tgtagcgata cagtcttata actatggcgg tggttatgtg ggatatgtgg
    69481 caggaaaagg aaataaacac actttcaacc ttgcagagag ctttgcccgt gaaaaatcgg
    69541 gtggaaagaa agtaacatac accaatccaa tagctgttgc gaagaatgga ggctggcggt
    69601 atagctatgg aaatatgttc tatgtggaat tagtcaatca gtatttaact gttccgcagg
    69661 tgtcgggaga gctggcacaa aaggtaatga atgaagcgtt gaagtatcaa ggctggaagt
    69721 acgtctatgg tggtagtaat cccaacactt cctttgactg ttcgggactg acacaatggt
    69781 gttatggaaa agctggtatc tccttaccga gaacggcaca agcacagtat gatgctaccc
    69841 aacatctccc actctcgcag gcaaaggctg gggacttggt atttttccat tctacctata
    69901 acgctggttc gtatgtaacc cacgtcggca tttatgtagg aaataaccag atgtaccatg
    69961 caggcgaccc gataggattt gcagacctaa gcagtagtta ctggcaacag cacttaatcg
    70021 gtgcaggacg agtaaaacaa tagaaaggac ttgaagatat gtttaagaaa aataagaaac
    70081 agacagaaac tatcaaagaa ccaaaagaaa aaaaggtgcg tactgtcaag gtaggcacac
    70141 ataagaaaac tgtgattgcc ttgtgggtgg tgcttatcgc aagcgtgagc ttcggggtgt
    70201 ataagaattt taccgctatc gaccagcaca ccacccatga aaaagaaatc attgagcttc
    70261 gcttgcagga caccaacggg atagaaaatt tcgtgaagaa ctttgcgaag tcatattaca
    70321 catggaataa cagcaaagaa gcgattgaag caaggacgca ggcaatcagc ggttatctga
    70381 caaaggaatt gcaggacttg aatatagata ccattagaac cgacataccg accagctcca
    70441 cagttacaga tgtgattgta tggcatatcg agcaatcggg aacggatact ttttctgcta
    70501 cctacgaagt agatcagcag ataaaagagg gcgaacagac aagcaatgtg aaagcaacct
    70561 atactgtaaa agttcatgta gacgctgacg gggatatggt aatcgttcag aaccctactc
    70621 ttgcaccagc aatcgaaaaa tcagactatg atccaaagac accagaaaca gacgcaagtg
    70681 tagacgctga tactgcaaat gacgctaccg catttctgga aacattcttt aagttgtacc
    70741 caacagccac agaaaacgaa cttgcttatt atgtgtcggg gaatgtgctt gaacctatcg
    70801 gcagggacta cctttattct gaactggtaa accctatctt tacaaaagac ggggagaatg
    70861 taaaagttaa ggttgctgta aaattccttg ataatcagac aaaggcaacg caagtatcgc
    70921 agtatgagct tgtgctacat aaggatagta actggaagat tgtaggataa ttgtaaaagg
    70981 cttgtatcat atttttatgc tctgcaagcc ttttaatatt gacaactgta tttttaagta
    71041 ttatgctgta cttgtataag ctatacagta tagaacaagg cggtgtttaa atggaaatct
    71101 ttatcaataa tcatgcaagc atacctattt atgaacaaat ttcttcgcaa ataaaagcat
    71161 tgattataaa tggggaatta aaggctggcg aagctctacc atcaataaga ggacttgcaa
    71221 aatcattgca tataagtgta ttgactgttc aaaaatctta tgatgtgctt caaaaagacg
    71281 gttttatcga aacaacagca ggcaaagggt gttttgtatc tgctcaaaat caagattttt
    71341 atatagaaga acaacagaaa aaaatcgaag atagatttgt agaagctatt gaaatagccc
    71401 gtgcaagtgg cataaacctt gataaattga ttggattatt aaaattatta tatgaggagg
    71461 acgagtaaat ggctgaaaat attttagaag ttaaaaacct tacaaaagat tatggcgatt
    71521 ttgtattaaa tgacttaagt ttttccattc ctagaggtgt aattatgggg cttattggcg
    71581 aaaatggagc tggaaaatcg accacagtaa attgtatttt gaacgaaatt aagaaaaaca
    71641 gtggaaacat tttgattttt ggaaaagacc acataattga tgaatgtgaa ataaaagata
    71701 aaatcggaat tgtatttgac gaaaaccact ttccagatat ttttacacca aaagaaattg
    71761 aaaaatatat gtcgggaata tataccaatt gggacagtat agcatttcgt aattatttga
    71821 aacagttcga attaccagca aagaagaaaa ttaaagattt ttctaaagga atgaaagtaa
    71881 aacttgcatt cgctgttgct ctttcacata aagcagaatt acttatatta gatgaagcaa
    71941 caagtggatt ggaccctatt attcgagatg atattcttga tatactgatt gattttgtgc
    72001 aagatgaaaa ttactctatt ttgttttcat cacatattac aagtgattta gaaaaaatag
    72061 cagattatat tacttttatt cataaaggac ggttagtttt ctgctcatta aaagacgact
    72121 taattgataa ctatggtgtt gtaagttgtg gagcaagtgt ctttgatacg ctagataaga
    72181 cagaaattat ttcctatcaa aaagaagatt atcaatataa ggttcttgtt cgtgatagaa
    72241 acaagattgc aaaagatttt ccaaaagcac ttgtagaacc tgctactatt gaaaatatta
    72301 tgttgtttta cgtaaagggg gaattacaat gaaaggctta ttgatgaaag atttattagt
    72361 aattcagaaa aaatatggaa ttactagaat tattatggat atattcatta tagtagcttt
    72421 gatgttattt ttaaaaggga caggagctat ttacattagt ttattgttaa ttccagttga
    72481 aataatgaca atgataattt ccttaacgac ttgcgacgaa caatggaaat gggggaaata
    72541 tgttgttgca ctacccgttt caaaaactac gattgtaaaa agcagatata tagttgcttt
    72601 gattatgact tgtattggct ttggggtagc tttgcttgtt aataccataa catattttat
    72661 attccctcaa tttgcatttg gttattatat gtttattgct tgtgcttctt ttgccgtaac
    72721 cttagtattt ttgtcatttg tattgccttc aaattattca cttggagtta atgcaggttt
    72781 tgcggttatg tttactctag tgattattct tgttgtattg gcagtttgga caaatgtgac
    72841 taacaattct attttatggt ttgtagtcga taattttgaa ttgagtatcg gcatagcttt
    72901 tataatagtt atagctcttg ctttcagttc ttatcttcta tcaaaagcat tttttactag
    72961 aaaatacaat tagtgaggta ttgttatgag aaaatgtctt agatgtcatg aagaaatggt
    73021 cgaaaattta gatgttaaag ttgatatgca gggatatggt attagaataa ctactaaagg
    73081 cgtttttgga actacggtag aaaaacctaa agttgcagtt tgtccaaaat gtggcgaagt
    73141 ttccttatat attgaaaatt ttaaatcaat aaaataaatg attaaaatct gcatatagac
    73201 tgagggttta ttgtttgcta acgtccgagc ggatattgaa gaatttatga atagtacata
    73261 cccagagatg caagcaaatt tcaaaaggta ttttggaaat agacatttta cgccgaaaaa
    73321 atatgtttat atcactacga aaaagcaaaa attaaatttc ttaaaagaat aagggggggc
    73381 tatggataag caattatggg tattatgtcc tatttgcaat aataagacac gaactaaagt
    73441 gcgagaagat acagaactga taaattttcc tttgttctgt ccgaagtgca aaacggaaac
    73501 tttaatcaat ataaagcatg gaaaagtaac tattatcaaa gagccagacg caaagacgca
    73561 gagccgataa tttgtaggtt attatgactt atagattgtt ggctcttatt tgttacctgc
    73621 ggagcagatc agcaaataga taatgcagaa tagcaaaaag ggaaaacaag aagctgatta
    73681 cttcttgctc tccctgctgt tcaagatacc gtcaatcgta ccttgaatga tttttaattc
    73741 gttatcactc aataaatcaa gagaggtttc tatctgacgg cgagctgtac tttttacgac
    73801 gttctctgct ggatagaaat attcatcgac cgatatattg aacatggtaa ctaaatcatg
    73861 gaataattga aaactagggt gtgaaccaac attttcaata tctgcgatat ggcgttctcc
    73921 atagaacact ttatcgccta aatcattacg agaaagccct gctctctcac gggcttctct
    73981 gattgccagt cctaaaggtc tgaaatcaaa agtttgtgtt tcttttgctt ttctcatttt
    74041 aaatcaccta gcatgagttt atacttcatg ctgtatattt agaatgtgtt aaaattgagc
    74101 gaatcattca attagaaaac gaaaaagaat agaatcacaa atcacttgtg atttgtgatt
    74161 gttgatgata aaataagagt aagaagaaat agaaagaagt gagtggttgt gggaaattta
    74221 ggcgcacaaa aagcaaaacg aaatgataca ccaatcagtg caaaaaaaga tattatgggg
    74281 gataagacgg ttcgtgttcg tgctgacttg caccatatta taaaaatcga aacagcaaag
    74341 aatggcggaa acgtaaaaga agttatggat aaagccttag aagaatatat tcggaaatat
    74401 ttacctgaca aactttaaaa ggagtgaaaa tgaaatggca gttacttatg aaaaaacatt
    74461 tgaaatagag atcattaacg aattatcggc aagcgtttat aatcgagtat taaactatgt
    74521 tttgaatcat gaattaaata aaaatgactc tcaattattg gaagtcaatt tattaaacca
    74581 attaaagctt gcaaaacgtg taaatctttt tgattattct ttagaagaat tacaagccgt
    74641 tcatgagtat tggcggtcaa tgaatcgcta ttcaaaacaa gttttgaata aagagaaagt
    74701 ggcttaatat ggcaaatata gtcaatttta ctgacaaaca atttgaaaat cgcttaaatg
    74761 ataatttaga agaattggtt caaggaaaaa aagcggttga atcgccaacc gcttttttac
    74821 ttggtgggca accagggtca gggaaaacga gtttgcgaag aagatgattg agcaggcagg
    74881 aacaaagtga taaattcaaa ttgtgaggga aaatatagat gaatcaagga agaattattg
    74941 tgattacagg ctcaccgggg acaggaaaaa caacaactgc gtcaattgtc gcaaaggaat
    75001 cagatatgga taaatcagtg catatgcaca ccgatgactt ttttcattac ttaagcaaag
    75061 gcgcaatacc accacatttg ccagaatcca acaagcaaaa tctggttgtc attgaagcct
    75121 ttttagaggc tgcaaagcga tatgctcgtg gcggatatga tgtaattgta gatgggattg
    75181 tcgggccatg gtttttggag ccatggaaag ctcttgccca agaagattac gaggtacact
    75241 atattgtatt aagagcgagt atggaaataa gacttagaag caaacttaag agtgtgttga
    75301 tagtgcagta tcttaaaatt ttgtataata ggaattgaag ttaaattaga tgctaaaaat
    75361 ttgtaattaa gaaggagtga ttacatgaac aaaaatataa aatattctca aaacttttta
    75421 acgagtgaaa aagtactcaa ccaaataata aaacaattga atttaaaaga aaccgatacc
    75481 gtttacgaaa ttggaacagg taaagggcat ttaacgacga aactggctaa aataagtaaa
    75541 caggtaacgt ctattgaatt agacagtcat ctattcaact tatcgtcaga aaaattaaaa
    75601 ctgaatactc gtgtcacttt aattcaccaa gatattctac agtttcaatt ccctaacaaa
    75661 cagaggtata aaattgttgg gagtattcct taccatttaa gcacacaaat tattaaaaaa
    75721 gtggtttttg aaagccatgc gtctgacatc tatctgattg ttgaagaagg attctacaag
    75781 cgtaccttgg atattcaccg aacactaggg ttgctcttgc acactcaagt ctcgattcag
    75841 caattgctta agctgccagc ggaatgcttt catcctaaac caaaagtaaa cagtgtctta
    75901 ataaaactta cccgccatac cacagatgtt ccagataaat attggaagct atatacgtac
    75961 tttgtttcaa aatgggtcaa tcgagaatat cgtcaactgt ttactaaaaa tcagtttcat
    76021 caagcaatga aacacgccaa agtaaacaat ttaagtaccg ttacttatga gcaagtattg
    76081 tctattttta atagttatct attatttaac gggaggaaat aattctatga gtcgcttttg
    76141 taaatttgga aagttacacg ttactaaagg gaatgtagat aaattattag gtatactact
    76201 gacagcttcc aaggagctaa agaggtccct agcgcctacg gggaatttgt atcgataagg
    76261 ggtacaaatt cccactaagc gctcgggacc ccttgtagga aaatgtccta agtgtggcaa
    76321 caatattgta ttaaaaaaat cgttttatgg ttgttcaaat tatcctgaat gtaccttcac
    76381 tttagctgaa cattttagaa agaaaaaact caccaaaaca aatgtaaaag aattactaga
    76441 gggaaaagaa accctggtaa aaggaatcaa aacgaaagat agaaagtcct acaatgccgt
    76501 tgtaaaaatc ggagaaaagg gatatattga ttttatctct ttttcaaaat aagcataaaa
    76561 gccctttaaa gagggctttt atatattaat cacaaatcac ttatcacaaa tcacaagtga
    76621 ttaatcacaa atcacttgtg atttgtgatt cctaatgata caatattact atacaaaaaa
    76681 agaatggggc gtagttatgg agaaggaaga actcaaaata cttgaagaat taagacgtat
    76741 tttaaacagt aaaaatgaag cgattgttat cttaaacaat tattttaaag gtggtgttgg
    76801 aaagtcaaaa ttatcgacta tgtttgctta cttgacagac aaatttaatt taaaagtttt
    76861 aatgatcgat aaggacttac aagcaacatt gacaaaagac ttagcaaaaa catttaaggt
    76921 agaattgcca cgtgttaatt tttatgaagg actgaaaaat ggaaacttgg cttcttctat
    76981 tgttcatttg actgataatt tagacttgat ccctggcacg tttgatttga tgttactgcc
    77041 aaaattaact cgctcatgga cttttgaaaa tgaaagtaga ttgcttgcta ctcttttagc
    77101 acctttaaaa agtgactatg atctcattat tattgatact gtaccaacgc caagcgttta
    77161 tacaaataat gcaatcgtgg caagtgatta cgtcatgatc cctttacaag cagaagaaga
    77221 aagtacaaac aacattcaaa actatatttc ctatttgatt gatttacaag aacagtttaa
    77281 ccctggacta gatatgatcg gttttgttcc ttatttagtt gatacggaca gcacaacgat
    77341 aaaatcaaac ctggaagaac tgtacaagca acataaagaa gataacttgg ttttccaaaa
    77401 tattatcaag cgaagtaata aagtaagtac ctggtctaaa aacggcatta cagaacacaa
    77461 aggctatgac aaaaaagttt tatctatgta tgagaacgta ttttttgaaa tgcttgcata
    77521 tagtatgcag taataattca aaagctgtta tcgtgtgcgg taaataaaaa aaaccgttcc
    77581 tagataatac acttttgtgc gtcttgaaaa ataacgggac ggttttggat ataaccagaa
    77641 ctgtcctttt ttcttaggag taaataaggc atagctctgg ttaaaggggg ctataccatg
    77701 attgcatacg gaagaacgtt ctgccgttct caactgaata aatatttcag tccactatta
    77761 caatcattac accctttaca agaattaaaa attcatatca atagaattta taaaacagtc
    77821 tgtttgtgta attacacatt atcgggctgt ttttgttttg ttaaaaattt ttttcaactt
    77881 ttttcggttt caacttagca aatcacacct gtcgttccct atatggtgcg gaaagaggga
    77941 taaccacttt tcatatcgta acggaaaggg ggtgagattg atgaaaccat ctgacttcca
    78001 gaaaacagtt caatgccgtt ttgaaagttg tttgaagaaa gttgtccgac atgttgttaa
    78061 ggactatcag aagaaattaa agcgacgaca aaagggagaa acgctttttt gtgaacttcc
    78121 agaaatcgtt gtagaaaatc tggctgtctg ggacgactat gatacggact atacgatttt
    78181 caatgtatgt ggtagtgata ttcgtatttg tgatgatgaa ctggcagaag ccttgaaaca
    78241 tttgtctgag cgtaatcgag aaaatttgtt gatgtattat ttcttggaaa tgagcgatac
    78301 cgagattgca aaaagacaaa atatttcaag aagtggtgtt tttcaaaacc gacacaattc
    78361 actagagctt atgaaaaaaa tactaaagga gaaatgatag caaatgaaac acacaatgaa
    78421 gaagccgtcc tactacttgc tttcgcaggc aatggacggg gacgaaaaag cgattgaaaa
    78481 gatactggca ttttatgacc cttacatatc aaagtgctgt ctacgaccac tctatgatga
    78541 atacggcaat gtctatattg ttgtagatat ggaattaaag ggacttatca gagaagcact
    78601 tattaaaatg attttagggt ttgatattgc cttagaaatc gaagaagaat aacaagcagt
    78661 aaccgcagag catgatttgt tcaatcccct ctttcctgct ctgcccctgc ttttatatga
    78721 aagcaacacg ctttcgccac agctctttga caactgaata aagcagacag atacgtttgt
    78781 gagatagcga gccacgggaa ctgtacgcca cgaccttttc aaaagaaagc gagcgaccca
    78841 cgcagtgatc cgagagcgac tgttggaaaa gtcgttttgc catgacctat cctcacagaa
    78901 taatgatacg tccgcatggt gcggttctgc ccacaagaat gggaatagtt gagatactaa
    78961 cggagctttc caaagccgtc tgcctgctta taattgatag tttcagcaac aaaatctatc
    79021 tactcttttt atttaggtgt gttataatga ccttattaga cgagtgtatt ttgttgctgt
    79081 cacaaatgaa aggggtctta atagtgataa gtgatacaca aaatgcacaa tctcctacaa
    79141 aggaaaaaaa gacttataca gtagaggaaa ttgctgaaca actggacatt agcaaaaagg
    79201 tagcttattc attagtaaaa agcggtcaat tcagttatgt tcgtgctggt aaagccatac
    79261 gggtatcaaa ggtttctttc gataaatggt taaatgaaat ttaactataa ggagagaaaa
    79321 ttatggcttc aatcaaacaa agaaaatcaa gtttttcagt tatttattgg tacttagata
    79381 gtgcaggaga aagaaaacaa aaatgggaca cgctggaaac aagaaaagaa gcaaaacagc
    79441 gaaaagcctt tatagaatac tatcaagaga aatttggata tgtgatagtt ccattagagg
    79501 aacaatttgc acatcagatt gaaaattcta aaaaggagtt agatgttgta gacaaagata
    79561 ttacattgcg tgatttccta gaaatttttg ttaatttata tggcacatct aaatggtcgc
    79621 cgagtacatt tagtagtaag gtaggcagta ttgaaaatta tatcaatccg attattggag
    79681 attggaaact gaatgaaata actacaaaaa gtctatcaaa atactacaat gatttattga
    79741 gcgttccaga agtaccacgg gcaaacagaa aagcaactgg tcgttgtgtt caaccagcga
    79801 acatcaaaaa aatacatgat attatccgct gtgccttaaa tcaagctatc cgctgggagt
    79861 atattgatac aaacaaaaga aaccctgcgt ctttggctac gttaccaaaa attccaaaga
    79921 ctaggcgaaa agtgtggagt gttcaaacat ttcgagaagc ggtaaaagcc acggaagatg
    79981 atttgctttc aatttgtatg cacttagctt tttcctgctc tatgcgaatt ggagaaatta
    80041 caggacttac atgggaagat gttattattg atgaagagtc cattgctaca aataatgcaa
    80101 aggtaatcat caataaagaa ctttcaagag taaatgcaga agctatgcag aaattaaagg
    80161 aaaaggatat tttaaagatt ttcccaacgc aaaaaccgca ttgtaccaca aggcttgtct
    80221 tgaaaacgcc aaaaacagaa acaagtaatc gtgttgtctg gttacctaaa acagttgcgg
    80281 aactattggt gcaatataaa aaagaccagc aggaattaaa ggaattttta ggaagtgcct
    80341 acaatgatta caaccttgtt attgcgttgg ataatggcaa tcccgtggaa agccgtattg
    80401 ttagagatag gtttcaaaag ctctgtgaag aaaacgatta tgaagttgtg gtatttcaca
    80461 gcctacgcca tttaagtacg ggttataaac tcaaaatgac aaacggagat gttaagtccg
    80521 tacaaggcga tactggtcac gcagaagcag aaatggttac agatgtatat tcagaaatca
    80581 ttgacgagga cagacgtttc aatgcacaaa aaatggataa agaattttat tctacgctta
    80641 atgatgatac agacaatcca aagcaagata ccgacttaac cgatagtgat atggcgttat
    80701 tggaactgat taaatcttta tcgccagaaa tgaaagagca atttttaaag caggcacttc
    80761 aaagatagaa tttcaaaagt gttagcaaat tccaaaaaaa ccagcgattt ttcttcaaaa
    80821 ataaaaaagt gttagcaagc ctatttcctt aaaagtctta aaaaaatatc gaataaaaaa
    80881 tgacagattg aaaacaattc gtattcagcg taaatagaaa gccataaata aagaaacgct
    80941 gaaaaccttg taaaataagg ctttcagcgg agtttgtggc gtcccagaca
//
DEFINITION	Integrative and mobilisable element IME_1
     fasta_record    1..122003
                     /ID=B40|SC|contig000001
                     /colour=5
     CDS             164..367
                     /ID=B40_02170
                     /color=1
                     /locus_tag="B40_02170"
                     /note="hypothetical protein"
                     /product="hypothetical protein"
                     /protein_id="gnl|SC|B40_02170"
                     /codon_start=1
     CDS             371..727
                     /ID=B40_02171
                     /color=1
                     /locus_tag="B40_02171"
                     /note="hypothetical protein"
                     /product="hypothetical protein"
                     /protein_id="gnl|SC|B40_02171"
                     /codon_start=1
     CDS             745..2586
                     /color=10
                     /locus_tag="B40_02172"
                     /note="Replication initiation protein RepA, protein
                     motif:CLUSTERS:PRK11823 protein motif:Pfam:PF09250.5"
                     /product="Replication initiation protein RepA
                     [replication]"
                     /"ID=B40_02172
                     /gene="repA"""
                     /protein_id="gnl|SC|B40_02172"
                     /codon_start=1
     CDS             2779..3141
                     /ID=B40_02173
                     /color=1
                     /locus_tag="B40_02173"
                     /note="hypothetical protein"
                     /product="hypothetical protein"
                     /protein_id="gnl|SC|B40_02173"
                     /codon_start=1
     CDS             3110..3460
                     /ID=B40_02174
                     /color=10
                     /locus_tag="B40_02174"
                     /note="replication initiation protein RepA"
                     /product="Replication initiation protein RepA
                     [replication]"
                     /protein_id="gnl|SC|B40_02174"
                     /gene="repA"
                     /codon_start=1
     CDS             3532..4704
                     /color=7
                     /locus_tag="B40_02175"
                     /note="RNA polymerase sigma factor  Sigma-70 region 2,
                     similar to AA sequence:UniProtKB:P77994 protein
                     motif:CLUSTERS:PRK05901 protein motif:TIGRFAMs:TIGR02393
                     protein motif:Pfam:PF04542.8"
                     /product="RNA polymerase sigma factor  Sigma-70 region 2
                     [transcriptional regulator]"
                     /"ID=B40_02175
                     /protein_id="gnl|SC|B40_02175"""
                     /codon_start=1
     CDS             5132..5782
                     /ID=B40_02176
                     /color=1
                     /locus_tag="B40_02176"
                     /note="hypothetical protein"
                     /product="hypothetical protein"
                     /protein_id="gnl|SC|B40_02176"
                     /codon_start=1
     CDS             5932..6417
                     /ID=B40_02177
                     /color=7
                     /locus_tag="B40_02177"
                     /note="helix-turn-helix [transcriptional regulator]"
                     /product="helix-turn-helix [transcriptional regulator]"
                     /protein_id="gnl|SC|B40_02177"
                     /codon_start=1
     CDS             complement(6735..7280)
                     /color=8
                     /locus_tag="B40_02178"
                     /note="Uma2 family endonuclease, protein motif:Cdd:COG4636
                     protein motif:Pfam:PF05685.6"
                     /product="Uma2 family endonuclease [restriction
                     modification]"
                     /"ID=B40_02178
                     /protein_id="gnl|SC|B40_02178"""
                     /codon_start=1
     CDS             7994..8269
                     /ID=B40_02179
                     /color=8
                     /locus_tag="B40_02179"
                     /note="putative phage-type endonuclease"
                     /product="Putative phage-type endonuclease [restriction
                     modification]"
                     /protein_id="gnl|SC|B40_02179"
                     /codon_start=1
     CDS             8379..8852
                     /ID=B40_02180
                     /color=1
                     /locus_tag="B40_02180"
                     /note="hypothetical protein"
                     /product="hypothetical protein"
                     /protein_id="gnl|SC|B40_02180"
                     /codon_start=1
     CDS             8941..9234
                     /ID=B40_02181
                     /color=1
                     /locus_tag="B40_02181"
                     /note="hypothetical protein"
                     /product="hypothetical protein"
                     /protein_id="gnl|SC|B40_02181"
                     /codon_start=1
     CDS             9270..9665
                     /ID=B40_02182
                     /color=1
                     /locus_tag="B40_02182"
                     /note="hypothetical protein"
                     /product="hypothetical protein"
                     /protein_id="gnl|SC|B40_02182"
                     /codon_start=1
     CDS             9653..9832
                     /ID=B40_02183
                     /color=1
                     /locus_tag="B40_02183"
                     /note="hypothetical protein"
                     /product="hypothetical protein"
                     /protein_id="gnl|SC|B40_02183"
                     /codon_start=1
     CDS             9905..10171
                     /ID=B40_02184
                     /color=1
                     /locus_tag="B40_02184"
                     /note="hypothetical protein"
                     /product="hypothetical protein"
                     /protein_id="gnl|SC|B40_02184"
                     /codon_start=1
     CDS             10337..10582
                     /ID=B40_02185
                     /color=1
                     /locus_tag="B40_02185"
                     /note="hypothetical protein"
                     /product="hypothetical protein"
                     /protein_id="gnl|SC|B40_02185"
                     /codon_start=1
     CDS             10594..10881
                     /ID=B40_02186
                     /color=9
                     /locus_tag="B40_02186"
                     /note="tyrosine-type recombinase"
                     /product="Tyrosine-type recombinase [recombinase]"
                     /protein_id="gnl|SC|B40_02186"
                     /codon_start=1
     CDS             11079..12212
                     /ID=B40_02187
                     /color=7
                     /locus_tag="B40_02187"
                     /note="Helix-turn-helix domain  DNA-binding protein 
                     conjugative transposon protein"
                     /product="Helix-turn-helix domain  DNA-binding protein 
                     conjugative transposon protein [transcriptional
                     regulator]"
                     /protein_id="gnl|SC|B40_02187"
                     /codon_start=1
     CDS             12230..12442
                     /ID=B40_02188
                     /color=1
                     /locus_tag="B40_02188"
                     /DUF5348=containing
                     /DUF5348=protein
                     /DUF5348=conugative
                     /DUF5348=transposon
                     /DUF5348=protein
                     /note="hypothetical protein"
                     /product="hypothetical protein  DUF5348 containing protein
                     conugative transposon protein"
                     /protein_id="gnl|SC|B40_02188"
                     /codon_start=1
     CDS             12486..12962
                     /color=1
                     /locus_tag="B40_02189"
                     /note="PcfB family protein  DUF3801 domain-containing
                     protein  conjugative transposon protein, protein
                     motif:Pfam:PF12687.1"
                     /product="PcfB family protein  DUF3801 domain-containing
                     protein  conjugative transposon protein"
                     /"ID=B40_02189
                     /protein_id="gnl|SC|B40_02189"""
                     /codon_start=1
     CDS             12959..14506
                     /color=4
                     /locus_tag="B40_02190"
                     /note="Type IV secretory systeim protein TraG  VirD4
                     components, protein motif:CLUSTERS:PRK13876 protein
                     motif:Cdd:COG3505 protein motif:TIGRFAMs:TIGR02759 protein
                     motif:Pfam:PF02534.8"
                     /product="Type IV secretory systeim protein TraG  VirD4
                     components [coupling protein]"
                     /"ID=B40_02190
                     /protein_id="gnl|SC|B40_02190"""
                     /gene="traG"
                     /codon_start=1
     CDS             14597..14974
                     /ID=B40_02191
                     /color=9
                     /locus_tag="B40_02191"
                     /note="transposon-encoded TnpV family protein"
                     /product="Transposon-encoded TnpV family protein"
                     /protein_id="gnl|SC|B40_02191"
                     /gene="tnpV"
                     /codon_start=1
     CDS             14985..15176
                     /ID=B40_02192
                     /color=1
                     /locus_tag="B40_02192"
                     /note="hypothetical protein"
                     /product="hypothetical protein"
                     /protein_id="gnl|SC|B40_02192"
                     /codon_start=1
     CDS             complement(15196..16239)
                     /ID=B40_02193
                     /color=1
                     /locus_tag="B40_02193"
                     /note="hypothetical protein"
                     /product="hypothetical protein"
                     /protein_id="gnl|SC|B40_02193"
                     /codon_start=1
     CDS             16571..16795
                     /color=7
                     /locus_tag="B40_02194"
                     /note="Helix-turn-helix domain-containing protein 
                     Excisionase family DNA-binding domain, protein
                     motif:Pfam:PF12728.1"
                     /product="Helix-turn-helix domain-containing protein 
                     Excisionase family DNA-binding domain [transcriptional
                     regulator]"
                     /"ID=B40_02194
                     /protein_id="gnl|SC|B40_02194"""
                     /codon_start=1
     CDS             16911..17117
                     /ID=B40_02195
                     /color=1
                     /locus_tag="B40_02195"
                     /note="hypothetical protein"
                     /product="hypothetical protein"
                     /protein_id="gnl|SC|B40_02195"
                     /codon_start=1
     CDS             17178..18686
                     /ID=B40_02196
                     /color=1
                     /locus_tag="B40_02196"
                     /note="SRRM2 serine/arginine repetitive matrix protein"
                     /product="SRRM2 %28serine/arginine repetitive matrix
                     protein 2%29"
                     /protein_id="gnl|SC|B40_02196"
                     /codon_start=1
     CDS             18702..19388
                     /color=10
                     /locus_tag="B40_02197"
                     /note="DNA primase, similar to AA
                     sequence:UniProtKB:P0ABS5 protein motif:CLUSTERS:PRK05667
                     protein motif:Cdd:COG0358 protein motif:TIGRFAMs:TIGR01391
                     protein motif:Pfam:PF01807.14"
                     /product="DNA primase [RNA polymerase]"
                     /"ID=B40_02197
                     /protein_id="gnl|SC|B40_02197"""
                     /codon_start=1
     CDS             19348..20706
                     /color=8
                     /locus_tag="B40_02198"
                     /note="Virulence-associated protein E, protein
                     motif:Cdd:COG5545 protein motif:Pfam:PF05272.5"
                     /product="Virulence-associated protein E [virulence]"
                     /"ID=B40_02198
                     /protein_id="gnl|SC|B40_02198"""
                     /codon_start=1
     CDS             20974..21201
                     /ID=B40_02199
                     /color=1
                     /locus_tag="B40_02199"
                     /note="hypothetical protein"
                     /product="hypothetical protein"
                     /protein_id="gnl|SC|B40_02199"
                     /codon_start=1
     CDS             21214..22863
                     /ID=B40_02200
                     /color=9
                     /locus_tag="B40_02200"
                     /note="protein motif:Pfam:PF00239.15"
                     /product="Serine recombinase [recombinase]"
                     /protein_id="gnl|SC|B40_02200"
                     /codon_start=1
     CDS             complement(22934..23854)
                     /color=7
                     /locus_tag="B40_02201"
                     /note="AraC family transcriptional regulator 
                     helix-turn-helix domain, protein motif:CLUSTERS:PRK10572
                     protein motif:Cdd:COG2169 protein motif:TIGRFAMs:TIGR04094
                     protein motif:Pfam:PF12833.1"
                     /product="AraC family transcriptional regulator 
                     helix-turn-helix domain [transcriptional regulator]"
                     /"ID=B40_02201
                     /protein_id="gnl|SC|B40_02201"""
                     /codon_start=1
     CDS             24070..25083
                     /color=8
                     /locus_tag="B40_02202"
                     /note="ABC transporter substrate-binding protein yclQ,
                     similar to AA sequence:UniProtKB:P94421 protein
                     motif:CLUSTERS:PRK10957 protein motif:Cdd:COG4594 protein
                     motif:Pfam:PF01497.12"
                     /product="ABC transporter substrate-binding protein yclQ
                     [transporter]"
                     /"ID=B40_02202
                     /protein_id="gnl|SC|B40_02202"""
                     /gene="yclQ"
                     /codon_start=1
     CDS             25049..26122
                     /color=8
                     /locus_tag="B40_02203"
                     /note="Iron-uptake system permease protein FeuB  iron ABC
                     transporter permease, similar to AA
                     sequence:UniProtKB:P40410 protein motif:CLUSTERS:PRK10577
                     protein motif:Cdd:COG0609 protein motif:TIGRFAMs:TIGR03869
                     protein motif:Pfam:PF01032.12"
                     /product="Iron-uptake system permease protein FeuB  iron
                     ABC transporter permease [transporter]"
                     /"ID=B40_02203
                     /protein_id="gnl|SC|B40_02203"""
                     /gene="feuB"
                     /codon_start=1
     CDS             26119..27114
                     /color=8
                     /locus_tag="B40_02204"
                     /note="Iron-uptake system permease protein FeuC  iron ABC
                     transporter permease, similar to AA
                     sequence:UniProtKB:P40411 protein motif:CLUSTERS:PRK10577
                     protein motif:Cdd:COG0609 protein motif:TIGRFAMs:TIGR03869
                     protein motif:Pfam:PF01032.12"
                     /product="Iron-uptake system permease protein FeuC  iron
                     ABC transporter permease [transporter]"
                     /"ID=B40_02204
                     /protein_id="gnl|SC|B40_02204"""
                     /gene="feuC"
                     /codon_start=1
     CDS             27128..27940
                     /color=8
                     /locus_tag="B40_02205"
                     /note="Iron dicitrate  ABC transporter ATP-binding
                     protein, similar to AA sequence:UniProtKB:O32188 protein
                     motif:CLUSTERS:PRK11231 protein motif:Cdd:COG4604 protein
                     motif:TIGRFAMs:TIGR03873 protein motif:Pfam:PF00005.21"
                     /product="Iron dicitrate  ABC transporter ATP-binding
                     protein [transporter]"
                     /"ID=B40_02205
                     /protein_id="gnl|SC|B40_02205"""
                     /codon_start=1
     CDS             28083..29861
                     /color=8
                     /locus_tag="B40_02206"
                     /eC_number=3.6.3.-
                     /note="Iron import ATP-binding/permease protein IrtA,
                     similar to AA sequence:UniProtKB:P63391 protein
                     motif:CLUSTERS:PRK13657 protein motif:Cdd:COG2274 protein
                     motif:TIGRFAMs:TIGR02204 protein motif:Pfam:PF00005.21"
                     /product="Iron import ATP-binding/permease protein IrtA
                     [transporter]"
                     /"ID=B40_02206
                     /protein_id="gnl|SC|B40_02206"""
                     /gene="irtA"
                     /codon_start=1
     CDS             29858..31606
                     /color=8
                     /locus_tag="B40_02207"
                     /note="Putative multidrug export ATP-binding/permease
                     protein SAV1866, similar to AA sequence:UniProtKB:Q99T13
                     protein motif:CLUSTERS:PRK13657 protein motif:Cdd:COG2274
                     protein motif:TIGRFAMs:TIGR02203 protein
                     motif:Pfam:PF00664.17"
                     /product="Putative multidrug export ATP-binding/permease
                     protein SAV1866 [transporter]"
                     /"ID=B40_02207
                     /protein_id="gnl|SC|B40_02207"""
                     /codon_start=1
     CDS             32071..32439
                     /color=8
                     /locus_tag="B40_02208"
                     /note="MN-binding protein  fumarate reductase flavoprotein
                     subunit, protein motif:Cdd:COG4659 protein
                     motif:TIGRFAMs:TIGR01947 protein motif:Pfam:PF04205.8"
                     /product="FMN-binding protein  fumarate reductase
                     flavoprotein subunit"
                     /"ID=B40_02208
                     /protein_id="gnl|SC|B40_02208"""
                     /codon_start=1
     CDS             32795..33034
                     /ID=B40_02209
                     /color=4
                     /locus_tag="B40_02209"
                     /note="TraM recognition domain-containing protein  type IV
                     secretory system conjugative DNA transfer family protein"
                     /product="TraM recognition domain-containing protein  type
                     IV secretory system conjugative DNA transfer family
                     protein [relaxosome]"
                     /protein_id="gnl|SC|B40_02209"
                     /codon_start=1
     CDS             33099..33239
                     /color=1
                     /locus_tag="B40_02210"
                     /note="Maff2 family protein, protein motif:Pfam:PF12750.1"
                     /product="Maff2 family protein"
                     /"ID=B40_02210
                     /protein_id="gnl|SC|B40_02210"""
                     /codon_start=1
     CDS             33389..34429
                     /color=7
                     /locus_tag="B40_02211"
                     /note="Transcriptional repressor DicA  helix-turn-helix,
                     protein motif:CLUSTERS:PRK09706 protein motif:Cdd:COG3800
                     protein motif:TIGRFAMs:TIGR03070 protein
                     motif:Pfam:PF12844.1"
                     /product="Transcriptional repressor DicA  helix-turn-helix
                     [transcriptional regulator]"
                     /"ID=B40_02211
                     /protein_id="gnl|SC|B40_02211"""
                     /codon_start=1
     CDS             34596..35039
                     /color=7
                     /locus_tag="B40_02212"
                     /note="RNA polymerase sigma factor  Sigma-70  region 4,
                     protein motif:CLUSTERS:PRK11924 protein
                     motif:TIGRFAMs:TIGR02937 protein motif:Pfam:PF08281.6"
                     /product="RNA polymerase sigma factor  Sigma-70  region 4
                     [transcriptional regulator]"
                     /"ID=B40_02212
                     /protein_id="gnl|SC|B40_02212"""
                     /codon_start=1
     CDS             35032..35232
                     /color=7
                     /locus_tag="B40_02213"
                     /note="helix-turn-helix domain-containing protein, protein
                     motif:Pfam:PF12645.1"
                     /product="helix-turn-helix domain-containing protein
                     [transcriptional regulator]"
                     /"ID=B40_02213
                     /protein_id="gnl|SC|B40_02213"""
                     /codon_start=1
     CDS             35288..35659
                     /ID=B40_02214
                     /color=1
                     /locus_tag="B40_02214"
                     /note="hypothetical protein"
                     /product="hypothetical protein"
                     /protein_id="gnl|SC|B40_02214"
                     /codon_start=1
     CDS             36276..36671
                     /ID=B40_02215
                     /color=4
                     /locus_tag="B40_02215"
                     /note="plasmid mobilization relaxosome protein MobC"
                     /product="Plasmid mobilization relaxosome protein MobC
                     [relaxosome]"
                     /protein_id="gnl|SC|B40_02215"
                     /gene="mobC"
                     /codon_start=1
     CDS             36634..38265
                     /color=4
                     /locus_tag="B40_02216"
                     /note="Relaxase/Mobilisation nuclease domain , protein
                     motif:Pfam:PF03432.8"
                     /product="Relaxase/Mobilisation nuclease domain
                     [relaxase]"
                     /"ID=B40_02216
                     /protein_id="gnl|SC|B40_02216"""
                     /codon_start=1
     CDS             38450..38662
                     /ID=B40_02217
                     /color=1
                     /locus_tag="B40_02217"
                     /note="hypothetical protein"
                     /product="hypothetical protein"
                     /protein_id="gnl|SC|B40_02217"
                     /codon_start=1
     CDS             38652..39395
                     /color=10
                     /locus_tag="B40_02218"
                     /note="phage replisome organizer N-terminal region,
                     protein motif:TIGRFAMs:TIGR01714 protein
                     motif:Pfam:PF09681.4"
                     /product="phage replisome organizer N-terminal region
                     [replication]"
                     /"ID=B40_02218
                     /protein_id="gnl|SC|B40_02218"""
                     /codon_start=1
     CDS             39392..40249
                     /color=10
                     /locus_tag="B40_02219"
                     /note="Primosomal protein DnaI  ATP binding protein,
                     similar to AA sequence:UniProtKB:P06567 protein
                     motif:CLUSTERS:PRK08116 protein motif:Cdd:COG1484 protein
                     motif:Pfam:PF01695.11"
                     /product="Primosomal protein DnaI  ATP binding protein
                     [replication]"
                     /"ID=B40_02219
                     /protein_id="gnl|SC|B40_02219"""
                     /gene="dnaI"
                     /codon_start=1
     CDS             40246..40434
                     /ID=B40_02220
                     /color=9
                     /locus_tag="B40_02220"
                     /note="transposon-encoded protein:"
                     /product="Transposon-encoded protein TnpW"
                     /protein_id="gnl|SC|B40_02220"
                     /gene="tnpW"
                     /codon_start=1
     CDS             40546..40746
                     /ID=B40_02221
                     /color=9
                     /locus_tag="B40_02221"
                     /note="Serine recombinase TnpX"
                     /product="Serine recombinase TnpX [recombinase]"
                     /protein_id="gnl|SC|B40_02221"
                     /gene="tnpX"
                     /codon_start=1
     CDS             complement(40739..42412)
                     /color=9
                     /locus_tag="B40_02222"
                     /note="Serine recombinase, protein motif:Pfam:PF00239.15"
                     /product="Serine recombinase [recombinase]"
                     /"ID=B40_02222
                     /protein_id="gnl|SC|B40_02222"""
                     /codon_start=1
     CDS             complement(42490..42663)
                     /ID=B40_02223
                     /color=9
                     /locus_tag="B40_02223"
                     /note="Transposon-encoded protein TnpW"
                     /product="Transposon-encoded protein TnpW"
                     /protein_id="gnl|SC|B40_02223"
                     /gene="tnpW"
                     /codon_start=1
     CDS             complement(43122..43364)
                     /color=7
                     /locus_tag="B40_02224"
                     /note="helix-turn-helix domain-containing protein, protein
                     motif:Pfam:PF12645.1"
                     /product="helix-turn-helix domain-containing protein
                     [transcriptional regulator]"
                     /"ID=B40_02224
                     /protein_id="gnl|SC|B40_02224"""
                     /codon_start=1
     CDS             complement(43348..43785)
                     /color=7
                     /locus_tag="B40_02225"
                     /note="RNA polymerase sigma factor  Sigma-70  region 4,
                     protein motif:CLUSTERS:PRK11924 protein
                     motif:TIGRFAMs:TIGR02937 protein motif:Pfam:PF08281.6"
                     /product="RNA polymerase sigma factor  Sigma-70  region 4
                     [transcriptional regulator]"
                     /"ID=B40_02225
                     /protein_id="gnl|SC|B40_02225"""
                     /codon_start=1
     CDS             complement(44259..45242)
                     /color=8
                     /locus_tag="B40_02226"
                     /eC_number=2.1.1.192
                     /note="23S rRNA adenine 2503 methyl transferase RlmN,
                     similar to AA sequence:UniProtKB:Q7A600 protein
                     motif:CLUSTERS:PRK14469 protein motif:TIGRFAMs:TIGR00048
                     protein motif:Pfam:PF04055.15"
                     /product="23S rRNA
                     %28adenine%282503%29-C%282%29%29-methyltransferase RlmN
                     [methyltransferase]"
                     /"ID=B40_02226
                     /protein_id="gnl|SC|B40_02226"""
                     /gene="rlmN"
                     /codon_start=1
     CDS             45843..46199
                     /color=7
                     /locus_tag="B40_02227"
                     /note="helix-turn-helix, protein motif:CLUSTERS:PRK08154
                     protein motif:Cdd:COG3800 protein motif:Pfam:PF12844.1"
                     /product="helix-turn-helix [transcriptional regulator]"
                     /"ID=B40_02227
                     /protein_id="gnl|SC|B40_02227"""
                     /codon_start=1
     CDS             46401..46730
                     /color=4
                     /locus_tag="B40_02228"
                     /note="Plasmid mobilization relaxosome protein MobC,
                     protein motif:Pfam:PF05713.5"
                     /product="Plasmid mobilization relaxosome protein MobC
                     [relaxosome]"
                     /"ID=B40_02228
                     /protein_id="gnl|SC|B40_02228"""
                     /gene="mobC"
                     /codon_start=1
     CDS             46691..48025
                     /color=4
                     /locus_tag="B40_02229"
                     /note="Relaxase/Mobilisation nuclease domain, protein
                     motif:Pfam:PF03432.8"
                     /product="Relaxase/Mobilisation nuclease domain
                     [relaxase]"
                     /"ID=B40_02229
                     /protein_id="gnl|SC|B40_02229"""
                     /codon_start=1
     CDS             complement(48227..48436)
                     /ID=B40_02230
                     /color=4
                     /locus_tag="B40_02230"
                     /note="putative tranposon-transfer assisting protein
                     TTRAP"
                     /product="Putative tranposon-transfer assisting protein
                     TTRAP"
                     /protein_id="gnl|SC|B40_02230"
                     /codon_start=1
     CDS             complement(48441..51788)
                     /color=4
                     /locus_tag="B40_02231"
                     /note="Antirestriction protein ArdA, protein
                     motif:Pfam:PF07275.5"
                     /product="Antirestriction protein ArdA [anti-ristriction
                     modification]"
                     /"ID=B40_02231
                     /protein_id="gnl|SC|B40_02231"""
                     /gene="ardA"
                     /codon_start=1
     CDS             complement(51914..52282)
                     /ID=B40_02232
                     /color=4
                     /locus_tag="B40_02232"
                     /note="conjugal transfer protein Cysteine-rich VLP"
                     /product="conjugal transfer protein  Cysteine-rich VLP"
                     /protein_id="gnl|SC|B40_02232"
                     /codon_start=1
     CDS             complement(52279..54354)
                     /color=10
                     /locus_tag="B40_02233"
                     /eC_number=5.99.1.2
                     /note="Type IA DNA topoisomerase, similar to AA
                     sequence:UniProtKB:P14294 protein motif:CLUSTERS:PRK07726
                     protein motif:Cdd:COG0550 protein motif:TIGRFAMs:TIGR01056
                     protein motif:Pfam:PF01131.14"
                     /product="Type IA DNA topoisomerase [topoisomerase]"
                     /"ID=B40_02233
                     /protein_id="gnl|SC|B40_02233"""
                     /codon_start=1
     CDS             complement(54351..55100)
                     /color=1
                     /locus_tag="B40_02234"
                     /note="hypothetical protein, DUF4366 containing protein"
                     /product="hypothetical protein  DUF4366 containing
                     protein"
                     /"ID=B40_02234
                     /protein_id="gnl|SC|B40_02234"""
                     /codon_start=1
     CDS             complement(55090..55356)
                     /ID=B40_02235
                     /color=1
                     /locus_tag="B40_02235"
                     /note="hypothetical protein DUF4315 containing protein"
                     /product="hypothetical protein  DUF4315 containing
                     protein"
                     /protein_id="gnl|SC|B40_02235"
                     /codon_start=1
     CDS             complement(55363..56085)
                     /color=8
                     /locus_tag="B40_02236"
                     /note="phosphoadenosine phosphosulfate reductase, protein
                     motif:CLUSTERS:PRK13794 protein motif:Cdd:COG5270"
                     /product="phosphoadenosine phosphosulfate reductase
                     [reductase]"
                     /"ID=B40_02236
                     /protein_id="gnl|SC|B40_02236"""
                     /codon_start=1
     CDS             complement(56099..58069)
                     /color=8
                     /locus_tag="B40_02237"
                     /eC_number=3.4.19.11
                     /note="D-gamma-glutamyl-meso-diaminopimelic acid
                     endopeptidase CwlS , similar to AA
                     sequence:UniProtKB:O31852 protein motif:CLUSTERS:PRK13914
                     protein motif:Cdd:COG3584 protein motif:TIGRFAMs:TIGR02594
                     protein motif:Pfam:PF00877.13"
                     /product="D-gamma-glutamyl-meso-diaminopimelic acid
                     endopeptidase CwlS [pepidase]"
                     /"ID=B40_02237
                     /protein_id="gnl|SC|B40_02237"""
                     /gene="cwlS"
                     /codon_start=1
     CDS             complement(58066..59022)
                     /color=8
                     /locus_tag="B40_02238"
                     /eC_number=2.1.1.72
                     /note="Adenine specific DNA methyltransferase, similar to
                     AA sequence:UniProtKB:P09358 protein
                     motif:CLUSTERS:PRK11524 protein motif:Cdd:COG2189 protein
                     motif:Pfam:PF01555.12"
                     /product="Adenine specific DNA methyltransferase
                     [methyltransferase]"
                     /"ID=B40_02238
                     /protein_id="gnl|SC|B40_02238"""
                     /codon_start=1
     CDS             complement(59019..61415)
                     /color=4
                     /note="Type IV secretory system protein TraC  VirB4
                     components  AAA domain, protein motif:Cdd:COG3451 protein
                     motif:TIGRFAMs:TIGR02746 protein
                     motif:Pfam:PF12846.1locus_tag=B40_02239product=Conjugal"
                     /product="Type IV secretory system protein TraC  VirB4
                     components  AAA domain [ATPase  mating pair formation]"
                     /"ID=B40_02239
                     /gene="traC"""
                     /protein_id="gnl|SC|B40_02239"
                     /codon_start=1
     CDS             complement(61375..61767)
                     /color=4
                     /locus_tag="B40_02240"
                     /note="PrgI family protein  Type IV secretion system,
                     protein motif:Pfam:PF12666.1"
                     /product="PrgI family protein  Type IV secretion system"
                     /"ID=B40_02240
                     /protein_id="gnl|SC|B40_02240"""
                     /codon_start=1
     CDS             complement(61769..62317)
                     /color=8
                     /locus_tag="B40_02241"
                     /note="Transcriptional activator  adenine-specific DNA
                     methyltransferase, protein motif:Cdd:COG4725 protein
                     motif:Pfam:PF05063.8"
                     /product="Transcriptional activator  adenine-specific DNA
                     methyltransferase [methyltransferase]"
                     /"ID=B40_02241
                     /protein_id="gnl|SC|B40_02241"""
                     /codon_start=1
     CDS             complement(62328..63191)
                     /ID=B40_02242
                     /color=1
                     /locus_tag="B40_02242"
                     /note="hypothetical protein  membrane protein  putative
                     conjugative transposon protein"
                     /product="hypothetical protein  membrane protein  putative
                     conjugative transposon protein"
                     /protein_id="gnl|SC|B40_02242"
                     /codon_start=1
     CDS             complement(63448..65058)
                     /color=9
                     /locus_tag="B40_02243"
                     /note="Serine recombinase, protein motif:Pfam:PF07508.7"
                     /product="Serine recombinase [recombinase]"
                     /"ID=B40_02243
                     /protein_id="gnl|SC|B40_02243"""
                     /codon_start=1
     CDS             complement(65159..65341)
                     /ID=B40_02244
                     /color=9
                     /locus_tag="B40_02244"
                     /note="transposon-encoded protein TnpW"
                     /product="Transposon-encoded protein TnpW"
                     /protein_id="gnl|SC|B40_02244"
                     /gene="tnpW"
                     /codon_start=1
     CDS             complement(65338..66195)
                     /color=10
                     /locus_tag="B40_02245"
                     /note="Primosomal protein DnaI  ATP binding protein,
                     similar to AA sequence:UniProtKB:P06567 protein
                     motif:CLUSTERS:PRK08116 protein motif:Cdd:COG1484 protein
                     motif:Pfam:PF01695.11"
                     /product="Primosomal protein DnaI  ATP binding protein
                     [replication]"
                     /"ID=B40_02245
                     /protein_id="gnl|SC|B40_02245"""
                     /gene="dnaI"
                     /codon_start=1
     CDS             complement(66192..66950)
                     /color=10
                     /locus_tag="B40_02246"
                     /note="phage replisome organizer protein, protein
                     motif:TIGRFAMs:TIGR01714 protein motif:Pfam:PF09681.4"
                     /product="phage replisome organizer protein [replication]"
                     /"ID=B40_02246
                     /protein_id="gnl|SC|B40_02246"""
                     /codon_start=1
     CDS             complement(67318..68940)
                     /ID=B40_02247
                     /color=4
                     /locus_tag="B40_02247"
                     /note="Relaxase/Mobilisation nuclease domain:protein
                     motif:Pfam:PF03432.8"
                     /product="Relaxase/Mobilisation nuclease domain
                     [relaxase]"
                     /protein_id="gnl|SC|B40_02247"
                     /codon_start=1
     CDS             complement(68912..69310)
                     /ID=B40_02248
                     /color=4
                     /locus_tag="B40_02248"
                     /note="Plasmid mobilization relaxosome protein MobC"
                     /product="Plasmid mobilization relaxosome protein MobC
                     [relaxosome]"
                     /protein_id="gnl|SC|B40_02248"
                     /gene="mobC"
                     /codon_start=1
     CDS             complement(69844..70047)
                     /color=7
                     /locus_tag="B40_02249"
                     /note="helix-turn-helix domain-containing protein, protein
                     motif:Pfam:PF12645.1"
                     /product="helix-turn-helix domain-containing protein
                     [transcriptional regulator]"
                     /"ID=B40_02249
                     /protein_id="gnl|SC|B40_02249"""
                     /codon_start=1
     CDS             70742..72661
                     /color=2
                     /locus_tag="B40_02250"
                     /note="Tetracycline resistance protein tetM from
                     transposon Tn916, similar to AA sequence:UniProtKB:P21598
                     protein motif:CLUSTERS:PRK13351 protein motif:Cdd:COG0050
                     protein motif:TIGRFAMs:TIGR00484 protein
                     motif:Pfam:PF00009.21"
                     /product="Tetracycline resistance protein tetM from
                     transposon Tn916 [antibiotic resistance]"
                     /"ID=B40_02250
                     /protein_id="gnl|SC|B40_02250"""
                     /gene="tetM"
                     /codon_start=1
     CDS             72713..73951
                     /color=2
                     /locus_tag="B40_02251"
                     /note="tetracycline efflux MFS transporter Tet40, protein
                     motif:CLUSTERS:PRK10054 protein motif:TIGRFAMs:TIGR00880
                     protein motif:Pfam:PF07690.10"
                     /product="tetracycline efflux MFS transporter Tet40
                     [antibiotic resistance]"
                     /"ID=B40_02251
                     /protein_id="gnl|SC|B40_02251"""
                     /gene="tet40"
                     /codon_start=1
     CDS             complement(74094..74234)
                     /color=1
                     /locus_tag="B40_02252"
                     /note="Maff2 family protein  membrane protein  conjugal
                     transfer protein, protein motif:Pfam:PF12750.1"
                     /product="Maff2 family protein  membrane protein  conjugal
                     transfer protein"
                     /"ID=B40_02252
                     /protein_id="gnl|SC|B40_02252"""
                     /codon_start=1
     CDS             complement(74302..75051)
                     /color=4
                     /locus_tag="B40_02253"
                     /note="type IV secretion system protein TraG  VirD4
                     components, protein motif:CLUSTERS:PRK13850 protein
                     motif:Cdd:COG3505 protein motif:TIGRFAMs:TIGR02759 protein
                     motif:Pfam:PF12696.1"
                     /product="type IV secretion system protein TraG  VirD4
                     components [coupling protein]"
                     /"ID=B40_02253
                     /protein_id="gnl|SC|B40_02253"""
                     /gene="traG"
                     /codon_start=1
     CDS             complement(75228..75593)
                     /ID=B40_02254
                     /color=1
                     /locus_tag="B40_02254"
                     /note="hypothetical protein"
                     /product="hypothetical protein"
                     /protein_id="gnl|SC|B40_02254"
                     /codon_start=1
     CDS             complement(75672..75863)
                     /ID=B40_02255
                     /color=9
                     /locus_tag="B40_02255"
                     /note="transposon-encoded protein TnpW"
                     /product="Transposon-encoded protein TnpW"
                     /protein_id="gnl|SC|B40_02255"
                     /gene="tnpW"
                     /
                     /codon_start=1
     CDS             complement(75907..76770)
                     /color=10
                     /locus_tag="B40_02256"
                     /note="DNA replication protein dnaC  ATP binding protein,
                     similar to AA sequence:UniProtKB:P0AEF0 protein
                     motif:CLUSTERS:PRK08116 protein motif:Cdd:COG1484 protein
                     motif:TIGRFAMs:TIGR00362 protein motif:Pfam:PF01695.11"
                     /product="DNA replication protein dnaC  ATP binding
                     protein [replication]"
                     /"ID=B40_02256
                     /protein_id="gnl|SC|B40_02256"""
                     /gene="dnaC"
                     /codon_start=1
     CDS             complement(76767..77519)
                     /color=10
                     /locus_tag="B40_02257"
                     /note="phage replisome organizer  putative  N-terminal
                     region, protein motif:TIGRFAMs:TIGR01714 protein
                     motif:Pfam:PF09681.4"
                     /product="phage replisome organizer  putative  N-terminal
                     region [replication]"
                     /"ID=B40_02257
                     /protein_id="gnl|SC|B40_02257"""
                     /codon_start=1
     CDS             complement(77633..78031)
                     /ID=B40_02258
                     /color=1
                     /locus_tag="B40_02258"
                     /note="Cysteine-rich VLP domain-containing protein"
                     /product="Cysteine-rich VLP domain-containing protein"
                     /protein_id="gnl|SC|B40_02258"
                     /codon_start=1
     CDS             complement(78012..78188)
                     /ID=B40_02259
                     /color=1
                     /locus_tag="B40_02259"
                     /note="hypothetical protein"
                     /product="hypothetical protein"
                     /protein_id="gnl|SC|B40_02259"
                     /codon_start=1
     CDS             complement(78288..79838)
                     /color=4
                     /locus_tag="B40_02260"
                     /note="Plasmid mobilization system relaxase  MobA/MobL
                     family, similar to AA sequence:UniProtKB:P07112 protein
                     motif:CLUSTERS:PRK13889 protein motif:TIGRFAMs:TIGR02768
                     protein motif:Pfam:PF03389.9"
                     /product="DNA strand transferase  Plasmid mobilization
                     system relaxase  MobA/MobL family [relaxase]"
                     /"ID=B40_02260
                     /protein_id="gnl|SC|B40_02260"""
                     /gene="mobA"
                     /codon_start=1
     CDS             complement(79921..80217)
                     /color=1
                     /locus_tag="B40_02261"
                     /note="Protein of unknown function  DUF3847, protein
                     motif:Pfam:PF12958.1"
                     /product="Protein of unknown function  DUF3847"
                     /"ID=B40_02261
                     /protein_id="gnl|SC|B40_02261"""
                     /codon_start=1
     CDS             complement(80157..80696)
                     /color=7
                     /locus_tag="B40_02262"
                     /note="RNA polymerase sigma factor  Sigma-70  region 4,
                     protein motif:TIGRFAMs:TIGR02937"
                     /product="RNA polymerase sigma factor  Sigma-70  region 4
                     [transcriptional regulator]"
                     /"ID=B40_02262
                     /protein_id="gnl|SC|B40_02262"""
                     /codon_start=1
     CDS             complement(80693..81154)
                     /color=7
                     /locus_tag="B40_02263"
                     /note="RNA polymerase sigma factor  Sigma-70  region 4,
                     protein motif:TIGRFAMs:TIGR02937 protein
                     motif:Pfam:PF08281.6"
                     /product="RNA polymerase sigma factor  Sigma-70  region 4
                     [transcriptional regulator]"
                     /"ID=B40_02263
                     /protein_id="gnl|SC|B40_02263"""
                     /codon_start=1
     CDS             complement(81165..81617)
                     /color=7
                     /locus_tag="B40_02264"
                     /note="RNA polymerase sigma factor  Sigma-24, protein
                     motif:CLUSTERS:PRK11924 protein motif:TIGRFAMs:TIGR02937"
                     /product="RNA polymerase sigma factor  Sigma-24
                     [transcriptional regulator]"
                     /"ID=B40_02264
                     /protein_id="gnl|SC|B40_02264"""
                     /codon_start=1
     CDS             complement(81721..82134)
                     /color=7
                     /locus_tag="B40_02265"
                     /note="RNA polymerase sigma factor  Sigma-70  region 4,
                     protein motif:TIGRFAMs:TIGR02937 protein
                     motif:Pfam:PF08281.6"
                     /product="RNA polymerase sigma factor  Sigma-70  region 4
                     [transcriptional regulator]"
                     /"ID=B40_02265
                     /protein_id="gnl|SC|B40_02265"""
                     /codon_start=1
     CDS             complement(82624..84279)
                     /color=8
                     /locus_tag="B40_02266"
                     /note="ABC-F family ATP-binding cassette domain-containing
                     protein, similar to AA sequence:UniProtKB:P63389 protein
                     motif:CLUSTERS:PRK11819 protein motif:Cdd:COG4555 protein
                     motif:TIGRFAMs:TIGR03719 protein motif:Pfam:PF00005.21"
                     /product="ABC-F family ATP-binding cassette
                     domain-containing protein [transporter]"
                     /"ID=B40_02266
                     /protein_id="gnl|SC|B40_02266"""
                     /codon_start=1
     CDS             complement(84598..84951)
                     /ID=B40_02267
                     /color=9
                     /locus_tag="B40_02267"
                     /note="transposon-encoded TnpV family protein"
                     /product="Transposon-encoded TnpV family protein"
                     /protein_id="gnl|SC|B40_02267"
                     /gene="tnpV"
                     /codon_start=1
     CDS             complement(84978..86858)
                     /color=9
                     /locus_tag="B40_02268"
                     /note="Serine recombinase, protein motif:Pfam:PF07508.7"
                     /product="Serine recombinase [recombinase]"
                     /"ID=B40_02268
                     /protein_id="gnl|SC|B40_02268"""
                     /codon_start=1
     CDS             complement(86932..87906)
                     /color=4
                     /locus_tag="B40_02269"
                     /note="type IV secretion system protein TraG  VirD4
                     components, protein motif:CLUSTERS:PRK13876 protein
                     motif:Cdd:COG3505 protein motif:Pfam:PF02534.8"
                     /product="type IV secretion system protein TraG  VirD4
                     components [coupling protein]"
                     /"ID=B40_02269
                     /protein_id="gnl|SC|B40_02269"""
                     /gene="traG"
                     /codon_start=1
     CDS             complement(87903..88376)
                     /color=1
                     /locus_tag="B40_02270"
                     /note="uncharacterised PcfB family protein, protein
                     motif:Pfam:PF12687.1"
                     /product="uncharacterised PcfB family protein"
                     /"ID=B40_02270
                     /protein_id="gnl|SC|B40_02270"""
                     /codon_start=1
     CDS             complement(88413..89357)
                     /ID=B40_02271
                     /color=7
                     /locus_tag="B40_02271"
                     /note="helix-turn-helix domain-containing protein"
                     /product="helix-turn-helix domain-containing protein
                     [transcriptional regulator]"
                     /protein_id="gnl|SC|B40_02271"
                     /codon_start=1
     CDS             complement(89486..89704)
                     /ID=B40_02272
                     /color=1
                     /locus_tag="B40_02272"
                     /note="hypothetical protein"
                     /product="hypothetical protein"
                     /protein_id="gnl|SC|B40_02272"
                     /codon_start=1
     CDS             89908..91311
                     /color=9
                     /locus_tag="B40_02273"
                     /note="Serine recombinase, protein motif:Pfam:PF07508.7"
                     /product="Serine recombinase [recombinase]"
                     /"ID=B40_02273
                     /protein_id="gnl|SC|B40_02273"""
                     /codon_start=1
     CDS             91570..92433
                     /ID=B40_02274
                     /color=1
                     /locus_tag="B40_02274"
                     /note="hypothetical protein  membrane protein  putative
                     conjugal transfer protein TrbL/VirB6"
                     /product="hypothetical protein  membrane protein  putative
                     conjugal transfer protein TrbL/VirB6"
                     /protein_id="gnl|SC|B40_02274"
                     /codon_start=1
     CDS             92743..93972
                     /color=9
                     /locus_tag="B40_02275"
                     /note="IS91 family transposase, protein
                     motif:Pfam:PF04986.7"
                     /product="IS91 family transposase [DDE recombinase]"
                     /"ID=B40_02275
                     /protein_id="gnl|SC|B40_02275"""
                     /codon_start=1
     CDS             94026..94211
                     /ID=B40_02276
                     /color=1
                     /locus_tag="B40_02276"
                     /note="hypothetical protein"
                     /product="hypothetical protein"
                     /protein_id="gnl|SC|B40_02276"
                     /codon_start=1
     CDS             94168..94635
                     /ID=B40_02277
                     /color=1
                     /locus_tag="B40_02277"
                     /note="hypothetical protein"
                     /product="hypothetical protein"
                     /protein_id="gnl|SC|B40_02277"
                     /codon_start=1
     CDS             94942..97353
                     /ID=B40_02278
                     /color=4
                     /note="protein motif:Cdd:COG3451 protein
                     motif:TIGRFAMs:TIGR02746 protein
                     motif:Pfam:PF12846.1locus_tag=B40_02278product=Conjugal"
                     /product="Type IV secretory system protein TraC  VirB4
                     components  AAA domain [ATPase  mating pair formation]"
                     /gene="traC"
                     /protein_id="gnl|SC|B40_02278"
                     /codon_start=1
     CDS             97385..98623
                     /ID=B40_02279
                     /color=4
                     /locus_tag="B40_02279"
                     /note="NlpC/P60 family protein"
                     /product="NlpC/P60 family protein [pepidase]"
                     /protein_id="gnl|SC|B40_02279"
                     /codon_start=1
     CDS             98636..99331
                     /color=4
                     /locus_tag="B40_02280"
                     /note="NlpC/P60 family protein, similar to AA
                     sequence:UniProtKB:P21171 protein motif:CLUSTERS:PRK13914
                     protein motif:Cdd:COG3584 protein motif:Pfam:PF00877.13"
                     /product="NlpC/P60 family protein [pepidase]"
                     /"ID=B40_02280
                     /protein_id="gnl|SC|B40_02280"""
                     /codon_start=1
     CDS             99355..99618
                     /ID=B40_02281
                     /color=1
                     /locus_tag="B40_02281"
                     /note="hypothetical protein DUF4315 containing protein
                     conjugative transposon"
                     /product="hypothetical protein  DUF4315 containing protein
                     conjugative transposon protein"
                     /protein_id="gnl|SC|B40_02281"
                     /codon_start=1
     CDS             99608..100375
                     /ID=B40_02282
                     /color=1
                     /locus_tag="B40_02282"
                     /note="hypothetical protein"
                     /product="hypothetical protein  DUF4366 containing protein
                     cell surface protein"
                     /protein_id="gnl|SC|B40_02282"
                     /codon_start=1
     CDS             100372..102462
                     /color=10
                     /locus_tag="B40_02283"
                     /eC_number=5.99.1.2
                     /note="DNA topoisomerase III, similar to AA
                     sequence:UniProtKB:P14294 protein motif:CLUSTERS:PRK07726
                     protein motif:Cdd:COG0550 protein motif:TIGRFAMs:TIGR01056
                     protein motif:Pfam:PF01131.14"
                     /product="DNA topoisomerase III [replication]"
                     /"ID=B40_02283
                     /protein_id="gnl|SC|B40_02283"""
                     /codon_start=1
     CDS             102672..102827
                     /ID=B40_02284
                     /color=1
                     /locus_tag="B40_02284"
                     /note="hypothetical protein"
                     /product="hypothetical protein"
                     /protein_id="gnl|SC|B40_02284"
                     /codon_start=1
     CDS             102838..103314
                     /ID=B40_02285
                     /color=1
                     /locus_tag="B40_02285"
                     /note="hypothetical protein"
                     /product="hypothetical protein"
                     /protein_id="gnl|SC|B40_02285"
                     /codon_start=1
     CDS             103364..103567
                     /ID=B40_02286
                     /color=1
                     /locus_tag="B40_02286"
                     /note="hypothetical protein"
                     /product="hypothetical protein"
                     /protein_id="gnl|SC|B40_02286"
                     /codon_start=1
     CDS             103670..104269
                     /color=7
                     /locus_tag="B40_02287"
                     /note="helix-turn-helix , protein motif:CLUSTERS:PRK09706
                     protein motif:TIGRFAMs:TIGR03070 protein
                     motif:Pfam:PF01381.16"
                     /product="helix-turn-helix [transcriptional regulator]"
                     /"ID=B40_02287
                     /protein_id="gnl|SC|B40_02287"""
                     /codon_start=1
     CDS             104403..105533
                     /ID=B40_02288
                     /color=4
                     /locus_tag="B40_02288"
                     /note="anti-restriction modification"
                     /product="DUF4316 domain-containing protein 
                     anti-trestriction protein ArdA [anti-restriction
                     modification]"
                     /gene="ardA"
                     /protein_id="gnl|SC|B40_02288"
                     /codon_start=1
     CDS             105563..109063
                     /ID=B40_02289
                     /color=4
                     /locus_tag="B40_02289"
                     /note="anti-restriction modification"
                     /product="DUF4316 domain-containing protein 
                     anti-trestriction protein [anti-restriction modification]"
                     /protein_id="gnl|SC|B40_02289"
                     /codon_start=1
     CDS             109067..109267
                     /ID=B40_02290
                     /color=4
                     /locus_tag="B40_02290"
                     /note="putative tranposon-transfer assisting protein
                     TTRAP"
                     /product="Putative tranposon-transfer assisting protein
                     TTRAP"
                     /protein_id="gnl|SC|B40_02290"
                     /codon_start=1
     ncRNA           109403..109573
                     /ID=B40_02291
                     /color=1
                     /locus_tag="B40_02291"
                     /product="group-II-D1D4-3"
     ncRNA           109598..109690
                     /ID=B40_02292
                     /color=1
                     /locus_tag="B40_02292"
                     /product="group-II-D1D4-1"
     CDS             109796..111076
                     /color=8
                     /locus_tag="B40_02293"
                     /note="Group II intron-encoded protein LtrA, similar to AA
                     sequence:UniProtKB:P0A3U1 protein motif:Cdd:COG3344
                     protein motif:Pfam:PF00078.21"
                     /product="Group II intron-encoded protein LtrA [reverse
                     transcriptase]"
                     /"ID=B40_02293
                     /protein_id="gnl|SC|B40_02293"""
                     /gene="ltrA"
                     /codon_start=1
     CDS             complement(111161..112327)
                     /color=8
                     /locus_tag="B40_02294"
                     /eC_number=2.7.11.1
                     /note="Non-specific serine/threonine protein kinase,
                     similar to AA sequence:UniProtKB:O34507 protein
                     motif:CLUSTERS:PRK13184 protein motif:Cdd:COG3349 protein
                     motif:TIGRFAMs:TIGR03903 protein motif:Pfam:PF00069.19"
                     /product="Non-specific serine/threonine protein kinase
                     [kinase]"
                     /"ID=B40_02294
                     /protein_id="gnl|SC|B40_02294"""
                     /codon_start=1
     ncRNA           112529..112722
                     /ID=B40_02295
                     /color=1
                     /locus_tag="B40_02295"
                     /product="group-II-D1D4-3"
     ncRNA           112762..112833
                     /ID=B40_02296
                     /color=1
                     /locus_tag="B40_02296"
                     /product="group-II-D1D4-1"
     CDS             112881..114272
                     /color=8
                     /locus_tag="B40_02297"
                     /note="Group II intron-encoded protein LtrA, similar to AA
                     sequence:UniProtKB:P0A3U1 protein motif:Cdd:COG3344
                     protein motif:Pfam:PF00078.21"
                     /product="Group II intron-encoded protein LtrA [reverse
                     transcriptase]"
                     /"ID=B40_02297
                     /protein_id="gnl|SC|B40_02297"""
                     /gene="ltrA"
                     /codon_start=1
     CDS             complement(114448..114819)
                     /ID=B40_02298
                     /color=1
                     /locus_tag="B40_02298"
                     /note="Cysteine-rich VLP domain-containing protein"
                     /product="Cysteine-rich VLP domain-containing protein"
                     /protein_id="gnl|SC|B40_02298"
                     /codon_start=1
     CDS             complement(114816..116150)
                     /color=4
                     /locus_tag="B40_02299"
                     /note="Relaxase/Mobilisation nuclease domain, protein
                     motif:Pfam:PF03432.8"
                     /product="Relaxase/Mobilisation nuclease domain
                     [relaxase]"
                     /"ID=B40_02299
                     /protein_id="gnl|SC|B40_02299"""
                     /codon_start=1
     CDS             complement(116111..116440)
                     /color=4
                     /locus_tag="B40_02300"
                     /note="Plasmid mobilization relaxosome protein MobC,
                     protein motif:Pfam:PF05713.5"
                     /product="Plasmid mobilization relaxosome protein MobC
                     [relaxosome]"
                     /"ID=B40_02300
                     /protein_id="gnl|SC|B40_02300"""
                     /gene="mobC"
                     /codon_start=1
     CDS             116818..117654
                     /color=9
                     /locus_tag="B40_02301"
                     /note="Tyrosine recombinase, similar to AA
                     sequence:UniProtKB:P0A2P6 protein motif:CLUSTERS:PRK00236
                     protein motif:Cdd:COG4974 protein motif:TIGRFAMs:TIGR02225
                     protein motif:Pfam:PF00589.16"
                     /product="Tyrosine recombinase [recombinase]"
                     /"ID=B40_02301
                     /protein_id="gnl|SC|B40_02301"""
                     /codon_start=1
     CDS             118304..119491
                     /color=8
                     /locus_tag="B40_02302"
                     /eC_number=1.1.1.22
                     /note="UDP-glucose 6-dehydrogenase, similar to AA
                     sequence:UniProtKB:P76373 protein motif:CLUSTERS:PRK15057
                     protein motif:TIGRFAMs:TIGR03026 protein
                     motif:Pfam:PF03721.8"
                     /product="UDP-glucose 6-dehydrogenase [dehydrogenase]"
                     /"ID=B40_02302
                     /protein_id="gnl|SC|B40_02302"""
                     /gene="ugd"
                     /codon_start=1
     CDS             119513..120805
                     /color=8
                     /locus_tag="B40_02303"
                     /note="N-glycosyltransferase, protein
                     motif:CLUSTERS:PRK11204 protein motif:Cdd:COG3858 protein
                     motif:TIGRFAMs:TIGR04242 protein motif:Pfam:PF03142.9"
                     /product="N-glycosyltransferase [glycosyltransferase]"
                     /"ID=B40_02303
                     /protein_id="gnl|SC|B40_02303"""
                     /codon_start=1
     CDS             120783..121820
                     /color=8
                     /locus_tag="B40_02304"
                     /eC_number=3.2.1.4
                     /note="Beta-mannanase, similar to AA
                     sequence:UniProtKB:P16218, protein motif:Cdd:COG4124
                     protein motif:Pfam:PF02156.9"
                     /product="Beta-mannanase [hydrolase]"
                     /"ID=B40_02304
                     /protein_id="gnl|SC|B40_02304"""
                     /codon_start=1
     CDS             121938..122003
                     /ID=B40_02305
                     /color=1
                     /locus_tag="B40_02305"
                     /note="hypothetical protein"
                     /product="hypothetical protein"
                     /protein_id="gnl|SC|B40_02305"
                     /codon_start=1
BASE COUNT    30789 a  29453 c  31666 g  30095 t
ORIGIN
        1 ctccatactg atatttttga agatcaaatt tgttgcattg gtaaatatat ggtaacaaaa
       61 tattgcaaat ataaaaatgt tactttataa ttgctattgt aacaaatgat tgcaatgatt
      121 acaagcgttg tataaataat gataaacgga aagagaggta gttatgaaaa acagaacggt
      181 aacagcagtg gtaggagaat cacgattgat ggacacagag gaattaagag cctacaccaa
      241 cttggggcgt aataatgcca tgaaacttgg tgaggagatt ggcgcaaaag tccagattgg
      301 acgcagggta ctatgggaca ggcgaaagat tgacgagtat ttcaattcac tgacgggggt
      361 aaaataggga atgcaaaaaa ataagcataa cagagtacat atagggaatc ggcccggcaa
      421 ggcagattat ccaatagcaa gtctcctgcc tgtaggcaag gaaaacgcaa tatccactgc
      481 tgatctagtc aagctgagtg gatgcagttc ctcacggaaa ctacagcagc atatagccta
      541 tgaaaggaac cacggtgcaa ttatctgcag tggttcaggg aatggctact ggaaaccaaa
      601 ggacaggcag gagatagtag agttttgccg aataatggat gcaagggcaa gaaacacatt
      661 tgcggcaacg agaagtgcta aacaggcact aaaagaacca gaggggcagc aggattttat
      721 aagataacaa ggggcgggtg aataatggca gaggcaatga aggattgggc tttaaagtat
      781 gctgaaatcg ggctggcagt gttcccgttg aagccaaagg ataagcgacc ggcaacagag
      841 aatggatgta aggcagctac tataaataaa caacagatag aagcatggtg ggacagatac
      901 ccggattata atatcggaat agcaacaggg agcgtttcag gtggcttggt ggtgattgac
      961 ttggatgtgg acgaggaaaa gggcgttaat ggatatgaga gtctgacagc ctggcagaag
     1021 gaaaacggag aattgccgga aacctggaca agcatcactg gtcgcggagg atatcactac
     1081 atatataaag atggagccac caaccgaaac agagcaggac tttatgatgg cgttgacatc
     1141 cggggagaag gtggctacat agtagcacca cccagcatac acccaaatgg tcgtcagtat
     1201 gaatgggagc aggggccggg ggattgtgaa atcgcccagg cagacaatag agttatgaac
     1261 ttcattatgg ggcctgcacc agaggactgg gagaaacaga ctttccagga gccggaagtg
     1321 ataccaaagg gggagaggac aaacagtatg atccggctga ttgggagcct aaaggcaaag
     1381 ggccttgatg atggagccat aaaggcagca gttagggccg aaaatgcaaa gaagtgtatc
     1441 ccgccgatca cggatcagga acttgagaag acagtattcc cggcgttgaa acggggatgg
     1501 aaaactgaga aaccttatac tgcgatacat gataatggaa aattccggca gcagaaaaac
     1561 tatagtcttg aaatgttaac gatgaaagag gttgaagaaa aaagtcctga gtggcttatt
     1621 acagactaca taccaagata tcagatcaca acgcttgccg gggatggggg cgcaggaaag
     1681 acaactatat ggtgcgacat agcggcagcg gttagtagtg ggaatccttg ttttcttgag
     1741 gccggaatcc cggaagactt ttccaaggca gatccgggaa cagttctttt cttttcatca
     1801 gaagattcgg cagagtatac gttgcgtagc aggctgagaa aggctggagc cgcattggag
     1861 aatatacatt ccatcagcct gaaagatgaa cggttttctg atgtaaagtt cgatagcccg
     1921 tttcttgaaa gactgattga acattatcgt ccaaagctgg taatatttga tccgattcaa
     1981 agttttatac cgccagacat ccagatggga caaagaaatg ccatgagatc atgcttgaat
     2041 cctttgattg gtttgggcga aaaatacggg actactttcc ttgtgattgt tcatgcaaat
     2101 aaacagagcg gtgtttatgg tcggaaaagg atagcagaca gcgctgatat ctgggatata
     2161 tccagaagtg tattaatggt gggagatact ccggaaaagg gtgttcgcta tctgtcacat
     2221 gagaagtgta attatggcat gacgggtgat acggtacttt tctccattga aaatggcagt
     2281 attataaaca aaggctatac agagaagaaa gaccgggagt ttgtaagcga gaattcattt
     2341 attgtccagc agaggccgca aaaggaagag gcgaaagagt ttatattgtc attcctgagt
     2401 gatggtgaaa aagaggttgc ggaactggat gagatggcag cggcgcaaag tataaccaag
     2461 aattcattaa aaaatgccaa agccgaatta aggaaagaag gtaagataaa ataccgtaat
     2521 tttggctatg ggagtgaccg taaatatttc atttctctta tacccagtga aaaagtcaac
     2581 gagtaaataa aaaacatagt atttataagg gtttgagata ctagaggggg gtcaacgagt
     2641 aaagcgagta aaggctattt actggagggg ggcctctagt aaatggagcc cttgtaaaca
     2701 gggcgtttgc cctttactgg ttgaccggtg gcccgggtat atgagaatca acgagtaagg
     2761 agaggagcca acgagtaagt gagcgtgaac atattagcag attttaagga gaatggtatt
     2821 gataaaaatg agccacatat tgtgctgtat acagataatg agtatgaggc aggcatgatt
     2881 ataaaggcga aactggagga gagaggctgt aaggttgaat ctctgattgt ggttgaagga
     2941 aaatggacgc tggtgcaact tcatgatatg gctaattatg gtactggaat agaaaaggta
     3001 catccccggc tgttgtatgt gtctggcgac atgttgcagt atctgaacgg attaagaaac
     3061 aggccggaag aagtggcaca actaaaaaat gaaatcagga gaagggcaaa tggacagaaa
     3121 ggaaacaggg aagcgcagta ggaataaagg taaagcagga gaacgcgagc tggcaggagt
     3181 attaagggat tatggatatg attgcaggag agggcagcag ttttgcggca gcaatgggga
     3241 cgctgatgtc gttggtcttc ctggaataca tatcgagtgt aagcggacgg agcggttaag
     3301 cctgtatgat gcaatgggac aggctgaaag ggattcacgt agagaagaga taccagtagt
     3361 tatgcatcgt agaaaccatt gtgaatggct tgcgatcctt cctcttgata acttcatgga
     3421 gatttacaga gagtgggagg caggccagat gcaaaaataa aagagcttgc cacaaaggac
     3481 aagcccacag ccttaaaaac ctaacattta ttgtaaagga gtgggctgta tatgtcaaat
     3541 gaacaccggg tgaaccccgg caattttcaa aacgaactac ggaggaacaa cggggaattt
     3601 caaaataagc aaagaggaag cagtgagaac tttccagttg aaccattggt gaacaacaca
     3661 aaattacagg ttgaaccgag agcgaaccgt gaaaaatttt ctgaaatgac tgggaggggc
     3721 ggtctgaaaa gttccgataa aattcatcag accgcatgcc ctccaatcct cacacaaaat
     3781 tccgaatacg aacaaaaaag tggtacatct gcggagacga tggaagatcc ccttttccga
     3841 tccaatgagc agttagtcgc gttgatccgg gccagtatag atgaagctga caatatgctg
     3901 cagctatggc agcagaacca gcggtttgta aaaatgatgg ctgtgaagtt tacgtgccgt
     3961 gctgaattag atgatcttat gcaggaggga tatattgctt tgtgtgaagc tgtccgacac
     4021 tatgacccgg agaagggagt tgtatttatc acttatgctg cgttctggat cagacaaggt
     4081 atgcaacgat atattgagaa ttgtggtaat gtggtgcgta ttcctacaca tgcccgggaa
     4141 tggatgcaca aatataagag gatggaagca gagtaccgga aatattacgg caccactcca
     4201 acggatcagg tattgtgtgc gctcctgggg atcagccagg agaaactaaa gtccatcaga
     4261 gaaagtatag gaatggggca gatttgtagc ctgaatgaac ctttagggga tgaagaaggc
     4321 gaactgactg tagaggactc tgttggatca ggtgaggagc tggaagggga tataatcggc
     4381 cggctggact accaaggcat gaagaaacag ctctgggaag cggtggacag cctgccaggg
     4441 attcaatcgg atgtaatacg ctgccggttc ctggatagca aaactctaca ggaaatagga
     4501 gagaagtata atctttcacg ggaggtagca cggagttatc aggacaaagc tatgcgggaa
     4561 ttaagaaagc ccagcaggag ccggaagttc agagggtact atgaagaata tattgcggct
     4621 gcatcaattc atcatatagg gcttgaatct ttccggcgta catggacaag tgaggttgag
     4681 agggatgcca ttggaatatg gtgacgttcc gaacgttcgg aaaccgacga atgcgaacgg
     4741 tatttatttg ttgggatctg gcagcaggct acattgtgct gaatcccccc taaaataaaa
     4801 tgcaggaaag cctatagtag accggttgtg gggattcaga taatgcacgg gccgcatata
     4861 tgggggtgtg gtattgaaga caaagagaag ccccccgacc cttccagcac cgatttaaac
     4921 gtgataggaa ccggagtggg taactgtttc caatggtgca gcactctgaa aatatttttt
     4981 ccatctcaat ctaagaataa actcgaatac tatttgaagt gttgcaataa tagattgggg
     5041 acaggatcaa gacattcgag atcccctaaa agggacgttg caatgttgta tacttagtat
     5101 ttcgtatatt tacaaaacaa aggagcggag aatgagaagc tatattgatg taaaggattg
     5161 cataaagctg ggcgcgagga acatgactgc cgccatagca aagataaacg gaaaagagta
     5221 caacatacag ttcacgaagc agaggacagg atttggtgaa aagctgtttc ttgtttgccc
     5281 gaagtgtggc agcaggcgta caaagctata tctgtatgga gatgggcttc tgtgccggga
     5341 atgctatccg tttccggttt atgacagaat taagaatgta tctatcggca gctataacta
     5401 tatttcctac aggatgctcg ggcttgcaag gcgtgaacga attccgatta agttcccgtt
     5461 ccattatctt gaatatgaga aaccaaaata taagcaattt gataaatggc acatgacaat
     5521 tacaaagcta caggcattgg agaacatgag gaaccaggct atatttttcg gtaagaagta
     5581 ttcacgggcg acaattaaca gtatctttga agagcggaac ctatatctgt atgtctgtga
     5641 tctgtacgat ctggaattgt atttctatga ttgggatgtt ggtttcttga aatatccggg
     5701 aaatgagcca gaggtcaagc caaccggtat aatgagtcag gcaagtaaat accagagagc
     5761 ggtgttggga cggcatcgtt aagcgggata gaggtaattc ggacatggtt acgttcatgt
     5821 ggaaataaat cacttttagg tgaggttttg gtaaggtatg tggaagtgat catcgttatc
     5881 acataatatg agctgatatg gtatggctat gtctgcataa aggaggaaaa catgagatta
     5941 aatgtgaata gatataaaga actattggaa agtaagaatt tggatgaact ggacattgag
     6001 aggaaaacag gactttcgat gagtacaatt aactggatat ttgaaaatga gtatctggag
     6061 ataagcacgc tggagcggct ggctgatgtt gtaaagtgtg gtacaaagga gattgctctg
     6121 ccagatcata acaacattga gaatgtcatt gaatggcagc gagacagtaa gaccgctacg
     6181 gtgagcctaa cacagggcag aaccattaca agagtgatga agctggctga gagccgcccg
     6241 gaggaatgcc ggatcattgc agagaataaa gatggcagca tttgtgccag ggttccggta
     6301 ggatggataa gaataaaccc gggaatgaac ttgaatgagg aacagagaga aaaacgggct
     6361 gatcggatgc gctgcaatat tttgaacaac gattatagtc gtggtgaaat gggataaaat
     6421 caatttaaat gcctttaggg tagaaatata aggctaaagg tttaaaatgg ctttttaata
     6481 agaattgcat ggaatagtgt tggacattga taatttgcat attaggggga tatgaaacag
     6541 gctgttatat acttgataga acagcagcgg gatgcttctg cttttatatc ttaaaaatat
     6601 tcttcatttt ctgagtccct aaaaggagta tcttgacaaa tatgagattc taaaaaggtt
     6661 attccgacat ttccgacgcc ctaaaaggga aaataaaacc gccctcaatc ctgatggtcg
     6721 ggggcggcag tgggttaaat attcaattgt ccgaagtcga ttgacaggtc ttcatagatg
     6781 cctgctttta cggaatcgga gaaagtatag tcccctgtat cctcagattc aaaattataa
     6841 accaaaatac ggttcttctc aggatcgact atccagtatt cccgtacacc ggcagtacgg
     6901 tatttgaata atttagttaa atagtctatg cgcttactgc ttggtgatac aatttcaata
     6961 acccagtcag gcgctcccgt gcaaccttta tccgttaatt tgtcagggtc acagattacg
     7021 ctgatatccg gttctacgta tttcgtatcg tcttcattga gaaatacggc aaatggggca
     7081 ggaaacactt cacaaggtcc acctttagag tggatatagt taccgattgt tctatcaagg
     7141 tgatgtaata ttctttggtg ggtagtactt ggtggggcca tataatagat ctgcccgtcg
     7201 atcagttcgg cacgtacccc atcaggcagg gcatagatat cttcgatggt gtattctttc
     7261 ttctggtttg gtaatgacat gataacacat cctctcatga aatagtattg acggagtggc
     7321 agtggttatt cagagatttc cgaggcccta aaaaggaatc tggtttcgct cacttttgag
     7381 ctttattcag tatcgcgttc cattcgttca tcaatagcct ttttaatgta accgttgact
     7441 gattcccctg tcatatctgc atgttggcgt actgtttctt tgtaaccctt tgggacaacg
     7501 agattaattc tttctctatt ttcagactgc cacttatttt tatagtctgt ttttcctgcc
     7561 aaaagtatca ccttctttca tggggggcgc tctgataatg gagacacctt ttctattatg
     7621 gttagattat aacattaatt tcaatcgtgc acaagataca aaatagccaa atcttgcaca
     7681 cgatatttgt gtataatgtc aattgaaaac atatcgtgta cacgatataa tataatcaag
     7741 ataaaggtaa ggcaaacgaa cagcccgaaa agctgtgaag ctgaaaacca tatacctgtg
     7801 agtgaacaat agagggatca atagccagga agatgattca gccggatgcc agaccggtat
     7861 caacaataaa taaaagcaac cggggaagcc gaaagccccc acaaactttg agccatatac
     7921 ttgtgaacgg tctggagatg cagtaatagt caagaagatg ctcaagggat tgcactggaa
     7981 aggagatttt acaatgacag agagaatgat tgtcaaccgc gtaagaaagc tgaaagagct
     8041 ggaagcgcag cagaaggaga ttgaggaaca gattgaggca ctgaaagcgg agatcaaagc
     8101 agacatgcag aggaaggatc tggaggagca gaaggccggg gattatatgg taaggttcac
     8161 aacggttatc tcaaacagat ttgatggtaa agcattcaaa gcggatcatg caaagctgta
     8221 tgaccagtac atcaggacaa cggagagcag aagattctcc atcgcataaa aaatagccct
     8281 tgccagtgct gcgaacactg acaggggcgg catagccgga gctacactat aaagcaaata
     8341 catagtagca taatcccggt gggaagggca agaacaaatt gaatttggat aatttagaga
     8401 aacttataaa ataccatcca taccatatct gtacttttgc tgactttgca aatgtaacgc
     8461 aggatttgtt agaagtggca ttaaagggag aggaggagct tgaaccggta gaagttagga
     8521 atatttcgga atatgtacaa gttccgtatc gggtcttgac ctgtaaaaag atgattatgt
     8581 taagcaagga taggtaccgc caccgtatta tgtttgaaga gctctacgaa aagctatttg
     8641 aaatatggga agcagcggaa aatgggagca aagaagccgc cagctataag cgatataatt
     8701 ataagcattt ggtaacactc gtggcagact ttcaatatcg gggagcagtt acttattgtc
     8761 gttatttggg agtcaaagaa atgatggaac agtacctgtt gtttatacga tgcgaaatgc
     8821 gaaaaccaag aggaagggag attccgacat gagtaacgaa gaatataggc ggaaaagacg
     8881 atataaagcc aaaggggcaa acgatgttgt tgctgatctt gatgaaagaa ggtgctgagt
     8941 atgcaaaatg aaggatatag gcaatgcata gtacaaatgc tttatctaat ggataaggaa
     9001 gaagataacg aggttctgga agagatatat accattgcac gctaccatta tattaaaatg
     9061 gctcctgaca gaaggaagca aattgataag tgtagaggta tagtattcag gatcatagcc
     9121 ggaatggatg aagagcgcgt caggcaatta tataacgtat tagttggaca ttacagattt
     9181 tcgggggagc ggtgcggtga catcggcccc ctgggaagca gccgccataa ataaaaatat
     9241 gattgataag ttagtgggag gattaattta tggttgaata tataaaactt aaacccggtg
     9301 atgagctgtg gaaagctgaa atccttaatg aacaaacact tttcggaatg cttaccgatg
     9361 agcagttttc taaaatcgaa gatgggaggt gcatggaatt aaagggagtc tgcttcatgc
     9421 agaggccgcc attttacgga atatcccctc aaatagacta tgaaaagaac acgccctata
     9481 tagaattgat tgagagcttt gatgtaaatt atcttatgca ggaaaggggg tgcgaagctg
     9541 tatttaacag cattgattat gctgaccaga ttgtagacct acataaaatg attgggcggt
     9601 ttagcaggga catagaaatt gttaagaaat tgatggacag gaggggcact acatggcgaa
     9661 gctgacacca attaaggcga tcagagcaaa gtgcctggat tgctgcaatg gtcaaatgaa
     9721 ggaagtcagg ctttgcactg ttgagaattg cgcgttacac gagtataggg acggacacag
     9781 accgaaaggc gaagaagtta ccatcggaga tgttttcgct gaaaaatcgt gagatagggc
     9841 aacaattttt ttcaagatta atgcattggg gctgttcaga ccttaaggaa agaaggtgaa
     9901 ttctatgaaa gccgatatat tggaacaaat gtaccggtac tatgtacaaa tgccgcgcta
     9961 taaggaactg cgaaagatat atgactatga cattcccaag gcccggcgcg atgatctgga
    10021 aaacagcatg ggagcagaga actattcgaa agcccaggag atggccttct ctatatctga
    10081 tcaggctgaa cgggtgggat tcatacttgg attccagatc ggatcaaagc tcatgtgcga
    10141 gtctatagga gaatgggagg tggacgaatg accggaaaag caaaaacccc aagggtgcgg
    10201 caacacccaa ggggcaaaaa ataagcataa cccaatacac acagtacggg ctatattgat
    10261 tatataccgt catatagccc atttgcaaga caagattcac ctgctgccag gcagcagtga
    10321 gagaaaggac ggttatatgt caagaattgg aaatatatac acagaatcat acagcaaatc
    10381 atcggctgcc atatcagcgg atggcaaatt gtctgaaacg atccaggaag aaatcgtgga
    10441 caggatcggg gagccagcca gcatgacgaa ggaatctgta gcagatttaa tttatgccgg
    10501 gagcagttat ggacagaaag caggatttga gagcggtttt aactatgcaa tagccctgat
    10561 atttgaaagc ctaatgagtt aggcggtggt tatatggcag tcgataaaag agtcaggaaa
    10621 ttaccaaaag gaatacagca aaggtatact gactatgagg ggcgtttcat gtacaaggga
    10681 gaaagatatc tggtacatgg tgcgacaatt acggaaacac aaaagaaaat gactgactta
    10741 aagtacaaac tgcagcacgg cctgtttgta gaaagtagca aaaccaccct ggatgaatgg
    10801 tttgaaacct ggctgaatgt ttctattaaa aactctgatt atttcaaaaa agcccggaaa
    10861 tacgggcaaa tcacgggata aggacaccga atttactacc catttactac attcggaggg
    10921 agccttgaca cgctgtcctt tcccatgaag cccactatcc caaacagcgc acatcgaaaa
    10981 atcgaatacg acaccgcaga cggcggcgtt ctcttttccc tttggggaga tcaggacgcc
    11041 gcttttttgc gcccaaatag aggaaggagc gaccgcctat gtactttacg tccggcagcg
    11101 accgggcctt tgaacagctc atgcagacaa ggccaggcgc agatcatttt gacagcggcg
    11161 aggccggagc gccggaggac tgcggcactt gccgatttta ccgcccacac tggaagtatc
    11221 agttttgcat ctacgcagaa tgtccttacc agccgggcaa gctcaccgtc tttgacacgg
    11281 tgaaatttca agtgaaagga gtgtgcgaca agatggcagt ttttcgagtg gagaaaaacc
    11341 gaggatacac ggtgatgtcc aaccaccacc tgcggaataa ggacttgtcc ctgaaagcca
    11401 agggcctgtt atcgcaaatg ctctctctgc cggagggctg ggactacacg ctaaagggcc
    11461 tgtctttgat aaatcgggaa agcatcgacg ccatacggac ggcggtgtgg gagctggaac
    11521 gggccggata tatcacccga cagcagaacc gggacggcaa gggaaagatg gcagatatgc
    11581 tctataccat ctacgagcag ccgcagaccg aagcatcggt gttggaacag ccgatattgg
    11641 aaaacccggt gttggaaaat ccaacatcgg ataacccgac accggaaaat ccaacgcaaa
    11701 taaataaaga tagatcaagt aaagagaaat caaatacaga tggacgaatt accgattcca
    11761 ttcctatcct ttcccctccc tctcctttgg agaaagcagc ggctgcgccg ccggaacgga
    11821 aaggaacggg agcgaagtca cagagcgccg tagcggttta tcgggaaatc atcaaggata
    11881 acatcgagta tgaacacctt tgccagcaca ccaaggggat tgaccgggaa ctgctggacg
    11941 agatcgtgga cttgctggtg gaaaccgtat gcagcgcccg aacgaccatc cgcattgccg
    12001 gggacgatta ccccgctgag ctggtgaaat ccaagttgat gaagctgaac agctcccaca
    12061 tggagtttgt ctttgactgt atcagcaaaa acaccacgga aatccgaaat atcaagaaat
    12121 acctgctggc ggttctgttc aacgccccaa gcaccatcaa cggctattac acggcactgg
    12181 tggcccacga tatgaacacc ggcaaaatct gaaaaaggag gacagcccta tgaaacaggg
    12241 aactttgatt tttgacgagc aggcagaccg ctatgacatc cgttttgacc tagcggacta
    12301 ctacggcggc ctgcactgcg gagaaacctt cgatgtactg gtaggcggca gatggaggcc
    12361 cacccgcata gaaatggctg aaaactggta tctggtgggt atccgcaccg acgacctctc
    12421 cggcctgcgg gtgcggatct aagccgtgcc gcctgcctgc tttgacttcc aaggagggat
    12481 agcagttgca ggaagaaatc gaacagaaaa ccatcgcgtt agcggttaag acgggcaagc
    12541 tcaccggcca ggtattgcag gcggccatga agaaatttct ggccgcccgg cagaaaggga
    12601 caggaaaggc acatcacgga aaacagagct tgcggcagct caaaaaggac ggttccgccc
    12661 tgtccaacat tgaaatcacc gatgccaaca tcggcctgtt tcggccctgc gccaagaaat
    12721 acggaattga tttcaccctg cggaaagacc gcaccaccca tccgccccgg tatatcgtga
    12781 ttttcaaatc caagcaggcg gacaatctgg aacaggcgtt taaggagttt acggccaaga
    12841 agctcaaaca gcaggaacgc ccctccatcc gaaaggccct gtcggctatg aagcaaaaga
    12901 cggcggccag aaaccgccag caggccaagg agaaaatcaa ggaaaggggg ctgtctctat
    12961 gaggccggaa gtgaaaaagc tgataatcgc aaacctgccc tatctgctgt tcgtttacct
    13021 gtttggcaag ctgggacaga cctaccggct ggcggctggg gcggatgtct cagaaaagct
    13081 gctgcacctt gcggacggct tttcccttgc ctttgaaaac gccgccccca gcttccacct
    13141 gttcgatctg gcggtgggtg tggccggtgc ggtggcattg cgtctgatgg tgtactgcaa
    13201 gagcaagaac gccaagaaat accgccgagg cgtagaatac ggcagtgccc ggtggggcgg
    13261 ccccaaagat atagccccgt acatcgaccc ggtgtttgat aacaacattc tcctgaccca
    13321 gacggaacgc ctcaccatga acaaccgccc caaagacccc aagaccgccc ggaacaaaaa
    13381 cgtgctggtc atcggcggtt ccggcagcgg caagacgcga ttttttgtga agccgaacct
    13441 gatgcagtgc gtgtccaagg attatccggc ctctttcatt atcaccgatc ccaaaggggg
    13501 cctgatcggg gaggtgggcc agctccttgt gcgaagcggc taccgggtca aagtgctgaa
    13561 taccatcaac ttttccaaga gcatgcggta caacccattc cgctacatta attcggaaaa
    13621 agacatctta aagctggtca acaccctgat ctgcaacacc aagggggagg gcgaaaaaag
    13681 cgccgaggat ttttggatca agtcggaacg tctgttgtat tcggctctca ttggctacat
    13741 ctggtacgaa gcgccggacg atgaaatgaa tttcacgacg ctgcttgaaa tgatcaatgc
    13801 gtcggaggcc cgcgaggacg acccggaatt tcaatccccg gtggatgcca tgtttgaacg
    13861 gctggaagaa aaagacccgg aacactttgc ggtgcgccag tacaaaaaat tccttctgtc
    13921 ggcaggcaaa acccgcagtt ccattttgat tagctgcgga gccagattag cgccatttga
    13981 catccgggaa gtgcgggagc tgatggagga cgacgagctg gagcttgaca ccatcgggga
    14041 tgaaaaaacg gccctgttcc tcattatgag cgacacggac acgacgttta acttcattct
    14101 taccatggtg cagagccagc ttatcaacct tttgtgcgac cgggccgatg acaaatacgg
    14161 cgggcggctg cccgtccatg tgcggatgat tctggacgag tttgccaaca tcggtcagat
    14221 tcccaacttt gacaagctga tcgccaccat ccgaagccgg gaaatctcgg cttctatcat
    14281 tttgcagagc cagtcacagt taaaggccat ctacaaggat gcagcggaaa tcatttccga
    14341 caactgcgac tgtacgcttt tcctgagtgg aagaggtaaa aacgccaagg aaatcgctga
    14401 cgtgctgggc aaggaaacga ttgacagcta caaccaaagc gaaaaccggg gcgcgcagac
    14461 ctcccacgga ctgaactacc aaaaactcgg aaaggatatg ccataattgt tcgtgaagag
    14521 ttcagttgcc ttgaatttta catgaacagg gacacgatca actggattct gaaaaaacga
    14581 atacaggagg tcggaaatgg agaaattacc gaaatacacc cacgcaaacg gcatcgacta
    14641 tgttcttgcc ggggattatt acatccctat gctggcgctg ccggaggaaa gccgccctat
    14701 tgggcgctgg ggacggatgc accaaaacta tctgaaagag ttccgtcccg gatattatag
    14761 cagcttattg ctgtcgggta aactgtggac ttaccttgcc gatctgaatg aacaggcaca
    14821 ggatcggctg gatacggtca cagcgcagat gatggctgcg gagggcgtga ccgaggaatt
    14881 gaagcgcact tcccaaatgg agtgggttcg ggctgctaat tccatccgca gccgggcgga
    14941 agaaatcatc ctgcacgaaa tgatttatgt ataaggagac tgccatgaga tatcgggttg
    15001 aacggcggga gggccagcac tgcctgatta tgaacagccg ggcggagctg ctggaatacc
    15061 tgaagcatac cccgcccgga acaatcgcag acatacggaa aatttataag aatgggatta
    15121 cggattctgt catggaaacc tacttccctt atggcggata cagaagcaag ggataacggc
    15181 catcaggctg ccttgtcagt gctccgccaa atccaaaatg atattcgttt gctgcacgag
    15241 ccagtccgta aattcattcg ggctggcttt ttccgtcttg atcgcccgtt tccttttcag
    15301 ggcttccttt ttgaacgctt caaaagccgc tagcatttct tccagccggt cagccgggaa
    15361 gttgggattt ttctttgcct tattgatgat attgcgccag tgctggcact cgtttttata
    15421 aacgaggtca tatttgttat ttctggcccg tttatcaaag ccccgcttgt tttcaagcgc
    15481 ctgcgctttc cggcatttct cactgcacaa ttcgtagcgc tggctcctgg caagaaagat
    15541 tttcccgcag gttttgcatt tccggatata caagccccag tcggaaagcc ggttcagata
    15601 atagataatc aaaggatgga gggacacata agcggcaacg cattcagccc ctcttttatt
    15661 gtcgggatac cagaggtcga gccgggtatc ttcggctggc accgatcccc atatccgatg
    15721 ggagatattc agccgctggg gtctgccggt atccgggtca aattccagcg gcgggtcttc
    15781 cataaatgtg gctgtaaagc cgttcatttt acggataaag cggtcacagg cggctggcct
    15841 gtcccgtggt tccctggctc gcagatactc gttccagata cggaacgccg catacattct
    15901 caccggatcg ccggtgagat atttttttga aagaaattct ccggctgcct gttccaacgc
    15961 aggctgtttc cagcggttcg agtgcagggc ttcccgcagc ggggacagtc ccaaacagtt
    16021 ccattccccg tccgggtcat gttcaaattc agaaagaaat gtccccagag gccggatgac
    16081 gtcacagaga aaatccgcat ccatgtcccc ttgcaggcgg aaacggactt gcgcctcttc
    16141 gccaatcaaa atacgctctt tcattttctg cctgtccagt gtcaggacga acaaaatccg
    16201 gtcatagacc ggttcatgcc ggttaaatgc aaattccata ggtttgttcc tttcaatgct
    16261 tatggtaatt ttataattga gttcaatccg ttacataaag agtaccgcag aagtattgat
    16321 ttgtcaagtt taagccgata tgatgattgg cacatggtaa tttcattaca tgcagtacct
    16381 tgacaagtga atgaccgtct gacagggata tgaccggcag gagaagtgac gcatgaagcg
    16441 caccaatgca gggatacgcc gcaggaatgg ggcagccgca gggatgcggc tatgaggata
    16501 acggctgtca ggcagaacgg cgaaaggaaa caaaaatttt atcaaattga ataacaggag
    16561 gaacaacaaa atgagtgaaa gcaagagact gaaaaactac gacgatctcc cgctggtgct
    16621 ggatgtggcg gacatccggc gtattatggg aatttccaga gtgagcgctt acgagctggt
    16681 tcacacgccc ggttttccgg cgttcagaag cgggaggctg attaaagtca gcaaaaaggc
    16741 gttctttgac tggatggcaa aggggactga aaccgtaccg gaaagcgaca aatgaaggaa
    16801 aggtatcttc ccctgtctgg aatattaccg gcctttttca aggggcatac agaggggaaa
    16861 atgcccaaaa atgacaccga aacatgacag taaaacggag ggaacagcaa atgccgagaa
    16921 tgagtaaaaa acgtaaggaa gaactggctt tcttcctgaa tgaccgcaac cgtgtcattt
    16981 ataatgaact gtgccggaaa tgccgccata gctgcaagca gagtttccgg gtgcagctga
    17041 tcgaatgccc gcagtatctt tcaaagcggg cggcgatccc cgtcatagag ccggatgatc
    17101 ttccaccggc ggcatgacgg gatttccaat ttcggcagga aattggaaac cggcagaatc
    17161 ggaaataaga cagctccatg ctggcagttt ccgattttgc cgggcgggag tacagagggc
    17221 gcagcccttt gtgccgggta cagggcggca gcgcctgtgc agagtgtaga ggcagcgagc
    17281 ctttactccg gtgtccagag gtggaaaacc tcggcccagg gaaagttgat gtgtgcgtca
    17341 acttatactg ggtattacct gacgcagact ttcgcaggat ttgcggcttc gccgccctcc
    17401 cccggccccg gaacatcttt cgcaggaagg aggaaatctg tttgaaactg acacgacaca
    17461 atgggcgctc cggcaagcat ggcacttaca atccccgtca caatgaccgc cggttcgatg
    17521 tggagaacag cgaacacatt gacgctgacc gggccagaca aaatatctac tgggactgct
    17581 accgaggctt taccacccat gagttccggg agaacccgga acagccggat ttcagctttg
    17641 aggaaattga gcggatgttc tactacgagc attacggcgg ccatgtggag gcccagaacg
    17701 cccgcaatga gaaaacacgc cacacggagc gcaaccgtac tgtggaggac ttgctgaaaa
    17761 ataacaagac ctgcccggaa gaaacgctct accagatcgg aacaatggaa caatctgttc
    17821 caccagaaac gctctttcgc atcgtcacgg aatttcagga ggaatttgac cgccgcttcg
    17881 gttcccatgt ccatatcatt gattgggcgc ttcatctgga cgaagccacg ccccacattc
    17941 atgagcggca cgtctttgac tgtgagaacc gatacgggga actgtgtccc cagcaggaga
    18001 aggcgctgga agaacttggc gtccctctcc caaaaccgga caagcccaaa ggccggaaca
    18061 ataaccgcaa gcagaccttt gacgccatct gccggacact gctttttgac atctgccgca
    18121 ggcatggcct gcatctggat caggagccgt cctacggcgg gcgggactat ctggaaaagc
    18181 aggattatat cctgatgaag cagaaagagc agcttgcggc gcaggagcag aaactggaag
    18241 aactgacgct caaaattgag gacgtggaga cgctgttaga tgatgtttcc gatgtggcct
    18301 atgacaaggc ggtggaggtc gtgaccgata ccgtccggca ggagacgcac aaagaagata
    18361 ttcgtctgat tgaggatacg aaaaaatggg tactttcgcc ggagcgcaag gccccgaaaa
    18421 aggaacgtga ttacgccgct gcccgtctgg atggggtcat taccaaaatc aaaaacgcta
    18481 tgcagcatgc tctggcaaaa atccagcgga cgctgatgca gccggagatc aagcaggcca
    18541 ggaaggagca gatcaagaag aaagccaaag aatccattat ggataagctg gcaaaaggaa
    18601 aaatcagcgc tgatcggaag aaccgggagc gctgggaacg tgaggggcgc attgccccgg
    18661 aaaaaaagaa cgatatggag ctatgaggca tctgattttc tatggaaacc gggtgccttt
    18721 tgctctgtct ggaggtgaga aaatcgaatg tgtttgaagc agtaaagcag gctgtcccca
    18781 caaggcaggc tgcggaatct tacggggtgc aggtcggcag gaacgggatg gcctgctgtc
    18841 ccttgcacga tgacaagcat cccagcatga aggttgaccg ccgtttccac tgtttcggct
    18901 gtcaggcgga cggggatgtg attgatttta ccgcccgtct gtttggtctg agcagtaagg
    18961 aggcggtgtt gaaactggcg gatgattttt ctgtccgcta tgacgccaaa ggccatgacc
    19021 cgccccgcag aaggccggtc aagcgaaaaa tcagcgagga actgcgctac cggcaggcgg
    19081 agcagaaatg tttccgcgta ttgtgcgatt acctgcatct gctggaacgc tgggagcagg
    19141 aatacgcccc gcagaacccg gatgaaacat ggattccgct gttcgtggag gccctgcaaa
    19201 aaaaatcgta cacggagtat ctgctggata ttctcttgtc cggcagcata gaggaacgtg
    19261 cttccgtggt cgctgaatac ggaaaagagg tgaggaagat tgagcagcga gtatcagagt
    19321 ttaccgccag ctacccggca ggccgtcatg agcgcagccg aagccttagc accggagcag
    19381 agcgttgacg aagtgcggga aagcctttcc gtcacggaaa aaggtcagcc cgccaacacc
    19441 attggaaact gccagacggt gttctgccac gatccgctgc tgcgaggggc gattcgtcta
    19501 aacattttga ctgaccgggt ggacattgtg cgggatttgg gctggcgcag gaataccagc
    19561 gccctgacgg atacagacgt gaagtatctg cttctctatt ttgagcagac ctacggcctg
    19621 accagcgaga agaaaatgac agcggccctg tccatcgtgg cgaatgaaaa ctgctaccat
    19681 cccatacagg acgtgctgaa cagccttgtc tgggacggga cgccccgcat ccgctcctgt
    19741 ctccatcatt tcttaggtgc agaagaaagc gactatgtgg aggaaatgct gaagcacttc
    19801 ctgctggggg ctatccggcg ggtgttttct cccggctgca aatatgagga aatgctctgt
    19861 ctggtgggcg gacagggggc tggaaagtcc agcttcttcc ggctgttggc aatccgggac
    19921 gaatggtttt ccgatgacct gaaaaagctg gacgatgacc gggtgtttct aaagctgcaa
    19981 ggccactgga tcatcgagat gtcggaaatg ctggctacca gcagcgccaa aagcattgag
    20041 gaaatccgat ctttcatcag ccgccagaag gaaacctatc gcacacccta cgaggcccag
    20101 cccaaagacc ggctgcggca gtgcgtgttc ggcggttcgt ctaacacgct ggactttttg
    20161 ccccttgacc gggccgggaa ccggcggttc cttccgatca tgatttaccc agagaatgcg
    20221 gaagttcaca ttttggagga cgaggacgct tccagagcct atctgttgca ggtctgggcg
    20281 gaggccatga cgatttaccg cagcggccac tattccatga agttcagcaa gtctatccag
    20341 cgccagctgg tggaggtaca gaaggatttc atgccggagg acaccgaggc cgggcagata
    20401 cagggctttc tggaacacta caccggcagc atggtctgct ccaaacagct gttcaaggag
    20461 gcgctgggcc acacctatga cgagccgaag cggtggcagc ttcataatat caacgagatc
    20521 atgaacacgg tggtgacggg ctggaagccg ttctctaatc cgagaatgtt cgccggatac
    20581 ggcaggcaga agggctggga acgggatgtt tccggcaacg aactgcccgg caacgaagat
    20641 ggatttgtgg aactgagcga ggaagaatgc cgccagttgg agcttccaaa ggagtggatc
    20701 gcctgaaaat agcggtctgt tgccgggatg gttgctgctt ggttgccggg ttcgttgccg
    20761 ggtttttccc tgtctggata cgggaaaagc ctgtaaataa gggatatttt tatcattatc
    20821 tttatctccg gcaacgaaag caacgagatt tttcaagaaa attcacaaag taagatttgc
    20881 gggccagacg gtagtttaca ggttttcaga ggttcgttgc cggacttcgt tgccggaatt
    20941 gccgtccggc ctgcctttct atggaggtag cctatggaaa aaagcaaaaa tcagaagaat
    21001 aaagtccgtt ttgtggtggt gcgggagttc tccggggaga agtccatgcg ggaagccttt
    21061 gagcagctga tcgagcgcca gacctgtgaa cacttcgaag aatggcgtca gcagcgcgaa
    21121 atggcagaaa aagcggcgca aaaacggttg attcggggac aggggcatgg tactataatg
    21181 gtatcgtgtc cctgttcata gaaggagaac gctatgagca ggaaaaaaca agtctatgaa
    21241 aaaatcaccg ctctctactg ccgtatctct ctggatgatg gcggcgacaa tgagagcatg
    21301 agcatcagca accagaaact tatgctccgg gactttgcag aaaagcatgg gatgttccag
    21361 tatgagtatt atgtggatga cggctatacg ggccgcaatt tcaaccgccc tgccttccag
    21421 cgcatgatcg ctgacattga ggcggggaaa atcggctgcg tcatcacgaa agacctatcc
    21481 agacttggta ggaactatat cgaagctgga agctatatcg aaatcttttt cccaaaacac
    21541 aatgttcgct atatcgccat cacggacggc gtggacagcc tgacccgtca ggaaatggac
    21601 atcacgccct ttaagaatat cctgaacgat atgtatagcc gggatatatc caaaaaggtg
    21661 ctggcagggc gcatgacccg ttccagacag gggaaatacg gcggcggtcc gacacctctc
    21721 ggtctgatgc gtgacccgga ggacaaaggg catcttatcc ttgacccgga gacagcgccc
    21781 atcatccgca agatttacga ctatgccctg gacgggctgg gctgcatgag gatttccaaa
    21841 cggctgatgg aagaaaagat cccgattacc catgtgaagg caaacacaga atgcgacgcc
    21901 aactattatg cctggggcgg ggcgagaatc agccatatcc tgcgaaatcc cttttataaa
    21961 ggtgcacatc ttgtctgccg gacacatcag aaaggcatcc gctccaacac ctatgacatt
    22021 atcccccgtg aggactggga agtgattgag ggctgccacg aagcgattgt gacgccggag
    22081 gaatgggagc aggtgcagga aatcattgac cgcaggccca ccattatgaa aggcaacgcc
    22141 tgcccctttt ataatctgtt ccacgggctg gtctactgtg ctacctgcgg gaagtccatg
    22201 caggtgcggt atgaaaaagt gggccggact gggaagaacc gattcaccgg cgagatgcgg
    22261 gagccgattg acaaggcgta ttatatctgc cagacctaca accggatggg ttgtaaggtc
    22321 tgctccagcc acaagattga agcaagggat ttgtataatc tggtgctgaa ggatatacag
    22381 gaattggcgg cgcaggccat gaaggatgct gatgcgttct atcagcggct cagcatccgg
    22441 atggagcacc ggtatctggt ggacgcttcc cagacggaga aggaacgcaa aaggctggag
    22501 gctcggaatc aggaaattga cgggatgttt ttgagcctat acacggataa ggctaaaggc
    22561 atcctgaccg agcagcggtt tatgaagctg acggcggcgc tggaacagga gcaggaagcc
    22621 aaccaaaagc gcctgcatga tctggcagtg atgcagagcc gggttgacgc ccaggaaagc
    22681 gaagtccgca cctttattaa ggaaatccgg cgctatgccg ccattgagga actggacgag
    22741 gcggtgttga accggcttat cagcaagatt ctgattggcg aagtcaagaa ggtggacggc
    22801 cagaaggtgc aggaagttaa aatcgtttat aactttgtcg gggaaatccc aggaattaac
    22861 tgacgcataa gagcagcaag gccctctcca tgccggggag ggccattttt agtgcgccag
    22921 gcgggcgcac gttctatatt cttgattcaa cacctatggc tatcaccttg tgtggggaaa
    22981 ccccgtaata tcttttgaag gtctctgaga aatgactgat attcgtatat ccgacagtaa
    23041 aagcagcctg actcacatta tactgcccgt cttgaagtaa tacatatgct ttcttcattc
    23101 gttcttctcg gatgtactga tagattgttt ttctgtaata ttgcttgaaa aggcgcttca
    23161 tcttatagtc attcatccgg attaagtggg aaagctcctg aagggagggt ggacaatcta
    23221 atcgacggat gagaatctcg cgggcattat ggaggcattc catatctgcg gcagagagag
    23281 aaagagggcg tttttctttc caatcggggc atatgagccg ttcgatattt atggaaagca
    23341 actccaacac ttgactttcc aacaaaaggt gattcaactg atccttcggc atttccattt
    23401 cgttgtcaag cttgttcagc aatatttctt cctgtacatc ttgacaaaag gaataatacg
    23461 ggcaattaaa attttgaaaa gcggagaaat tttgtccttt tttcccgcag actgcttcac
    23521 agaaagcatc aaatatatgt ggttcaaccc aaatagagaa tgtcctaatt tcgtctccac
    23581 attgatactc tgaataactt ctggtttccc ctaaaaaacc caaattagaa taaccgggtt
    23641 tgacttcaac aggaacgttc cctacctcac tgtacaaaga atttttctga ctatatgcaa
    23701 gttcaaaaat agaaccagta gtagctgtca cccactgaaa ttttcgatct atgatcccgg
    23761 aagaaaacaa aagatgaaca ccaggtcgaa cttcaatctg cctgcgcaat ggaaatccag
    23821 atgacgattt gaatttcaga gataagtcgg acatacggca cctcatagct aaaccaattt
    23881 gcaaatttga acactcagtt tcctctaaac atagtatagt tagttgttgc taacttgtca
    23941 agctgttaat atccctttag gggcaaaaaa aatccctctg ggggcagaaa gtggtatgac
    24001 aatgtgttat tattcgtatt gattagttga tactaaccaa taaacatatc taaacaagga
    24061 ggacaatcaa tgaaaaaaat gttgagtgga ttgctttgtt ttgcgatgct attcagcatg
    24121 gcggcttgca caagcgccac aggaacaaat gacacttcag aatcgcagtc aggtgaagca
    24181 gaaatatcac aaacggagca gaacggagac acgattacag taacggacat gaagggaact
    24241 gttgaaatcc cagcaaatcc acagcgcatt gtagatactt ccggctctgc cgatgaactg
    24301 atcattcttg aaatgccttt tgtcggatca gcaaatacta gcatgtttga ttccactacc
    24361 gttcctgaat atttgcagga atactttgca gaaaacaacg tggaaactgt gggcaattat
    24421 tcaggctccg ccggcgacct ggatctggaa aaaattgcag agttggagcc ggatttgatt
    24481 attatgaata tccgccacga caatgtttac gatcagatgt gtgaaatcgc tcccaccgtc
    24541 atgctggacg atgatatcag ctatgtaaac tggagaggtc gattccagca actgggggaa
    24601 tggttcggga aagaagatgt ggttgaggaa tggcttgcga actttgatac acaggccgct
    24661 gaatatgcgg aacagctcaa agcggtcaca ggaaatgaaa cttttgctgt cattgaagac
    24721 aactccgtgc gttctggaac atattacgtc tacagtacag gaggccctgg agaactgatt
    24781 tatgacgctt tggagcttcc ggcatcttcc ggagtgcccg aggatgtctg gggcgaagaa
    24841 gtagatgcgg aatatttttc ccaaatagat gccgaccaca ttctttactt tagcgatgac
    24901 ggaacagtag gcgatacggc agatcttccc acctggcaaa atttgaaagc tgtgcaggca
    24961 gggaacgtgt actgcggtgt caacgaacag cagtatgatt tggcttatac gcctaacggc
    25021 aagttgattt acatggagcg gatagtcaat gcaatcctca accaccaaaa cattgatgag
    25081 taaaaagcgc tttgcgggtg gatccactgc ttccgggcag tggatccact ccaagaccgg
    25141 atacatcctt tttttgctga ttttaactgt acttttaatt gcttctgcac ttatagcagt
    25201 aggcgtaggt attgccgggg ggagcgtttc ggaattgatc catactcttc tacacttgga
    25261 tctgtccaca tcgctttcac agatcatgct ggaaatgcgc ttgccaagag ttgctgccgc
    25321 ctgtatcacc gggggggctt ttgcactgtc tggcactgtt atgcagggaa tcacctgcaa
    25381 ccctctggct gacgccggcc ttttaggtat caatgcaggg gcttgctttg ccgttacact
    25441 ttgcactgcg ttcttaccga cactatctta taatgggttg atgggtgcag cgtttctggg
    25501 cgcaactgta gcagccctaa tagtttacgg attcggcgcg aagaagaaaa aagccgatcc
    25561 gattcggcta attttggcag gttcggctgt ttcatctttt ttaacagctc tcagccaagg
    25621 aatgtctctc gcatttggcc tttctaaaga cctttccttt tacacggcgg gtagcctttc
    25681 cggaatactc tggcctcagg tcaaagcagt gactccctgg ctgctgatag ctgttataat
    25741 cggacttctt cttgcaccta aactatccat cttggcgctg ggcgatgaaa gcgcttcagg
    25801 cctcggagta aatgtcggcc ttgtccgtgc atttggcctc tttgccgtgt tgctattggc
    25861 cggggcaagt gtatcgctgg ttggaggcat atcctttgtc gggattatta ttcctcatgt
    25921 agcacgaaaa ctggtagggg cagattatcg acggctagcc cctgctgccg cactgatggg
    25981 ggccgtgctc ttgatacttt ctgacgttgc ggcccgcatg ctccaagcac cttttgacac
    26041 cccgacagga gcgctggttt ctgtgatcgg tgtgccgatt ttcctattgc tgacctatcg
    26101 gaatgggggg actaagttat gagaagaaag cgcacatgcc tgatacaatt catcttagtc
    26161 cttggcctca tcgccaccgt gctgctttca cttaacagcg gatactcaca gactggcctc
    26221 gctgacctgt ggggggcaat taccggtacg gcagagaaaa caagcacact gattctgtta
    26281 aagatgcggt tgccaagaat catattggcc gttttatgcg gtatgggact ggctctgtct
    26341 ggctgcactt tgcagaccgt gacagataat tctctggcag atccagggat cattggtatt
    26401 aacgctgggg caggcttttc cgtcatgatt tttatgtgga tgttcccgtc cctgcatatt
    26461 gacaccaagt tctatcgccc cttgtttgcg atgatgggcg gtctgctgac agcatttttc
    26521 ctttataact tcgccaaacg agacggcaga atacgcccgg cgcatttcct tcttggtggc
    26581 attggcgcct cagctggttt cactgctatg atgaccatat tgggaacaaa tatcaacagc
    26641 tccatttatc aaatggttca gcgctggctt gtgggcaata tttggggtac tgattggtat
    26701 cagatcaaga ttctgttgcc ctgtctgctc gtattggttc cgcttctctt ctggcgggtt
    26761 aatgttctcg atcttctttt gctgggagaa gattcagcgt ctgcattagg cgttagagtc
    26821 ggacaagagc gcagggtgct actctttctt tctgccgcac tagccgcaag ttgcgttgcg
    26881 gtcagtggag ggatcgggtt tatcggtctg gttgcgcctc acattgcccg aaggattacg
    26941 gaggtgcggc accgcaattt gcttcttact tctatgctga ctggcggaat tctgctggtg
    27001 ctggcagata cagtggggcg catcctgttt tctgggatag aagttccggc aggtatcgtc
    27061 atctccatat tggcagcgcc atatttcctg tatctgctgc acaagcaaat ttaaggaggt
    27121 gggtttgatg caacggggaa tcgtagcgga aaatttgtcg gcaggttatg gggacacacc
    27181 tgtttttcaa aatcttaatt tgaaaatatt gcctggcaaa atcacaacgc tgatcggaac
    27241 aaacgggtct ggtaaatcca caattctaaa gacgctgtcc agattgctga cacctgaaga
    27301 gggaactgtc tgcttggatg gcgactcgat ctttcgtatg tcaacaagag cagtggcaca
    27361 aaggctggca gtgcttccac aaggagcgca ggcccccagc ggcattacgg tgaaagactt
    27421 ggtcgagtac ggaagatatc cttaccgtaa aagactatct ggcctgacca gtgaggatga
    27481 agaaattatt aagtgggcta tggaaagtac aaatatactg aatatggctg gccgggaaat
    27541 ggatcagctc tctggcggcc agaagcagcg agcatggatt gcaatggctt tggctcagaa
    27601 aacaggaatc ctttttctgg atgaacctac gacctatctg gacatttctc atcagttgga
    27661 aatcctgcag ctgcttaaac aattaaacag gaagcagggt gtgacggtgg ttatggtact
    27721 gcatgatctg aatcatgcta tcatgttttc cgaccatttg gtgactatca agaacggaga
    27781 aaaatatctg gaaggtccgc cggagcgggt tgttacccca catatgctgc gagaggtttt
    27841 tgatgtggaa gcggtggtta ttcaacatcc tgtgttgaat gtgccagtat gcctgcctta
    27901 tggtgtgcgt gatcaaatat ttggaaaact tgatagctga atatcgtata ggaaaagaac
    27961 ttttcgagaa atggacataa acattggaca tagcgagtca gctttgaaag gaaaaatttt
    28021 gaaagcccta taaattcagg gctgaagatt ccgagaattt ataaagagag gaggaatgtg
    28081 atttgaaaaa gcaatcaaat ctgtcaagat tgctgacgct ggctggaggg cataagaagc
    28141 tcacatttct gggctgcgct ctttccggga tcgcggcggt actcggcctg attccttatg
    28201 tgtgtgtatg gctggcggca agagatgtgc tggctgccta cccggacgtc acgggagcct
    28261 ccggcatcgt ccggtggggc tggatggcgg tctggtttgc cgtcgccaat atcctggttt
    28321 actttgcggc gctgatgtgt acgcatatcg ccgctttccg cacggcgcgg aatatgcgcc
    28381 atacaggagt tgctcatatt ctggagcttc ctctgggatt ctttacgggg aaccagtcgg
    28441 gaaggctccg gaagatcatc gatgacaatg cggctctcac agaggacctg ctggcccata
    28501 agctgccgga tctgacggcg gcggtggtga cgcccatagc ggctgtgatt ctgctctttg
    28561 cctttgactg gaggatgggg cttctctgcc tgctgaccat gattctggct tttgtgtgca
    28621 tggccagcat gatgggcggc aagaacgcgg gctttttcca ccgctaccag caggagatcg
    28681 agaaaatgag cgcggaggct gtagaatatg tccggggaat cccggtggtg aaggtgttcc
    28741 agcagaccat atattccttt aaggcctttt atgcggccat ccagtcctac agcgatctgg
    28801 ccagccagta tgccatgagc tgccggaacg ggcagacctc atttctcacc tgcatcaacg
    28861 gaggctttgc cctgctgata ccggcggccc tgcttctggc ttccggcgga aacgtctggg
    28921 aagtgctgac agactttatc ttttacgccc tgtttgcccc ggcctgcggg gccatgatca
    28981 accggattat gtatgcctcc gagtctgtca tggaagcaaa tgaggctgta atgaagctgg
    29041 atcatattct ggagcagaag cccctggagg agacggacca tccgaagaag ccggggaacg
    29101 agaccgtatc cttcgagcat gtgaccttcc ggtatcccgg cacagagcat ccggcgctga
    29161 aggatgtgag ctttacagta aaagagggaa ctgtcaccgg actggtgggt ccttccggcg
    29221 ggggaaagtc cacggcagcc tctctgatcc cgcggttctg ggacgtccag ggcggccatg
    29281 tgcggattgg cggcgtggac gtgcgggata tggacagccg ggagctgatg aagcatgtgg
    29341 ccttcgtctt ccaggacacg aagcttttcc aggtcagtct tctggaaaat atccgtatgt
    29401 ccaggccttc cgccacagtg gaagaagtga aggcagctgc ccatgcggcc cagtgcgatg
    29461 atattctgga aaagctgccg gcaggcctcg acactgtggt gggaacgaag ggggtctatc
    29521 tctccggcgg cgaggcccag cggattgcgc tggcgcgggc gattctgaag gacgcgccca
    29581 tcgtggtgct cgatgaggcg accgcattcg ctgaccccga gaacgaggcc ctgattcaga
    29641 aggcgtttag ggagctgacc agaggaaaaa ctgtgattat gattgcccac agactctcta
    29701 cggtgcagaa cgcagacaag attctggtga ttgacaaggg ctccgtgcgg gagcagggaa
    29761 gccatgaaga gcttctggcc gcaggcggac tgtatgcgga gatgtggtcg gattatcaga
    29821 aggcggcggc ctggaaggta gaaaggggtg aggagatatg attcgcaggc ttcggcatgt
    29881 atttgccctc agtgaaaggg gtgcgaagga tttcgtaaaa gcagtcatct ggtgcttttt
    29941 ctgcaatatc agcctgatgc tgcccgtagg cgtggttatg gctgtgattc agtatctgtt
    30001 ggggacgctg gaggcaggag gaaacccggc ggagggctta tggctctata caggagcggc
    30061 agttctggtc cttctggtcc tgttcatcct ccactatttc cagtacgcgg ccctgtatct
    30121 ggctacttac aaggaaagcg cggcaagaag agtgagcctt gcggaaaccc tccggcggtt
    30181 gcctttaagt tttttcggaa accgggatct gagcgacctg acggcgacca tgattgcgga
    30241 ctgctccagt ctcgatcaga tgttttccca ctatatcccg caactttttg cttccatctt
    30301 ctctacgctg gtgattggaa tctgtatgtt tgccatcaac tggagaatgg ctctggctgt
    30361 gctctgggtg cttccggtgg cggttcttct gacggctggc tccaaaaaac tccaggatat
    30421 ctgcggcaca aagaatattc tggccaagag gacagtcgcg gacaatatcc aggagtgcct
    30481 ggagaccatc cgggatatca aggcctgcag ccgccaggag gaatacctaa agggactgga
    30541 cggaaaactg gaatacgcgg agcgctgcgc catccgctcc gagcttgcca caggcgtttt
    30601 cgtgtgctcg gcccaggcgt tcttacggat cgggcttgcc accacggtgc tcacaggggc
    30661 cgggcttctg atccggggag atctttcctt cctgtatttt ctgggctttc tgttcgcggc
    30721 ggcaaggctg tacgatccgc tgggaatggt tctgcagaac atcgcggcca catttaacgc
    30781 caagctgcag atcaaccgga tgcgggccat cctggagcag cctgtccaga ccggggcgga
    30841 tacctgtgag ccggacaatt atgacattac ctttgaccgt gtgaagttcg cctaccggga
    30901 gaatgaaggc gtgctggacg acgtatcctt tacggcgaag cagggagagg tgacggcgct
    30961 tgtgggaccc tctggtggag gcaagtccac ggcctgcaag ctggccgccc gcttctggga
    31021 tatccagggc ggcaggatta ccctgggcgg catcgacatc tcgaaggtag acccggaggt
    31081 ccttctgaag cattattcct ttgtatttca ggatgtggtg ctgttccggg atacgattct
    31141 ggaaaacatc cgcctgggac ggcggggagc tacggatgag gaggtctacg cggcggcaaa
    31201 ggcggcatgt tgcgacgagt ttgtccggga tctgccggag ggctatcaga ccatggtggg
    31261 agagaacggc tccacccttt ccggagggga acgacagcgg atttccattg cccgcgccct
    31321 cctgaaagac gcgccggtga ttctgttgga cgaggccact gcctccctgg atgtggaaaa
    31381 tgagacggct gttcaggagg ccatctcccg gttggtaaag aacaagacgg ttctcatcat
    31441 cgcccaccgg atgcgtactg tgaccggggc agataagatc atcgtgctat ctgacggtca
    31501 tgtggccgag cagggaagac cggaagagtt gtatgagaag aacggccttt acacccatat
    31561 ggtaaggctt cagacccaga gccagagatg gactctggag acatgaaaag aacctgagga
    31621 gtaaaaccgc cggcgcgcag agggctgtat agtcttgtat acagacgctg ccagaaaata
    31681 cataaggaaa aacgactgcg gcaggatatc ttcaggtgtg accaggggat atatctgtcc
    31741 ggtctgcttc ctgaagcaca gccttcaact gattcagata tttttaggcc actttgaaga
    31801 gggcgtggtc agggcaaaat ttcagcaaat cggatacgaa agcatcctaa taggcagcat
    31861 gttctccagg attactaggt gattaaaaat tggcgccagt cgattgaaat aaaatataat
    31921 caatcggcct cgccgcgaat tgtgagcgat ttgtccagtg tttaaggaca aataagtggg
    31981 tgcgtttttg agatagaggt ctgaaattct tataaaatca ggactaaaga ttccgaaaat
    32041 ttatagttat tggcaggagg aaaacaagtt atgaaggcaa tgaaattttt atctatggca
    32101 gcgatttgcg tctttggcag tgcgctgctt ttctccgggt gctctgaatc cggaaaatca
    32161 agtggcgtat atcagcctgg aacttatacc gctagtgctg aagggtatgg aggggacgtg
    32221 actgtcgaag taaaatttga cagcgaaagt attctgtccg tcacaatttt agatcaaaac
    32281 gagacagaaa gggtatcaga ccgggcttta gaagaaatcc cagaacgaat tgtggaggca
    32341 cagaccagcg aagttgatgc gattacaagt gcaactgtca caagtgatgc gattaagact
    32401 gctgtaactg attgtatccg acaggccaca caggaataag gaaggggttc caacaattca
    32461 acagaagtga agcatgatgt actcgtgggt atgccctgac atttacccta gtgtgctgaa
    32521 cacgatgtct ttttcacggt ttctaaaaat cttattttca caaagaagag gctgtctatt
    32581 tcccgacagc ctcttcttta gaattagtga atatgggatg ttgcctatca gctctttttc
    32641 tactggatat gttggaagat gaaagatgcg agacaaacac acagaaattc tactctaacc
    32701 cttctcttaa cggagagagg ggtgtttttt tctttttgaa ttcatcactt gacattgtgg
    32761 caaagagctg atgagccagg acgaaattgc aaccatggac ggaggcaagt gtattttgca
    32821 ggtgcgcggg gtgaggccgt ttttcagtga gaaatacgac attacccgcc acccccgcta
    32881 tcaatacctc tcggatgccg acaaacagaa cacctttgat gtggacaggt acttgtcgtc
[truncated: 835,867 more chars]
