# Supplementary material for: Strain-level characterization of broad host range mobile genetic elements transferring antibiotic resistance from the human microbiome
Source: Nat Commun. 2022 Mar 17;13:1445. doi: 10.1038/s41467-022-29096-9 (PMC8931123; doi:10.1038/s41467-022-29096-9)
Supplement: Supplementary file 11 — Source data [file 41467_2022_29096_MOESM11_ESM.xls]

## Sheet: Figure3
F. contorta+ICE_1	E. faecalis	E. faecalis+ICE_1	H. hathewayi+ICE_2	E. faecalis	E. faecalis+ICE_2	K. oxytoca	K. oxytoca+ICE_2	E. coli ETEC	E. coli ETEC+ICE_2	D. longicatena+PLASMID_1	K. oxytoca	K. oxytoca+PLASMID_1
1024	64	1024	64	1.5	256	12	256	8	32	16	12	96
1024	48	1024	64	2	256	12	128	12	64	8	12	96
1024	48	1024	32	2	256	8	256	8	96	16	8	48
1024	48	1024	64	1.5	256	12	256	8	48	24	12	48
1024	48	1024	48	2	256	12	96	12	96	24	12	96
1024	48	1024	48	2	256	12	64	8	48	24	12	128
1024	48	1024	48	2	256	12	192	8	24	24	12	192
1024	48	1024	64	3	256	12	64	8	48	24	12	64
1024	64	1024	64	1.5	256	12	64	8	32	24	12	256
1024	64	1024	64	1.5	256	12	64	6	32	16	12	256
1024	64				256	8	96	12	256		8	256
	48				256	12	256	6	256		12	256
	64				256	6	32	6	256		6	256
	64				256		96		256			256
	96				256		256		48			64
	48				256				64			256
	64				256				256			256
					256				32
					256				32
					256
					256
					256
					256
					256
					192
					192
					192
					192
					192
					128

## Sheet: SupplementaryFigure1
Multidrug efflux complex	180138
Aminoglycoside resistance	17132
Cationic antimicrobial peptide resistance	13734
Beta-lactam resistance	7068
Quinolone resistance	4203
Bacitracin resistance	3591
Microcin resistance	3585
Sulfonamide resistance	3526
Dihydrofolate reductase	2747
Glycopeptide resistance	1843
Tetracycline resistance	1801
Macrolide phosphotransferase	1790
Fosfomycin resistance	1473
Phenicol resistance	1249
Streptothricin acetyltransferase	979
Erm 23S ribosomal RNA methyltransferase	596
Belomycin resistance	220
Rifampin resistance	156
Lincosamide	122
16S ribosomal RNA methyltransferase	113
Erythromycin esterase	76
Macrolide efflux pump	76
Vat acetyltransferase	17
Defensis resistance	16
Streptogramin B	1
Polymyxin resistance	1

## Sheet: SupplementaryFigure3
E. faecalis	E. faecalis+ICE_1	E. faecalis	E. faecalis+ICE_2	K. oxytoca	K. oxytoca+ICE_2	K. oxytoca+PLASMID_1	ETEC	ETEC+ICE_2
7.0671e-10	2.8503e-06	1e-10	1.4599e-10	1e-10	1.87e-08	9e-08	7.93e-10	8.7302e-08
1.3699e-09	9.854e-07	1e-10	1.219e-10	1e-10	2.61e-08	5.92e-08	1e-10	2.2228e-07
6.1425e-10	1.278e-06	1e-10	1e-10	1e-10	1.87e-08	8.97e-08	1e-10	2.2875e-08
6.0998e-10	2.3325e-06	1e-10	1e-10	1e-10	1.62e-08	1.87e-10	1e-10	2.675e-06
4.5946e-10	1.2286e-06	1e-10	6.8601e-10	1e-10	4.47e-08	5.76e-09		3.4404e-09
1e-10	1.1929e-06	1e-10	1e-10	1e-10	1.88e-08	2.26e-08		3.1646e-09
	1.5367e-06	1e-10	1e-10	1e-10				1.2887e-09
	1.2042e-06	1e-10	1.15e-09	1e-10
	1.4025e-06	1e-10	2.75e-10	1e-10
		1e-10	2.38e-10	1e-10
		1e-10	3.4e-10	1e-10
		1e-10	9.32e-10	1e-10
